# Supplementary material for: Tumor Purity Coexpressed Genes Related to Immune Microenvironment and Clinical Outcomes of Lung Adenocarcinoma
Source: J Oncol. 2021 Jun 14;2021:9548648. doi: 10.1155/2021/9548648 (PMC8216812; doi:10.1155/2021/9548648)
Supplement: Supplementary Materials — Supplementary Table 1: the results of tumor purity. Supplementary Table 2: the results of WGCNA analysis. Supplementary Figure 1: the verification of the correlation between CD8A and SASH3 in the GEO database. [file 9548648.f1.zip]

Archive with 3 entries (3 files):
- 9548648.f1/Supplementary figure 1.pdf
- 9548648.f1/Supplementary table 1 (2).txt
- 9548648.f1/Supplementary table 2 (1).txt
