# Supplementary material for: Tumor Purity Coexpressed Genes Related to Immune Microenvironment and Clinical Outcomes of Lung Adenocarcinoma
Source: J Oncol. 2021 Jun 14;2021:9548648. doi: 10.1155/2021/9548648 (PMC8216812; doi:10.1155/2021/9548648)
Supplement: Supplementary Materials — Supplementary Table 1: the results of tumor purity. Supplementary Table 2: the results of WGCNA analysis. Supplementary Figure 1: the verification of the correlation between CD8A and SASH3 in the GEO database. [file 9548648.f1.zip › 9548648.f1/Supplementary table 1 (2).txt]

Id	StromalScore	ImmuneScore	ESTIMATEScore	TumorPurity	CD8+T	M2	TMB	CD4	CD53	EVI2B	PLEK	SASH3	futime	fustat	age	gender	T	M	N	CD274	PDCD1
TCGA.L4.A4E5	-581.8254966	532.4460632	-49.37943339	0.826610232	0.144588453	0.12676975	10.47368421	8.937887267	10.95206279	4.621698453	3.863417932	4.823893113	578	0	48	FEMALE	1	0	0	4.569777721	1.496655274
TCGA.50.6673	388.3823011	1117.578536	1505.960837	0.677789152	0.114402924	0.16402829	1.5	26.82044547	20.95472122	10.27292867	7.99992378	6.915713347	22	1	84	FEMALE	1	0	0	0.92019082	0.468038616
TCGA.MP.A4TA	-286.2872406	1202.258956	915.9717159	0.738845219	0.122640574	0.109718628	9.131578947	15.89519055	22.32746693	7.731512276	5.804350311	6.815410951	950	1	75	FEMALE	1	0	0	2.032477186	2.815730685
TCGA.44.6145	831.3938464	2399.067304	3230.46115	0.472050155	0.027706405	0.164348314	8.421052632	31.95565472	58.40697649	19.60181441	16.26566479	15.75265043	328	0	62	FEMALE	1	0	0	7.211545583	6.470049611
TCGA.78.7162	404.8379988	1662.7854	2067.623399	0.614936938	0.183687442	0.13392752	1.526315789	27.04958779	24.31888352	13.09897439	12.65436439	9.828362042	3169	1	75	MALE	1	0	0	1.434414694	1.113447369
TCGA.44.3918	1374.825819	2233.586594	3608.412413	0.42244037	0.064517093	0.093541019	22.42105263	52.79854583	96.83551576	26.69363775	36.40717258	27.00289624	197	0	60	FEMALE	1	0	0	21.74073091	5.933618213
TCGA.49.4486	-1288.928361	212.1139734	-1076.814388	0.901781079	0.126777909	0.081450226	3.631578947	4.025461599	4.278391097	1.783004405	1.184893299	1.375594916	2318	1	72	MALE	1	0	0	0.412892951	0.302254485
TCGA.49.4487	676.7718235	2285.859429	2962.631253	0.506334864	0.273177554	0.026403008	6.842105263	35.02507548	55.55944192	29.5013422	14.52299837	20.10819418	855	1	72	FEMALE	1	0	0	2.512559712	3.490080052
TCGA.49.4514	-592.4999538	1336.460484	743.9605303	0.755622748	0.151623593	0.107774866	9.342105263	9.797473456	13.2064179	7.152768166	5.534775823	5.62919571	1700	0	79	FEMALE	1	0	0	0.52865678	2.193434277
TCGA.44.2661	1141.286464	2922.116088	4063.402552	0.361008192	0.057500132	0.243972736	1	47.79092119	91.85663304	33.02953271	32.5636008	31.34719172	446	0	69	FEMALE	1	0	0	3.180109785	2.451975646
TCGA.55.6980	854.5834965	2088.718957	2943.302454	0.508779482	0.071653371	0.183027106	0.315789474	38.06098238	31.30906894	15.41670904	12.20309789	10.60032878	2109	0	56	MALE	1	0	0	3.196865757	1.443437639
TCGA.50.5935	195.7502273	1521.978031	1717.728258	0.654609949	0.147896726	0.112163368	1.105263158	24.49133323	27.53844271	10.83434172	8.57491687	8.33538423	653	1	86	FEMALE	1	0	0	1.742035867	0.870877743
TCGA.64.1681	306.9197488	1500.885255	1807.805003	0.644557459	0.097272192	0.134936373	1.368421053	25.56012785	23.5394396	11.12241704	6.775966181	4.959285788	1167	1	61	FEMALE	1	0	0	1.393750681	0.875133049
TCGA.35.4122	906.9575518	2568.435696	3475.393248	0.440056607	0.169261844	0.121790843	6.973684211	33.79263572	90.3719751	16.08158105	27.471269	17.4201735	225	0	69	MALE	1	0	0	6.223367136	1.916309768
TCGA.78.8655	216.0033097	1820.921463	2036.924773	0.618484167	0.065608663	0.139581096	3.289473684	29.37366298	32.30159217	12.27620162	12.81081315	12.71339712	2360	0	77	FEMALE	1	0	0	2.116121721	1.708558149
TCGA.50.5942	129.5521399	1071.647632	1201.199772	0.709992059	0.066976839	0.159566145	0.921052632	21.09254427	14.47234788	11.65071618	5.613175293	6.91057036	883	0	67	FEMALE	1	0	0	1.103035963	0.551533238
TCGA.NJ.A4YF	-671.1899517	418.1469985	-253.0429532	0.84306277	0.15308807	0.183184778	18.57894737	8.52339403	12.02136063	3.314753688	2.647258167	2.394897313	2161	0	50	FEMALE	1	0	0	0.404913543	0.913752465
TCGA.05.4389	-162.9629082	2022.159312	1859.196404	0.638771623	0.117235722	0.151935834	5.947368421	34.37899259	45.98197091	12.32566615	18.06566072	18.70358197	1369	0	70	MALE	1	0	0	3.457574854	3.022030098
TCGA.67.3771	410.4883393	1665.647738	2076.136077	0.613951083	0.025661655	0.099098496	30.97368421	34.38924782	57.25749531	21.24341469	17.79568924	11.12937351	610	0	77	FEMALE	1	0	0	2.161551894	2.137840299
TCGA.73.4662	210.1061397	1911.534244	2121.640384	0.608664999	0.120531457	0.153829693	5.973684211	32.39354514	39.28189732	17.96946402	15.97009342	14.25548896	912	0	65	FEMALE	1	0	0	4.737722278	1.930479079
TCGA.86.8076	290.0578995	2417.333336	2707.391235	0.538280522	0.085095502	0.065949826	1.315789474	38.67047298	48.56296091	21.20972311	18.99378985	19.98643576	489	0	42	MALE	1	0	0	2.297983963	3.367181609
TCGA.44.A47G	931.4063848	2628.814035	3560.22042	0.428841578	0.117391516	0.13731227	0.815789474	44.48144551	80.32134711	29.76604797	16.93511712	17.53761191	351	0	73	FEMALE	1	0	0	7.975514645	5.004414117
TCGA.35.4123	840.7211285	2506.187824	3346.908953	0.456913059	0.179988236	0.082412842	8.657894737	30.07018946	67.85923057	16.93481177	21.68227006	19.71365524	182	0	38	MALE	1	0	0	16.1290534	9.395633684
TCGA.38.7271	1290.853125	3023.784577	4314.637703	0.326379102	0.022794652	0.075131322	0.815789474	72.85131092	111.5508579	56.03160555	28.75293923	40.21593021	800	1	72	FEMALE	1	0	0	3.121841684	7.298976406
TCGA.55.6987	691.5419025	2977.076176	3668.618078	0.414413756	0.124728677	0.186965076	4	39.32883061	85.94606718	33.85133703	32.01599329	30.66517403	2137	0	77	MALE	1	0	0	8.779801611	4.466618066
TCGA.50.7109	201.9461589	1345.478089	1547.424248	0.6733016	0.069972907	0.343928126	7	17.80545018	26.90781192	16.10980749	9.457229975	9.455599178	308	1	60	MALE	1	0	0	1.284201321	2.189239083
TCGA.83.5908	360.8842257	2399.758904	2760.64313	0.531676447	0.203314808	0.03829503	5.973684211	29.39193885	46.82601371	16.40779679	22.24286643	15.96755744	824	0	59	FEMALE	1	0	0	40.0467819	5.443843894
TCGA.44.2655	-136.9261629	1456.185411	1319.259248	0.697682274	0.036422506	0.08700745	3.605263158	17.87418418	23.0630486	10.60065837	9.000151223	9.826458691	575	0	65	FEMALE	1	0	0	1.016374388	0.766909602
TCGA.91.6835	979.9531226	2881.298864	3861.251987	0.388517473	0.065872801	0.144921025	1.263157895	71.79675982	85.1907852	35.78130677	46.50435768	33.58382982	79	0	81	FEMALE	1	0	0	5.296173716	4.259006169
TCGA.67.3770	115.5488712	1781.573013	1897.121885	0.634478502	0.118318048	0.141490185	6.736842105	19.11935497	34.15414325	10.04814333	9.319749828	7.118777498	610	0	70	FEMALE	1	0	0	1.216343893	0.839264445
TCGA.44.3919	588.6873111	2186.257637	2774.944948	0.529897245	0.122001379	0.144330405	1.026315789	45.60198805	52.75016751	18.22241145	22.44380973	19.80409887	190	0	71	FEMALE	1	0	0	5.666929177	2.436444463
TCGA.50.8460	320.8773214	2010.55053	2331.427851	0.583947195	0.143676706	0.158123015	0.736842105	21.89491201	24.76729935	14.70425124	8.28203079	11.3348697	829	0	74	MALE	1	0	0	1.563208347	2.182630818
TCGA.64.1676	740.6086827	2086.376655	2826.985338	0.523403566	0.04518873	0.087105221	18.21052632	16.56623538	57.62189647	14.21943955	9.852563193	9.973515569	1728	0	58	MALE	1	0	0	10.25766368	0.660695446
TCGA.95.7944	170.8089584	2297.564513	2468.373471	0.567511655	0.088832538	0.186669954	7.342105263	21.9445703	42.40839022	9.008916921	15.62968809	14.34800391	21	0	71	MALE	1	0	0	6.003815867	11.79742739
TCGA.MP.A4TH	199.2174734	2281.439049	2480.656522	0.566026198	0.095773208	0.126838334	3.105263158	29.45934271	50.81894413	23.63107934	20.17597125	26.46298759	446	0	70	FEMALE	1	0	0	2.116519264	3.581887885
TCGA.86.A456	327.8368237	1777.023514	2104.860338	0.610617454	0.029933489	0.13719965	8.342105263	21.98350254	40.55368178	11.75528147	13.12275184	8.994370536	405	0	78	FEMALE	1	0	0	6.640124821	1.495670489
TCGA.67.6216	-161.606757	1846.886392	1685.279635	0.658203242	0.063234156	0.065702289	0.5	25.6111727	31.58096611	14.64049141	9.819888947	10.23634026	141	0	57	FEMALE	1	0	0	3.340996309	1.424279972
TCGA.95.7947	-704.1426977	1221.797011	517.6543136	0.776960629	0.156660768	0.15617594	16.60526316	20.0185516	22.73714843	8.653929708	9.313438999	10.0537387	40	0	67	MALE	1	0	0	2.746935024	1.699489447
TCGA.99.8028	1407.646206	3072.230259	4479.876465	0.303358452	0	0.104093407	4.078947368	66.20253484	105.8025539	34.45816049	32.31343441	21.33889627	1118	0	50	FEMALE	1	0	0	12.77747493	6.321067772
TCGA.99.8032	585.4614177	965.6901981	1551.151616	0.672896966	0	0.115969819	10.84210526	15.25285511	20.88240029	10.36966824	4.15576272	6.667653789	44	0	61	MALE	1	0	0	1.148403072	0.970949456
TCGA.55.8089	651.6775802	2929.104597	3580.782178	0.426113023	0.168185749	0.149602204	32.39473684	53.78075542	92.06743434	30.5792529	31.15848324	24.98107647	702	1	56	MALE	1	0	0	8.028282821	5.612628338
TCGA.99.AA5R	1028.754006	2808.746544	3837.50055	0.391727651	0.063234793	0.157851615	0.131578947	42.82558142	63.8327185	22.40912476	17.88207708	23.5642607	658	0	70	FEMALE	1	0	0	5.60157139	4.303969993
TCGA.97.A4M6	450.366618	2257.087501	2707.454119	0.538272743	0.111798646	0.11053409	0.815789474	36.16758142	43.06836557	19.72540718	16.21080041	20.35054987	568	0	45	FEMALE	1	0	0	3.632653939	3.234543915
TCGA.69.8255	-819.3958168	1911.18865	1091.792833	0.721209391	0.105741093	0.101252369	8.657894737	14.34657622	33.44487209	9.643434245	16.61563458	12.46284352	129	0	71	MALE	1	0	0	2.157489558	8.310243675
TCGA.MN.A4N5	-521.6947592	1487.628234	965.9334752	0.733883324	0.098350318	0.154379823	13.36842105	14.3737662	19.06790894	7.26028203	7.542087236	8.227580581	84	0	63	MALE	1	0	0	10.50138232	5.504539538
TCGA.55.8090	113.4025645	1296.707407	1410.109971	0.68806663	0.053054328	0.15749907	2.815789474	20.36383316	19.92145497	7.033066529	9.046880892	7.413278259	598	1	80	MALE	1	0	0	8.13422781	0.707316291
TCGA.97.A4M2	457.1248462	2575.385989	3032.510835	0.49746295	0.11638379	0.019912323	0.131578947	39.72476466	68.35281889	31.33123468	23.20987894	24.07873473	624	0	66	MALE	1	0	0	4.551112135	2.168500124
TCGA.50.8457	787.3806271	2252.019385	3039.400012	0.49658545	0.164956237	0.178052381	1.394736842	34.08970895	46.11478202	34.37693125	12.89846587	19.07507899	779	0	63	FEMALE	1	0	0	1.456859292	2.216833236
TCGA.97.A41	104.8860711	1686.628127	1791.514198	0.646383898	0.037395863	0.363907683	0.921052632	30.49475667	29.08455575	16.36636532	#N/A	10.15394221	601	0	52	FEMALE	1	0	0	#N/A	#N/A
TCGA.69.7980	288.3088737	1652.478506	1940.78738	0.629511272	0.130517662	0.076357349	23.07894737	29.30821686	31.25286865	11.01083719	13.86043718	10.48060342	411	0	70	FEMALE	1	0	0	4.293233499	3.286335512
TCGA.55.8206	471.8304492	2334.157101	2805.98755	0.526027399	0.111432542	0.041234623	0.789473684	65.07693323	60.07217785	34.74529679	29.32653417	17.11084065	888	0	56	MALE	1	0	0	2.05932922	0.760334741
TCGA.44.3398	1358.945168	2296.349062	3655.294231	0.416192901	0.022791371	0.088178203	3.026315789	32.38069129	60.58308162	19.13510272	18.20191647	13.73577092	253	0	77	FEMALE	1	0	0	6.457890112	0.681023756
TCGA.97.A4M5	611.0440966	1729.729083	2340.773179	0.582833041	0.177801855	0.142525194	3.210526316	36.46043972	33.39454145	12.97624797	13.97505429	13.00055336	634	0	83	MALE	1	0	0	2.671699859	1.149789586
TCGA.S2.AA1A	827.3881356	2476.724978	3304.113113	0.462491858	0.060841555	0.087461459	3.157894737	35.77795567	59.31707712	25.53617145	16.23527697	20.99902992	513	0	68	FEMALE	1	0	0	2.100783719	2.67462191
TCGA.97.A4M3	51.25772771	433.4921805	484.7499082	0.779992268	0.022865483	0.149637605	5.921052632	10.84953878	8.614961769	3.81177653	3.907973173	3.226576313	540	0	69	FEMALE	1	0	0	0.837257068	0.502156703
TCGA.55.8085	-75.05219783	1916.836158	1841.78396	0.640736069	0.101127767	0.059510371	8.368421053	21.94321512	37.23439499	12.32182152	18.26457342	12.01405815	904	0	64	MALE	1	0	0	1.750728751	3.07703905
TCGA.NJ.A4YQ	49.3241033	2508.353623	2557.677726	0.556669848	0.336407028	0.119116478	28.97368421	37.9755039	60.56423724	25.3394816	27.3926793	26.20839588	886	0	69	FEMALE	1	0	0	3.540476788	6.239665427
TCGA.44.7672	1149.953436	2536.238878	3686.192314	0.41206463	0	0.235355731	3.342105263	51.41358403	63.3140098	25.62651809	18.5571937	21.00398533	418	0	52	FEMALE	1	0	0	4.771402237	4.459096307
TCGA.69.7764	-274.602193	897.0154008	622.4132079	0.767188327	0.108558021	0.100603534	2.447368421	13.33198512	20.26719062	9.488780245	5.284456441	4.390946072	414	0	75	MALE	1	0	0	1.082107878	0.9455501
TCGA.55.7281	786.092058	2096.742426	2882.834484	0.516400658	0.045985651	0.221832274	13.23684211	42.08051767	46.13360181	19.83708888	15.11533224	10.30279608	872	0	70	FEMALE	1	0	0	1.25204398	1.131881543
TCGA.69.7763	771.0465017	1122.60501	1893.651512	0.634872163	0.191275966	0.121831433	1.947368421	27.6169196	19.6504087	9.543416935	5.944165309	6.925124488	690	0	69	MALE	1	0	0	1.618707456	0.390234914
TCGA.97.A4M7	488.8853353	2251.963981	2740.849317	0.534135007	0	0.144211574	8	43.52768648	35.89373195	16.94458275	16.478598	14.96502502	629	0	74	MALE	1	0	0	3.753484651	2.306161107
TCGA.4B.A93V	-798.5489523	994.4973145	195.9483622	0.805812451	0.031307617	0.065806034	4.368421053	9.071677099	17.28553206	6.519301129	4.643511046	4.184539522	254	0	52	FEMALE	1	0	0	11.42015189	1.941803973
TCGA.86.7953	184.2752756	1859.875376	2044.150651	0.617650343	0.146629506	0.069509866	1.315789474	42.44325312	49.19537397	13.62702396	17.75371029	15.97047574	591	0	69	FEMALE	1	0	0	1.403070123	3.045177098
TCGA.86.8669	-244.6132073	1369.447792	1124.834585	0.717841142	0.036662342	0.150577466	3.736842105	22.5532676	27.14911856	10.5971745	9.249204876	9.936655709	938	0	64	MALE	1	0	0	1.721885905	2.133094088
TCGA.73.7498	379.6888234	1283.692118	1663.380941	0.660619823	0.145922396	0.101639918	3.552631579	27.29215625	18.98922772	11.51363001	7.095019498	8.072732075	1189	0	58	FEMALE	1	0	0	0.807940277	1.497833537
TCGA.55.8208	1302.750171	2918.763269	4221.51344	0.339269209	0.112426165	0.127740818	3.236842105	62.87411313	104.0916436	31.6026643	44.03155026	30.18874139	674	0	73	FEMALE	1	0	0	10.20147543	4.641856873
TCGA.55.7995	58.6725632	2465.758165	2524.430729	0.560717411	0.043784463	0.212475443	20.34210526	45.99360978	60.18726773	17.03767396	39.04489378	20.94609303	889	0	73	FEMALE	1	0	0	5.047665673	8.820725223
TCGA.MN.A4N4	657.8073554	1036.933903	1694.741258	0.65715702	0	0.117324363	36.71052632	16.88152894	18.8015456	6.640512635	4.918011427	4.979238943	1175	0	57	MALE	1	0	0	1.484492424	0.769942656
TCGA.44.A4SS	591.8746449	2166.498101	2758.372746	0.531958676	0.110065733	0.181597056	10.07894737	33.05744719	41.84748616	12.23459721	19.70639853	11.5850924	415	0	73	MALE	1	0	0	3.137029353	5.164491914
TCGA.55.8203	105.7796766	1586.96134	1692.741017	0.657378303	0.167096391	0.114183423	12.86842105	18.08159834	35.95553312	16.54643905	10.76325974	16.73404292	547	0	69	FEMALE	1	0	0	2.399043526	2.266109854
TCGA.55.A57B	381.4449979	1510.954292	1892.39929	0.635014169	0.069859877	0.107188424	0.894736842	31.64996873	22.88552084	8.319098801	10.64864729	7.512044952	546	0	80	FEMALE	1	0	0	2.458467854	0.912975838
TCGA.91.6840	-216.0026803	1256.516937	1040.514257	0.726403062	0.140846621	0.146399419	3.447368421	22.5853187	24.66151132	9.068960019	10.38286824	7.555559746	372	0	59	FEMALE	1	0	0	1.227229064	1.884488493
TCGA.50.5049	1731.92092	3105.476024	4837.396945	0.252956928	0.049160627	0.241351384	16.78947368	83.12828255	113.5765343	45.97992419	46.7784521	34.28291746	2146	0	70	MALE	2	0	0	4.185926062	6.227584376
TCGA.55.1592	75.20006244	1217.960203	1293.160266	0.700421723	0	0.132632903	15.68421053	18.78030571	43.28589528	13.4559775	14.45295632	9.341151958	701	1	65	MALE	2	0	0	2.103042473	0.397064202
TCGA.55.6986	-218.2575064	1355.793196	1137.535689	0.716541905	0.029351938	0.161434096	0.605263158	19.22736489	21.72598212	9.836416386	8.594819131	7.680083993	3261	0	74	FEMALE	2	0	0	1.934069361	0.72790224
TCGA.NJ.A4YG	286.2073651	1587.050137	1873.257502	0.637182225	0.016850865	0.133482591	3.210526316	21.77654982	28.20876304	12.02419337	8.665995006	9.270471583	1904	0	65	MALE	2	0	0	2.241845864	0.664929496
TCGA.50.5939	591.8306911	1830.149002	2421.979694	0.573105626	0.030896512	0.107526188	2.105263158	30.50762886	37.82650259	23.39896388	16.17269488	9.753648572	460	1	85	MALE	2	0	0	4.010161952	1.730007657
TCGA.05.4405	952.9743579	1308.634729	2261.609087	0.592236098	0.102227458	0.115414776	9.289473684	28.89331829	31.65045387	13.73184852	8.348671275	11.62912446	610	0	74	FEMALE	2	0	0	3.05703416	0.850858239
TCGA.78.8662	-822.7933836	0.274711404	-822.5186722	0.88502389	0.114362768	0.127597119	36.31578947	5.99514418	6.083125883	2.773051249	2.692899496	1.88268105	3361	1	53	FEMALE	2	0	0	0.535663259	0.303601637
TCGA.50.5066	32.2867612	986.9794303	1019.266192	0.728543097	0.111371092	0.086010653	6.342105263	17.91184489	72.02197467	22.17661889	21.16298758	15.30350484	944	0	72	MALE	2	0	0	2.976714261	2.159100957
TCGA.78.7542	-1236.983298	875.496045	-361.4872527	0.851516735	0.061588631	0.20432396	11.15789474	5.069705437	8.937554261	7.461365889	3.136904975	3.604653407	321	1	56	MALE	2	0	0	19.15140419	0.824607717
TCGA.50.6597	-251.4318535	1704.582181	1453.150328	0.683468415	0.051572885	0.145853251	1.578947368	29.04451999	22.92724333	13.77766469	5.974691981	7.533129631	1268	1	79	FEMALE	2	0	0	1.416568072	5.540076413
TCGA.44.2666	-533.8828293	685.275883	151.3930538	0.809668107	0.278993652	0.052997446	0.657894737	7.124183414	15.9099421	12.76760371	2.997200078	5.060478168	97	1	43	MALE	2	0	0	5.422313669	0.372161865
TCGA.05.4390	244.3195252	695.2905732	939.6100984	0.736502537	0.130536212	0.161264818	16.68421053	14.20152247	29.14059859	7.490766795	5.897310156	5.791587951	1126	0	58	FEMALE	2	0	0	1.439664434	0.568042059
TCGA.05.4382	1306.091888	2091.049418	3397.141307	0.450341862	0.087984264	0.207638485	38.65789474	58.47652244	80.23380168	21.79919833	29.5492193	15.21044494	607	0	68	MALE	2	0	0	4.155255637	1.995277978
TCGA.05.4403	290.3048847	1802.454222	2092.759107	0.612023204	0.08502439	0.134720676	4.184210526	33.05605305	46.18226071	15.74937912	17.13809109	10.4693809	578	0	76	MALE	2	0	0	1.447474183	0.401135766
TCGA.62.A46P	-443.5908438	578.6047236	135.0138798	0.811076804	0.118007953	0.141652228	8.105263158	7.534408914	9.490677118	3.630184881	2.576142751	3.910093099	594	1	65	MALE	2	0	0	0.563978534	0.360310076
TCGA.05.4417	1425.370579	2144.042457	3569.413036	0.427622195	0.058263021	0.147520106	8.763157895	37.69770179	42.31109035	15.41219885	20.95111158	14.49448977	455	0	51	FEMALE	2	0	0	2.532426059	2.700436711
TCGA.05.4430	1219.183831	1865.843774	3085.027604	0.490760919	0.047279525	0.156859771	5.894736842	36.99331423	42.17606609	12.65355232	13.90733675	12.58736003	761	0	59	FEMALE	2	0	0	2.495458336	1.022995294
TCGA.05.4433	-154.3802179	2020.333072	1865.952854	0.638008246	0.107381164	0.168817597	1.131578947	32.29594955	42.85810527	19.58907507	21.30838159	16.41250995	730	0	82	MALE	2	0	0	1.810260406	1.034636005
TCGA.67.3772	978.4692585	1749.55481	2728.024069	0.535725606	0.21934229	0.074133097	1.368421053	18.40638744	34.67845122	12.60463091	8.979842169	7.846984856	573	0	82	FEMALE	2	0	0	0.613116366	0.504066341
TCGA.67.3773	652.3545064	2093.840816	2746.195323	0.533471431	0.211459061	0.114178625	3.210526316	24.36848772	38.50916227	12.69095332	13.94925447	12.22076928	427	0	84	FEMALE	2	0	0	3.278404373	1.29006918
TCGA.50.5931	-500.265678	-215.9588284	-716.2245063	0.877652667	0.156701495	0.099757262	9.184210526	4.554084097	3.211550545	11.07606055	0.851072739	1.007520492	434	1	75	FEMALE	2	0	0	0.397491488	0.196615898
TCGA.44.2668	1009.093641	2105.2064	3114.300041	0.487012576	0.122860075	0.104986065	8.368421053	31.33304966	67.60310392	14.36543985	36.43663728	9.546739763	246	0	51	MALE	2	0	0	8.465434491	2.971380462
TCGA.55.6972	-1752.457267	-402.9973066	-2155.454573	0.958645696	0.044297076	0.127130429	7.868421053	1.753111072	2.075197709	1.072543791	1.405644295	0.99314457	1632	1	72	MALE	2	0	0	0.249679133	0.101080286
TCGA.44.3917	36.04772364	1030.055776	1066.1035	0.723816422	0.068733336	0.204724083	6.026315789	14.65145953	45.04098229	4.826598549	13.31028489	10.44760074	392	0	33	FEMALE	2	0	0	2.060586304	1.148885709
TCGA.62.A46R	98.09645926	1789.758117	1887.854576	0.635529371	0.091444933	0.145460128	4.552631579	21.98512721	37.1295898	17.92890392	10.12505048	9.585957091	1725	1	54	FEMALE	2	0	0	3.0968427	0.928411295
TCGA.71.8520	519.5738636	846.5296417	1366.103505	0.692739663	0.030068393	0.076833864	2.552631579	12.22185235	12.38173565	5.063357557	4.909586616	5.214515316	210	1	60	FEMALE	2	0	0	2.503364711	0.490668465
TCGA.71.6725	-783.4801635	573.8114216	-209.6687419	0.839621527	0.029617144	0.143395911	1.5	9.177596417	12.76403351	4.754585595	3.847013202	3.106959156	256	0	48	FEMALE	2	0	0	0.754540309	0.025499993
TCGA.05.4422	-511.0145895	2002.346392	1491.331802	0.679366457	0.47292047	0.100082646	1.210526316	30.80023291	37.37795808	16.3140324	19.06637401	16.8604679	365	0	68	MALE	2	0	0	1.846840954	3.991555948
TCGA.62.A46S	-288.2643646	1210.406041	922.1416768	0.738234602	0.131331519	0.109472512	3.263157895	15.57903582	22.12160616	9.374004965	9.236738305	6.648648739	1653	1	73	MALE	2	0	0	1.560265247	0.542078221
TCGA.50.6592	431.5595911	1958.214358	2389.773949	0.576973249	0.229568004	0.080966593	7.210526316	25.20754526	43.8172747	12.68640026	18.26931002	9.623883386	777	1	71	FEMALE	2	0	0	3.051582978	2.909379067
TCGA.64.5781	293.5973375	1829.995401	2123.592739	0.608437591	0.031117419	0.014699025	31.07894737	11.88790307	23.69747909	12.19735647	3.546226391	8.638441272	1202	0	55	FEMALE	2	0	0	2.826088253	3.224888202
TCGA.38.4630	-318.2451465	233.1435466	-85.10159987	0.82954982	0.083916288	0.097886455	4	14.04797876	11.94119335	3.00700056	6.903081629	3.818719416	1073	1	75	FEMALE	2	0	0	1.018816221	0.748035235
TCGA.05.4410	41.5434279	2009.439822	2050.98325	0.616861263	0.043079607	0.13315435	28.07894737	30.14003258	40.83968443	18.88988012	17.37096822	15.63938142	0	0	62	MALE	2	0	0	3.729027064	1.94890363
TCGA.78.7633	-464.5915213	136.3834309	-328.2080904	0.848945249	0.135125392	0.147655228	3.552631579	9.712900449	4.841870731	2.172958566	2.227373982	1.892413243	994	0	67	MALE	2	0	0	0.54511605	0.151326986
TCGA.78.7153	-589.7576966	589.922134	0.164437361	0.822495648	0.039060175	0.217716682	2.184210526	9.501378151	12.37316836	5.799362667	3.447702855	4.834601062	760	0	65	FEMALE	2	0	0	0.237767433	0.590979007
TCGA.49.4501	571.1596023	1764.162331	2335.321933	0.583483074	0.154158501	0.113814923	1.184210526	21.15868126	32.33800474	11.08514631	12.70632944	12.64997255	1421	1	67	FEMALE	2	0	0	1.990535799	1.04470304
TCGA.86.8673	58.97153392	1120.953062	1179.924595	0.712187804	0.077153031	0.176653215	13.47368421	11.5734888	19.30742673	5.765439469	3.762514102	5.025833766	455	0	61	MALE	2	0	0	0.710244483	1.80984864
TCGA.50.6590	459.8175281	2256.647501	2716.465029	0.537157542	0.180385936	0.053718492	22.44736842	45.64797272	62.51007775	25.78139587	30.39117068	16.98499376	1288	1	72	FEMALE	2	0	0	17.00778193	4.192644664
TCGA.78.7540	-709.97996	959.0715221	249.0915621	0.801168571	0.14188215	0.166249248	0.973684211	9.867714818	14.35127476	10.48413764	6.878407652	4.909877119	881	0	66	FEMALE	2	0	0	1.284843701	0.154041377
TCGA.86.7954	482.7708936	2237.42586	2720.196753	0.536695424	0.167752991	0.094609655	4.473684211	51.07336454	53.33904289	16.59431326	32.65194431	19.80182492	605	0	68	FEMALE	2	0	0	4.202298789	2.263917991
TCGA.86.8075	1235.753738	1390.962572	2626.716309	0.548222699	0.090409766	0.096361575	0.973684211	25.63616844	35.39419713	12.26888661	11.1962718	8.715183057	479	0	66	FEMALE	2	0	0	3.704252271	0.842277697
TCGA.67.3774	208.8231018	1743.08555	1951.908652	0.628242016	0.067600168	0.089900257	3.473684211	32.04162577	31.80689167	12.60775466	12.18942163	10.86191145	385	0	73	FEMALE	2	0	0	1.712070946	1.511145379
TCGA.MP.A5C7	-1035.997243	-77.48724422	-1113.484487	0.904094389	0.065340735	0.061615517	2.315789474	6.046875679	5.450147208	2.513353274	2.667867874	1.624460404	1862	0	76	FEMALE	2	0	0	0.489140598	0.150498273
TCGA.64.5778	-269.4433251	2344.756349	2075.313024	0.614046443	0.208011045	0.078476634	14.55263158	22.21285031	53.05257328	21.55387943	16.48643451	15.60964916	926	0	60	MALE	2	0	0	6.875137368	5.959938795
TCGA.05.4426	-339.7156822	1245.603382	905.8876997	0.73984189	0.065295175	0.10216142	1.368421053	12.05912052	23.49892897	5.685178881	7.811048112	8.983317135	791	0	71	MALE	2	0	0	7.997507661	1.191748251
TCGA.38.4631	-527.6960368	919.7749812	392.0789444	0.788432465	0.142996153	0.090463356	21.92105263	6.411107769	23.27023012	4.918776687	9.205474938	3.558218281	354	1	72	FEMALE	2	0	0	0.622309595	0.67720472
TCGA.44.2662	1313.51516	1695.655579	3009.170739	0.500432077	0.140275455	0.068529377	4.657894737	54.16865419	80.53706687	19.75534381	19.2341297	12.85459701	480	0	65	MALE	2	0	0	11.83470056	0.824238706
TCGA.MP.A4SV	98.46882934	1744.870117	1843.338946	0.640560808	0.061648854	0.275947135	6.5	23.94351331	37.31392503	15.71990617	14.58380573	13.52140849	2620	1	67	MALE	2	0	0	5.641770213	5.552834471
TCGA.35.3615	-144.7248681	985.7630455	841.0381773	0.74621258	0.1212544	0.133226703	3.736842105	12.93385955	17.46184314	5.442210668	7.371062982	6.267023766	14	0	57	MALE	2	0	0	0.90068719	0.738199579
TCGA.05.4249	215.3614494	1546.257711	1761.61916	0.649725949	0.141254122	0.096960263	9.789473684	40.39007984	35.07737957	15.38123939	18.25849817	12.37421264	1523	0	67	MALE	2	0	0	2.01092513	1.470795303
TCGA.73.4658	1448.410975	2339.187774	3787.598749	0.398456681	0.102129734	0.057206656	5.052631579	56.22414861	73.10766694	23.49267619	19.67174908	14.4660893	1600	1	80	FEMALE	2	0	0	12.80767313	2.080073895
TCGA.78.7155	-1162.442197	-163.3871936	-1325.829391	0.916972945	0.076580992	0.171015562	48.10526316	7.868378477	9.144450509	2.732391093	6.690386365	3.05536786	1171	1	68	MALE	2	0	0	1.052295801	0.606861272
TCGA.78.7152	-57.35498671	1555.207257	1497.852271	0.678663806	0.20165997	0.109748423	4.947368421	16.7066279	25.8237024	11.71383801	10.85986113	11.44483137	1202	0	65	MALE	2	0	0	0.883191332	1.597886826
TCGA.44.2656	876.6678559	2647.436497	3524.104353	0.433624724	0.115091405	0.047412452	20.63157895	30.71560494	78.53176315	13.9659437	29.961362	15.21038013	582	0	59	MALE	2	0	0	18.2568275	0.601796163
TCGA.78.7535	-23.96473659	1675.907811	1651.943074	0.66187931	0.082579083	0.041486724	5.289473684	39.63236091	27.65532039	7.793336165	5.500382471	9.290353153	949	1	45	MALE	2	0	0	0.700973178	0.364979602
TCGA.64.5774	-567.511343	80.86462026	-486.6467227	0.861005413	0.121734626	0.121623818	4.289473684	6.686866099	10.50149539	4.203257787	3.447467299	3.678857103	2550	0	60	MALE	2	0	0	1.293684157	1.007788149
TCGA.05.4420	-209.2554025	425.7744242	216.5190216	0.8040207	0.141098765	0.145236793	8.763157895	9.867608154	17.69363404	5.060758892	6.595340249	4.211161429	912	0	41	MALE	2	0	0	0.483438285	0.472401335
TCGA.62.A46O	-1576.488136	-765.6318023	-2342.119938	0.966083068	0.06580832	0.068626553	27.28947368	1.844159349	3.602178333	1.989473117	0.77448568	0.965878631	1454	1	65	FEMALE	2	0	0	0.896166306	0.073582912
TCGA.69.7973	-89.09298083	449.9098175	360.8168367	0.791246893	0.048023937	0.12989617	8.052631579	16.67484064	16.18151908	5.772608432	4.948078518	4.948045593	230	0	42	FEMALE	2	0	0	1.105154948	0.961238165
TCGA.55.8616	-207.3005703	876.5820167	669.2814464	0.762757407	0.178526075	0.145486588	14.18421053	13.77273682	24.736506	7.392825371	3.32536791	6.713039584	48	0	58	FEMALE	2	0	0	3.372289872	1.203872246
TCGA.55.7574	1126.297953	2486.066318	3612.364271	0.421914514	0.088897046	0.09471899	3.315789474	35.99741152	77.53841843	29.91995099	14.39999397	21.13973131	995	1	64	FEMALE	2	0	0	2.325130297	4.795258335
TCGA.55.7576	345.8283439	1398.950691	1744.779035	0.651603049	0.036015819	0.24010572	10.02631579	23.22556823	28.29825163	11.48776351	10.40609939	9.691357956	670	0	54	MALE	2	0	0	2.330495025	1.4392287
TCGA.97.A4LX	1175.312747	2775.802884	3951.115631	0.376329346	0.206010202	0.101553345	2.789473684	65.62360353	78.28271335	30.93616199	35.99092042	30.2289995	614	0	81	MALE	2	0	0	9.664516697	10.6648162
TCGA.86.8073	446.6778918	1102.805609	1549.483501	0.673078077	0.148233984	0.077363594	39.76315789	26.67229854	28.80824477	12.79225222	11.39501301	8.972864887	740	0	58	MALE	2	0	0	1.076914725	0.554836623
TCGA.86.7955	-1683.215049	-494.4763153	-2177.691364	0.959569559	0.116334131	0.184643189	9.394736842	2.296086302	3.443485642	1.305742309	1.044112742	1.528470629	508	0	62	MALE	2	0	0	0.558070502	0.505184372
TCGA.67.6215	-662.8216083	1155.700756	492.8791479	0.779244972	0.096474702	0.159244527	2.605263158	18.20982705	22.22329723	9.125630836	7.084997903	6.22573532	174	0	52	FEMALE	2	0	0	1.009705389	0.318177637
TCGA.44.8120	561.2865709	1134.762506	1696.049077	0.657012308	0.214816371	0.15737263	18.94736842	25.2501537	21.52114947	8.734344241	5.083167234	7.63512537	260	0	58	MALE	2	0	0	1.500085628	0.901484665
TCGA.97.A40	-239.8190294	2087.561148	1847.742119	0.640064349	0.042893492	0.135299063	11.86842105	27.96630271	34.01835305	14.11273603	#N/A	14.23251104	652	0	60	FEMALE	2	0	0	#N/A	#N/A
TCGA.NJ.A4YP	844.903518	1227.720166	2072.623684	0.61435797	0.087665549	0.053572784	14.84210526	10.7547853	19.66841677	5.879041258	8.213457598	6.114430822	50	0	52	MALE	2	0	0	1.618694455	0.673391081
TCGA.38.4625	69.00428454	1577.872694	1646.876979	0.662436571	0.023926458	0.153046314	17.13157895	19.81154927	35.25612263	9.186038554	13.17410624	9.515023314	2973	0	66	FEMALE	2	0	0	29.09843228	0.97073148
TCGA.44.7661	972.3364203	2174.250608	3146.587028	0.482867793	0.147039964	0.114769293	6.105263158	42.3406177	44.98783022	15.00111079	23.83260535	13.62057367	366	0	69	FEMALE	2	0	0	27.76733175	1.786480973
TCGA.44.A47B	-131.9271921	1361.294727	1229.367534	0.707074302	0.031559903	0.185223394	1.5	19.4162978	26.31077046	9.03681276	6.85181045	5.569275221	287	0	79	MALE	2	0	0	0.99841969	2.268211821
TCGA.97.8177	1077.75304	2162.769888	3240.522927	0.470747601	0.140631413	0.172584437	0.605263158	32.10441243	56.50281127	16.68183158	16.12481066	15.43702217	499	0	59	FEMALE	2	0	0	1.382746175	1.350218282
TCGA.95.7948	-387.226631	645.5670142	258.3403831	0.800355381	0.079689621	0.084205264	4	7.653554906	8.774726458	3.599778544	2.961908682	3.271801672	133	0	42	FEMALE	2	0	0	0.358602761	0.418109785
TCGA.86.8358	-501.2839039	426.1833288	-75.10057512	0.828729128	0.116448917	0.087209805	34.34210526	10.71650473	17.71760761	5.950960027	7.096497537	6.324154446	653	0	44	MALE	2	0	0	1.593522337	1.196037133
TCGA.73.7499	191.2429176	2159.007924	2350.250841	0.581701991	0	0.04004545	1.552631579	30.25529704	58.41910252	20.28639661	17.67617297	15.51094067	715	0	81	FEMALE	2	0	0	2.882105807	4.840131588
TCGA.97.8175	-128.5553997	1679.728123	1551.172723	0.672894674	0.10553855	0.169869087	0.763157895	25.97355604	31.1129492	10.89949796	10.95814422	10.68745103	551	0	55	FEMALE	2	0	0	6.273409606	0.75030764
TCGA.44.7671	172.8918674	289.7179936	462.609861	0.782021899	0.176769166	0.081170387	7.368421053	14.40387441	8.253321269	3.107766557	3.060418143	2.219574624	535	0	64	MALE	2	0	0	0.530232748	0.218953017
TCGA.55.A493	208.7606854	2215.20299	2423.963676	0.572866948	0.020790351	0.104941955	5.236842105	27.40084292	40.75037953	13.02671712	20.56755708	13.77306489	28	0	54	FEMALE	2	0	0	16.15813175	13.26779365
TCGA.44.8117	275.0606262	830.0454374	1105.106064	0.719854288	0.136303869	0.111446938	23.52631579	15.30435203	17.85016677	4.942557903	6.573945317	4.475542605	385	0	54	FEMALE	2	0	0	3.339475702	1.39101513
TCGA.86.A4P7	630.0968159	2093.505168	2723.601984	0.536273597	0.078534525	0.224031434	1.052631579	30.69291902	43.70142842	17.47806416	15.88557763	20.93201862	415	0	63	FEMALE	2	0	0	2.471461699	2.873003245
TCGA.44.4112	741.0165556	1229.323102	1970.339658	0.626134824	0.084673476	0.18651229	12.92105263	10.18629741	37.7833134	25.0814477	7.117252421	6.0469047	370	0	60	FEMALE	2	0	0	5.419993883	0.648143072
TCGA.05.5715	615.8791382	1401.64468	2017.523819	0.620719477	0.131977572	0.102338781	3.605263158	28.42403209	38.51313241	10.78289907	16.49230461	10.24863749	62	0	69	FEMALE	2	0	0	0.937990086	0.287800374
TCGA.73.4677	-226.0647269	1178.455323	952.3905965	0.73523223	0.168151377	0.118599858	7.710526316	21.26005109	17.61023384	7.919977799	5.726031584	4.673448515	38	1	74	MALE	2	0	0	1.213120449	0.917058118
TCGA.55.A48Y	648.4944203	1042.217222	1690.711642	0.657602751	0.360745213	0.151831283	8.394736842	18.42801379	21.31277181	8.063353546	6.123211239	5.323547931	630	0	69	MALE	2	0	0	1.051715942	0.489191129
TCGA.MP.A4TF	-1109.108128	768.3421512	-340.7659769	0.849917982	0.087007237	0.076374055	11.81578947	6.224534674	21.02417209	7.256481376	6.856050166	4.691886681	336	1	58	FEMALE	2	0	0	9.25629734	0.904914807
TCGA.86.8280	793.7080517	2180.564818	2974.27287	0.504860517	0.105288582	0.053825276	1	43.90930487	41.72689243	18.46561313	18.96672918	18.06358616	701	0	54	FEMALE	2	0	0	3.232044922	3.396012064
TCGA.55.8205	761.4290503	2694.244061	3455.673111	0.442654102	0.137279751	0.119524397	12.18421053	60.05245773	86.53461461	27.26267414	46.11466004	23.11480173	599	0	76	FEMALE	2	0	0	22.47506878	3.769863929
TCGA.78.7539	-105.2274355	2096.907948	1991.680513	0.623689229	0.0615866	0.14258542	13.31578947	25.9329818	38.15139421	15.4636716	13.45978236	13.72936044	327	0	75	FEMALE	2	0	0	2.895535134	3.467160926
TCGA.55.7910	-413.0136444	550.3880292	137.3743848	0.810874077	0.04825533	0.281470104	8.894736842	7.547397123	22.69218435	9.590502625	4.158488823	4.032198011	1040	0	50	FEMALE	2	0	0	1.140418223	0.738700419
TCGA.86.7713	-978.5816789	-35.23393781	-1013.815617	0.897745877	0.169281179	0.075401568	4.868421053	8.099266579	11.02760034	3.515488811	4.825009192	3.616226733	422	0	70	MALE	2	0	0	0.99891397	0.377604894
TCGA.97.8174	810.5935605	1647.135342	2457.728903	0.568797469	0.351719712	0.059929804	4.078947368	43.79357192	28.96802859	10.51315813	8.328652367	8.983385969	164	1	67	MALE	2	0	0	1.300959368	1.728048205
TCGA.38.4626	1159.959307	2315.859311	3475.818618	0.440000537	0.156426429	0.127393413	2.263157895	41.97581663	71.43883886	15.03817407	30.18414623	19.96055234	2595	0	57	FEMALE	2	0	0	4.419487735	0.803488424
TCGA.69.7760	-545.4956576	39.95300865	-505.5426489	0.862412793	0.120650784	0.140548118	2.026315789	5.945914351	5.627823039	1.438277007	0.949606553	1.064089429	202	0	73	MALE	3	0	0	0.922760435	0.07894331
TCGA.86.A4JF	-201.3199225	1670.33896	1469.019037	0.681766189	0.033785999	0.095966311	34.92105263	14.74644134	26.62218969	6.168769464	10.84336822	7.461986342	536	0	56	MALE	3	0	0	8.598468216	1.523234025
TCGA.38.4629	1048.716543	2301.665495	3350.382037	0.45645952	0.018872436	0.352338292	8.605263158	42.08058746	64.80785076	18.0286554	27.03599703	11.06623417	864	1	68	MALE	3	0	0	8.222751825	3.054671944
TCGA.78.8648	2000.189625	2908.799332	4908.988956	0.242776045	0.033914563	0.115813867	0.026315789	71.62079024	88.41995293	33.05306285	25.95558457	24.20817103	1209	1	58	FEMALE	3	0	0	3.009129648	4.48051193
TCGA.78.7161	-310.6249086	2.205281528	-308.4196271	0.847406582	0.233875585	0.120330089	5.473684211	9.885063953	5.659195065	2.750972726	1.715501418	2.124452471	215	0	69	FEMALE	3	0	0	0.476966973	0.259801439
TCGA.73.A9RS	-954.4038368	445.5291413	-508.8746955	0.862660278	0.039144152	0.157333424	28.92105263	9.029915536	13.04703512	4.429075769	2.334018685	3.191679241	340	1	41	MALE	3	0	0	3.531760256	0.971575246
TCGA.44.8119	1002.898482	1335.933504	2338.831986	0.583064562	0.095746572	0.151123196	18.5	16.51036795	32.97747081	10.02096982	6.885841617	5.301090841	285	0	73	MALE	3	0	0	1.904238759	1.485440062
TCGA.62.A472	-486.5097473	1495.145793	1008.636046	0.729611071	0.075245765	0.14828249	1.657894737	17.76874031	27.63082651	8.640278436	11.95394281	10.63366583	910	0	70	MALE	3	0	0	7.632084161	2.866301232
TCGA.62.8397	-71.85561662	1406.327525	1334.471908	0.696080768	0.080204199	0.066304819	0.894736842	13.84205972	15.72330542	7.99483403	5.143234058	5.383439784	1289	0	70	FEMALE	3	0	0	0.946523148	0.403138072
TCGA.69.A59K	-210.3362695	1357.380572	1147.044302	0.715567607	0.036962251	0.135436498	14.55263158	18.93009348	34.01830881	13.18485482	6.36749142	8.037776156	591	0	60	FEMALE	3	0	0	26.71911106	1.992560449
TCGA.62.8395	399.9941236	747.2432915	1147.237415	0.715547806	0	0.349428624	1.552631579	21.25391782	19.53987611	7.886462392	6.961553388	7.390469574	1216	0	80	FEMALE	3	0	0	0.481831566	0.780260199
TCGA.99.7458	880.8953547	2143.847085	3024.74244	0.498451829	0.220682473	0.057573656	12.89473684	37.06626647	37.44568946	20.39401894	18.00312236	15.33534439	392	0	74	FEMALE	4	0	0	9.758579769	1.82890353
TCGA.86.8056	75.66311628	1389.217206	1464.880323	0.682210503	0.062406166	0.164416271	7.105263158	23.70941117	33.73220881	13.57140883	12.3601383	10.28164255	139	0	63	FEMALE	4	0	0	2.119536627	0.951977309
TCGA.64.5775	-10.75594361	888.262793	877.5068494	0.742638253	0.046504378	0.152491537	15.47368421	11.17130535	22.36847358	4.948022079	5.517511471	4.904568101	62	1	71	MALE	4	0	0	18.45268175	0.159990664
TCGA.53.7813	-850.3344579	934.397536	84.06307802	0.815428836	0.107380262	0.147116649	4.263157895	6.897255974	20.46716319	15.7069653	4.051238808	7.459860408	424	0	51	FEMALE	4	0	0	1.416913695	0.522542514
TCGA.78.7149	-83.60399573	418.9225123	335.3185166	0.793530091	0.198506299	0.114964582	3.815789474	9.000783842	7.240585689	3.71159572	2.50107743	3.120423816	1093	0	71	MALE	4	0	0	0.260008464	0.282944309
TCGA.55.6968	-18.83887029	1660.544645	1641.705775	0.663005015	0.030403611	0.287452257	13.5	32.67024084	56.52384399	18.73849137	26.98932045	13.4273013	1293	1	61	MALE	1	1	0	5.386016377	2.996515631
TCGA.53.7624	-872.366036	654.6484676	-217.7175684	0.840262685	0.0954166	0.096709068	25.60526316	8.567730972	13.49438803	3.578898547	6.116592982	3.025321255	1043	1	40	FEMALE	2	1	0	5.705041251	1.628259959
TCGA.50.6591	-987.8147512	-935.0737519	-1922.888503	0.948373282	0.104028743	0.054852793	1.315789474	1.626726453	1.819085798	0.51401595	0.854184368	0.423874303	119	1	63	FEMALE	2	1	0	0.231969684	0.05303197
TCGA.73.4670	142.0511497	704.4370255	846.4881752	0.745679778	0.100614941	0.070413878	11.65789474	12.39229042	15.24269283	6.370543202	4.043621783	2.802871262	131	0	69	FEMALE	2	1	0	1.044478192	0.284953274
TCGA.MP.A4T7	-526.5519684	1312.653424	786.1014558	0.751556575	0.066536284	0.188569727	3.5	16.35598107	18.49328814	6.552243811	7.720581793	7.12653888	167	1	75	FEMALE	2	1	0	1.36524392	0.933120814
TCGA.78.7167	-625.139551	90.10966516	-535.0298859	0.86459576	0.051493479	0.315025759	5.552631579	8.000740422	5.847992033	2.801863505	2.730076033	2.484448634	2681	1	77	MALE	2	1	0	0.208004738	0.273430904
TCGA.05.4425	599.9886745	2077.978222	2677.966896	0.541915523	0.033113547	0.187788148	1.210526316	50.20490182	48.89880849	14.36773363	20.77237635	15.04242462	669	0	70	FEMALE	2	1	0	4.02673493	1.264118668
TCGA.55.8094	-1780.571924	-533.7400895	-2314.312013	0.965020952	0.136301464	0.070730515	14.36842105	1.81729923	2.553223448	0.971035264	0.670652277	0.880231601	541	0	51	MALE	2	1	0	0.506857496	1.593616476
TCGA.97.7553	939.177734	2868.9418	3808.119535	0.395692114	0.110862524	0.109147581	0.789473684	70.31178377	85.63892388	33.48620735	37.99300166	29.25150512	1870	0	58	FEMALE	1	MX	0	5.333630525	2.291100125
TCGA.49.4488	-244.679513	1572.397811	1327.718298	0.69679218	0.118046822	0.072365993	8.868421053	19.45051095	25.0456334	8.646748524	9.743331796	10.26768388	869	1	74	FEMALE	1	MX	0	3.605638179	1.3725922
TCGA.49.AARN	-165.2811666	1203.120305	1037.839138	0.726672881	0.12652461	0.127160806	13.63157895	14.30054941	20.30875143	9.425753558	4.43647587	9.983131157	1135	1	56	FEMALE	1	MX	0	3.311898967	0.986130627
TCGA.44.6778	788.9134876	2953.502764	3742.416251	0.404530903	0.066631365	0.13040948	11.13157895	73.35205339	103.6821996	35.38266756	61.3225936	32.4078267	1110	0	59	MALE	1	MX	0	9.768698196	4.254277999
TCGA.44.6776	-671.402853	222.1461765	-449.2566765	0.85820107	0.163708404	0.145368777	6.105263158	10.11601449	6.901530026	2.973466464	1.896271262	2.113519342	1938	0	60	FEMALE	1	MX	0	0.734883406	0.364298871
TCGA.50.5946	-1003.592895	-100.436578	-1104.029473	0.903500429	0	0.221168242	19.76315789	5.522535236	8.336239994	2.765282221	3.203733878	2.263262264	686	0	62	MALE	1	MX	0	0.98475021	0.469508208
TCGA.O1.A52J	-154.8027068	1771.696201	1616.893494	0.665727183	0.097638706	0.1428726	5.078947368	33.15359828	31.70396413	11.38322945	11.8047353	9.398000991	1798	1	74	FEMALE	1	MX	0	1.688674282	1.213157624
TCGA.97.8552	130.180954	1948.873692	2079.054646	0.613612862	0.222361385	0.097944806	0.631578947	36.91731982	39.98946266	16.24840713	12.85175514	16.19978281	626	0	55	FEMALE	1	MX	0	1.748014031	1.181496712
TCGA.55.7725	-142.9780021	2091.627504	1948.649502	0.628614152	0.046504745	0.084596265	4.157894737	22.06063509	50.0086118	25.92633225	18.42720685	13.07001739	442	0	68	FEMALE	1	MX	0	3.988825273	0.199773896
TCGA.55.7911	-98.46719801	2164.670501	2066.203303	0.615101306	0.060360982	0.217156722	6.052631579	21.70123406	40.80826764	16.22752312	14.68389823	16.12080579	537	0	70	FEMALE	1	MX	0	9.538668321	5.875358642
TCGA.L9.A443	289.7071697	1113.809628	1403.516797	0.688768591	0.083687603	0.168806044	7.078947368	13.10116062	18.9604684	8.160779716	4.567658469	4.995387792	193	1	63	FEMALE	1	MX	0	2.273740382	1.053713715
TCGA.93.7347	1006.814484	2626.595565	3633.41005	0.419111657	0.098024651	0.170621098	2.789473684	54.43618746	52.26126597	24.26766609	23.05582079	22.94960818	297	0	76	FEMALE	1	MX	0	2.126734138	3.623228871
TCGA.J2.A4AD	-342.1740698	157.2158979	-184.9581719	0.837645802	0.057899428	0.138288697	7.973684211	7.758914153	7.060889705	3.253577888	1.637437347	1.789869424	550	1	61	FEMALE	1	MX	0	1.266850772	0.39423675
TCGA.91.8497	582.3693847	2148.971634	2731.341019	0.535314417	0.047555672	0.23587852	1.210526316	41.92791678	50.75078464	28.76411296	16.31005513	25.99694978	434	1	75	FEMALE	1	MX	0	2.120007207	2.712240507
TCGA.55.8097	99.62889446	1249.447988	1349.076882	0.69453997	0.097106516	0.261506592	3.026315789	26.84213621	22.32733061	9.331705865	7.088557442	9.501005384	476	0	60	FEMALE	1	MX	0	0.998194663	1.229589897
TCGA.49.AARO	746.472269	2297.644984	3044.117253	0.495984305	0.165184658	0.054714219	15.76315789	37.17580554	43.42894355	13.73002301	15.8145666	16.49574015	3759	0	39	FEMALE	1	MX	0	5.494140359	2.520129098
TCGA.55.8507	-193.8676204	820.403927	626.5363065	0.766799984	0.078744987	0.155887558	29.63157895	12.82639289	20.34268388	6.014217747	6.703719367	6.263847915	418	0	53	MALE	1	MX	0	1.212141313	0.736841247
TCGA.55.A492	-549.7897295	732.5305752	182.7408457	0.806958984	0.074883807	0.041630117	7.447368421	9.511106175	7.600782114	2.952958924	2.329518875	3.415685823	596	0	70	FEMALE	1	MX	0	0.37485363	0.398207804
TCGA.L9.A444	674.1632328	2731.481084	3405.644317	0.449227099	0.10633261	0.108183398	14.92105263	37.59797944	61.69187492	25.32130927	19.50167546	21.87871271	307	0	60	FEMALE	1	MX	0	12.52043505	10.1905633
TCGA.55.7570	-730.4059148	-159.4858205	-889.8917353	0.889584588	0.125843785	0.050479212	11.63157895	7.75454917	9.101192006	4.169397801	2.657312462	2.978316308	824	0	60	MALE	1	MX	0	0.967467085	1.20716846
TCGA.J2.A4AE	-436.7522413	1655.223006	1218.470764	0.70820448	0.028963042	0.173209407	1.052631579	17.96175037	32.46270978	13.93437132	11.36770634	8.438330221	671	0	77	FEMALE	1	MX	0	3.407632395	1.326800995
TCGA.93.7348	588.1456887	1328.146337	1916.292025	0.632300973	0.177145702	0.193214559	2.078947368	15.07913622	28.05311512	14.86655456	10.14874434	8.733500985	127	0	75	FEMALE	1	MX	0	1.48148986	0.845987782
TCGA.95.7043	-505.7884003	-105.1069536	-610.895354	0.870137604	0.025587928	0.106969836	34.05263158	4.481525917	4.775203698	2.140018204	2.205016898	2.22441907	2	0	63	FEMALE	1	MX	0	0.276322818	0.285260175
TCGA.97.7938	97.88177281	919.8178794	1017.699652	0.728700593	0.290257095	0.089166131	11.55263158	16.76850558	18.50629213	8.658227689	7.549120301	5.111185037	18	1	76	FEMALE	1	MX	0	4.201381917	0.515096202
TCGA.93.A4JO	465.2950051	2442.861963	2908.156968	0.513214016	0.055160545	0.142903161	0.657894737	50.14116277	53.64181005	20.15324522	18.25222528	22.04055869	33	1	70	MALE	1	MX	0	3.854466717	4.604132089
TCGA.91.8499	-309.2772933	1154.281086	845.0037923	0.745824941	0.071033758	0.061621834	10.28947368	16.2855702	35.14125535	8.220577358	10.90022592	7.521666191	36	0	76	FEMALE	1	MX	0	1.598133207	1.803222173
TCGA.NJ.A55R	-358.6120076	330.7999896	-27.81201799	0.824824434	0.034361435	0.079703662	7.473684211	8.569777237	15.51120836	8.455433275	3.142772676	6.102145431	603	0	67	MALE	1	MX	0	1.026146691	0.992158853
TCGA.55.A491	243.6068171	1667.975732	1911.582549	0.632836385	0.06993334	0.030240502	10.5	27.26990348	40.06455631	10.70551673	16.96691655	11.58129991	626	0	81	FEMALE	1	MX	0	3.881367158	4.270335487
TCGA.55.7903	-459.338455	1447.366526	988.0280706	0.731676421	0.063098387	0.079638043	4.026315789	15.23583788	23.02420817	7.377620481	9.780177052	7.941453051	567	0	64	MALE	1	MX	0	9.102472894	1.638362698
TCGA.55.8299	1381.592686	2569.844001	3951.436687	0.376285683	0.045278381	0.042136167	0.421052632	34.80673428	53.57578031	13.69969943	22.01709553	17.8487247	469	1	61	FEMALE	1	MX	0	6.718842558	3.58550095
TCGA.55.7913	-1358.391122	273.0993516	-1085.291771	0.902318194	0.016889243	0.217795942	9.657894737	5.842275308	10.46697642	2.771809832	5.940035828	2.717494079	561	1	61	FEMALE	1	MX	0	0.459588896	0.630783487
TCGA.55.7573	275.2892561	1851.209348	2126.498604	0.608099027	0.081171789	0.061898282	1.421052632	34.05096527	34.20228666	18.48210315	13.10840987	15.44341272	487	0	72	FEMALE	1	MX	0	1.694915364	0.959445776
TCGA.55.7726	1111.742501	1110.114689	2221.85719	0.596927719	0.062144712	0.0351069	3.026315789	22.1572469	21.63886552	8.364695184	6.520005242	4.787771523	652	0	72	FEMALE	1	MX	0	1.524043738	0.288934244
TCGA.55.A4DF	-335.9780641	1802.234028	1466.255964	0.682062848	0.122592512	0.137535487	21.28947368	24.36316155	50.28533495	17.54297865	19.45249944	11.93941384	440	1	88	MALE	1	MX	0	8.574583861	2.532349845
TCGA.55.A4DG	-389.297714	1440.182441	1050.884728	0.725356016	0.134611684	0.09023204	19.26315789	17.51539334	30.76731688	14.50378528	9.708791121	10.08758022	608	0	71	MALE	1	MX	0	1.679660349	1.458626521
TCGA.J2.A4AG	510.7181304	1984.884568	2495.602698	0.564216193	0.101264222	0.061406182	1.789473684	28.30128533	40.68818509	16.19387598	19.07732514	14.59168547	500	0	66	FEMALE	1	MX	0	3.042292727	1.477972862
TCGA.44.7659	-449.6849024	1148.408332	698.7234299	0.759955489	0.084369265	0.0555666	4.421052632	13.57735739	19.12064674	9.753221682	7.165629021	7.705312469	444	0	70	MALE	1	MX	0	2.318883861	0.611547247
TCGA.91.6836	-841.2774243	565.3896814	-275.8877429	0.844861509	0.068644534	0.078783693	15.07894737	7.129145829	15.51732634	4.692323983	7.211339303	3.716428951	417	0	52	FEMALE	2	MX	0	7.218234741	0.688300531
TCGA.97.7547	189.0242178	1166.974114	1355.998332	0.693808655	0.049063898	0.09017802	4.789473684	20.09222058	17.34343197	10.72256558	8.267420571	6.19983822	1965	0	67	FEMALE	2	MX	0	1.855484076	1.071723279
TCGA.55.8091	1107.600242	1933.803101	3041.403343	0.496330183	0.161983696	0.140150308	0.552631579	39.59083629	37.10273783	12.8333817	14.09460892	10.03152857	600	0	74	MALE	2	MX	0	8.724720169	1.198312322
TCGA.55.6985	659.3853528	1959.381518	2618.766871	0.549198229	0.006526299	0.299090067	12.28947368	31.16476429	35.09006733	13.37005328	19.22445327	10.93658409	1233	0	58	FEMALE	2	MX	0	4.374660433	2.731366872
TCGA.97.7552	483.5447451	2792.974749	3276.519494	0.466079255	0.195716579	0.07858407	0.552631579	44.02672438	70.45707467	41.16617189	29.90107547	31.21752808	1932	0	70	MALE	2	MX	0	3.814899777	2.852717422
TCGA.91.6829	1179.796686	801.1149427	1980.911629	0.624924076	0.213526417	0.062986841	18.34210526	22.89632478	23.87561357	8.136405093	6.81014271	5.635038621	1258	1	78	MALE	2	MX	0	2.629595461	0.479420735
TCGA.55.8302	-303.1330269	1363.609225	1060.476198	0.724386124	0.120634337	0.121315892	16.86842105	15.62881775	22.15117704	8.213448082	7.680240212	7.754541475	478	0	54	MALE	2	MX	0	20.31147746	1.669246539
TCGA.91.6831	713.2882534	1281.084451	1994.372704	0.623380278	0.092530717	0.120343101	8.184210526	28.54776152	38.67475696	12.38732773	13.16630151	8.988185638	310	0	66	MALE	2	MX	0	2.348909596	0.799169036
TCGA.44.7660	-644.0388687	791.7993934	147.7605247	0.809980928	0	0.041763794	9.868421053	12.50106809	15.91107635	5.053597134	3.62894968	3.715672965	325	0	72	MALE	2	MX	0	2.826287893	1.642510107
TCGA.55.6642	1393.840355	1606.699109	3000.539464	0.501528588	0.055277925	0.208478195	3.815789474	21.82854443	42.76356279	29.10666419	8.230365373	14.08543091	2449	0	63	MALE	2	MX	0	1.977122002	1.103862176
TCGA.55.8087	-199.0345406	842.5106132	643.4760726	0.765201526	0.154541792	0.201597257	0.763157895	26.90144703	16.42799483	9.197517365	7.112497468	4.724733726	462	0	59	FEMALE	2	MX	0	0.643397284	0.596283803
TCGA.55.7815	1018.355817	1748.732202	2767.088018	0.530874967	0.127675629	0.103377545	3.684210526	27.67823504	52.57991355	22.43170645	14.4656014	8.76234638	773	0	76	MALE	2	MX	0	3.053354431	0.284477456
TCGA.55.8096	1015.283052	1703.892051	2719.175103	0.536821956	0.067278068	0.144650028	3.131578947	31.59649082	48.69569054	15.58151933	12.35626804	11.58779581	719	1	67	FEMALE	2	MX	0	1.300603159	3.287492105
TCGA.55.8511	691.8564195	1926.811014	2618.667434	0.549210427	0.134178556	0.135035204	15.02631579	31.50227241	37.43601519	14.81959886	12.87734647	12.27611249	552	0	73	FEMALE	2	MX	0	12.81752205	2.598712305
TCGA.55.8204	54.56810125	1390.345384	1444.913486	0.684350514	0.141177797	0.11248937	5.868421053	16.87512449	27.61572086	10.638154	5.960356868	7.701684689	515	0	87	FEMALE	2	MX	0	3.516672433	0.902567184
TCGA.44.A47A	-57.78968407	1894.514486	1836.724802	0.641306052	0.060828013	0.261657922	5	42.45891006	38.04879092	13.51592005	13.55177356	11.36228446	466	0	78	FEMALE	2	MX	0	2.934624006	2.25018146
TCGA.55.A494	-1236.030501	-658.1229057	-1894.153407	0.947027091	0.114100951	0.099877353	7.473684211	2.1726793	2.658448627	0.521703275	1.016184301	0.866480706	481	0	61	FEMALE	2	MX	0	0.328921977	8.299414099
TCGA.44.7662	1267.992456	1633.925732	2901.918189	0.513999779	0.072240017	0.194384874	15.42105263	20.98369022	31.88105088	9.696031207	11.27250761	8.074702456	218	0	61	MALE	2	MX	0	4.847339406	1.812935469
TCGA.97.7937	-181.8893565	415.5036223	233.6142658	0.802526088	0.12990391	0.087423815	13.39473684	9.848205434	12.48803483	5.587689239	3.899275281	3.450948789	564	0	65	MALE	2	MX	0	0.740947566	0.203166996
TCGA.55.8301	813.1477962	2628.044457	3441.192254	0.444559129	0.103212444	0.151359578	6.578947368	39.66907846	70.31607047	27.86450591	23.1185164	21.59285239	534	0	58	MALE	2	MX	0	12.08063587	5.086054152
TCGA.L9.A8F4	151.8050044	2080.629795	2232.434799	0.5956813	0.051763234	0.248319722	21.60526316	27.89084202	49.68839581	18.01494509	16.51849303	17.80723844	476	0	64	FEMALE	2	MX	0	2.473761563	5.346389445
TCGA.55.8514	-320.6381772	1131.028516	810.3903387	0.74919987	0.034344371	0.160170655	8.578947368	12.61745318	16.75705695	5.200200267	6.022200608	6.722009506	520	0	70	FEMALE	2	MX	0	2.048480747	0.954825428
TCGA.55.8510	729.6210321	2335.494044	3065.115076	0.49330555	0.203269002	0.079354588	8.289473684	46.11995106	47.27044863	16.99320148	21.86984624	19.0773844	539	0	55	FEMALE	2	MX	0	5.8172527	3.917455796
TCGA.55.8614	136.107158	842.8334447	978.9406027	0.732585049	0.092245743	0.12153099	6.447368421	15.86141039	12.41824255	5.150865084	6.663603899	5.580585575	536	0	76	MALE	2	MX	0	1.651389606	1.074155323
TCGA.55.7724	807.2085176	2040.379496	2847.588013	0.520824272	0.037363344	0.127393613	3.289473684	41.06451219	63.52498551	30.63869954	24.31148893	14.5582507	705	0	76	FEMALE	2	MX	0	3.148751433	0.271481076
TCGA.93.8067	-526.8201139	630.695243	103.875129	0.813741969	0.054714873	0.168014871	14.94736842	10.24354021	12.76294572	3.999055575	5.755856585	4.011033911	186	0	77	MALE	2	MX	0	1.005567661	0.78736916
TCGA.44.6775	1140.20297	1532.574686	2672.777656	0.542555541	0.082948447	0.090321408	1.368421053	47.45392095	54.11495598	24.54435229	18.64830893	14.02221929	370	0	72	FEMALE	2	MX	0	2.918796243	1.03543972
TCGA.55.6978	1504.637459	2617.869169	4122.506629	0.352903987	0.050424167	0.304267189	0.526315789	50.8274012	65.04858349	21.60687133	38.10691633	18.76429132	176	1	81	MALE	2	MX	0	21.9092555	5.703408295
TCGA.91.A4BC	1013.21233	2632.676396	3645.888726	0.417447868	0.110756813	0.137979275	10.65789474	29.9401213	64.95389568	28.95559596	15.3003965	24.76755399	44	0	59	MALE	2	MX	0	2.342328076	10.88697012
TCGA.55.A490	324.6814952	1186.43861	1511.120105	0.677232133	0.063134177	0.054602065	38.05263158	24.53352793	14.37611816	9.159554972	5.95986201	6.707541485	99	1	78	MALE	2	MX	0	0.719846731	0.563708327
TCGA.MP.A4TE	-1103.633234	-225.6351709	-1329.268405	0.91717422	0.057428741	0.069248142	4.289473684	3.214626455	9.030367858	3.082361459	2.455867101	2.057007201	896	1	56	MALE	2	MX	0	0.527401091	0.196061047
TCGA.91.7771	790.3956684	2202.86597	2993.261639	0.502452532	0.225578006	0.058181546	4.052631579	39.51723163	45.49350387	23.10940469	21.31431142	12.35635333	492	0	62	MALE	3	MX	0	2.109403435	2.646826631
TCGA.55.8506	69.82909057	1304.708273	1374.537364	0.691846308	0	0.180997234	51.84210526	16.45448094	26.41109742	6.17792606	9.438390753	7.077776403	11	0	62	FEMALE	3	MX	0	2.751322607	1.653674974
TCGA.95.7039	143.4900097	892.3930978	1035.883107	0.726870099	0.106459901	0.179347252	35.92105263	14.12427101	12.66478584	4.605077104	4.572308804	4.256298006	34	0	54	FEMALE	3	MX	0	3.950933206	1.349577062
TCGA.49.6767	-247.2383697	1625.243994	1378.005624	0.691478625	0.110077165	0.126078464	13.52631579	13.40464158	21.82986125	8.3946981	11.11566361	6.668034385	677	0	46	FEMALE	3	MX	0	8.239579391	1.562092076
TCGA.J2.8194	307.5265639	1199.699904	1507.226468	0.677652544	0.097978041	0.090859509	4.5	23.75660065	25.79906432	7.441816654	9.909199505	6.166757925	724	0	69	FEMALE	3	MX	0	1.362602647	0.882619312
TCGA.44.7667	-459.4633529	303.9706113	-155.4927416	0.835275499	0.048761413	0.191401786	12.86842105	8.261743213	12.65697465	2.88946651	6.987033441	2.66798693	557	0	49	FEMALE	3	MX	0	0.858680797	0.359748148
TCGA.55.7284	430.7371982	1723.324812	2154.062011	0.604882105	0.063623002	0.080880986	1.131578947	25.876068	30.43961488	17.94979618	12.75126943	11.9301854	243	1	74	MALE	3	MX	0	2.575184762	0.628083954
TCGA.55.7994	-254.3727201	2215.473267	1961.100547	0.627191693	0.055504261	0.28343536	47.05263158	35.90523221	50.47975658	17.00349821	31.10342164	15.19973892	603	0	81	MALE	3	MX	0	22.6871173	3.907025109
TCGA.55.8092	275.7026348	2047.391012	2323.093647	0.584939875	0.145810515	0.153838379	16.07894737	18.52327397	60.97358329	23.77731256	13.11782427	15.5837059	154	1	75	MALE	3	MX	0	2.961941626	3.453450198
TCGA.69.7765	1200.611741	1668.792857	2869.404598	0.518087815	0.140736475	0.093206114	15.39473684	26.65110725	31.16438151	16.45825474	9.230034922	8.837411107	165	0	56	MALE	4	MX	0	2.456293262	1.062089784
TCGA.53.7626	809.7846919	2539.842471	3349.627163	0.456558106	0.084964255	0.151054418	11.21052632	49.72890119	54.55208832	22.61651258	24.16294409	21.28047379	929	1	76	FEMALE	1	0	1	2.816055522	2.807281939
TCGA.78.8640	-713.542923	1145.355376	431.8124525	0.78483143	0.034928238	0.168623401	20.15789474	12.60522882	21.85789562	8.027987188	7.459136522	7.370920955	6528	0	59	MALE	1	0	1	1.365186538	2.047610523
TCGA.50.5055	1387.097673	2960.448099	4347.545773	0.321809314	0.074821483	0.067668125	0.131578947	53.06577031	108.3262486	51.59889875	25.69015123	55.43172505	1830	1	79	FEMALE	1	0	1	1.62889695	5.883580417
TCGA.44.2659	764.6038526	1867.270776	2631.874628	0.547589286	0.115053808	0.165168866	12.34210526	29.69805336	32.69411544	15.67894323	13.38381263	14.97784562	529	0	65	FEMALE	1	0	1	2.003632286	1.88009474
TCGA.55.5899	352.5640515	1198.797818	1551.361869	0.672874135	0.028707238	0.317156668	13.55263158	23.04766009	26.64819873	8.253140211	12.17096655	7.246176141	930	0	58	MALE	1	0	1	2.091687246	1.657945697
TCGA.38.4627	2107.027135	1977.140325	4084.16746	0.358164024	0.0939851	0.14523827	0.5	41.51816693	44.66129569	11.30195679	14.31697753	8.775473886	1147	1	64	FEMALE	1	0	1	1.353460562	0.754476997
TCGA.44.7670	-1009.314627	272.796739	-736.517888	0.879076518	0.048274867	0.201542509	33.42105263	8.867238634	10.26211791	3.490907739	3.483263196	2.918551185	531	0	47	FEMALE	1	0	1	1.9979122	2.262413947
TCGA.05.5428	354.6016528	1330.170489	1684.772141	0.658259322	0.077328891	0.132915684	11.28947368	8.335294172	27.54110041	4.859608939	8.797207417	6.548364067	670	0	57	MALE	1	0	1	1.63657914	0.263800269
TCGA.55.A48X	228.1722549	2069.635194	2297.807449	0.587946328	0.055441434	0.106636188	8.5	29.42637614	50.90227334	23.16787549	13.39371827	26.23366234	689	0	63	FEMALE	1	0	1	2.921363073	4.022551513
TCGA.86.8074	757.6057235	1438.575507	2196.18123	0.599947269	0.204947762	0.144542944	1.921052632	21.55194915	27.3284798	8.008681819	10.88514158	7.450266422	24	0	62	FEMALE	1	0	1	2.779888253	1.405205297
TCGA.86.6851	353.5578466	2755.561063	3109.11891	0.487676678	0.203469212	0.040600051	25.23684211	49.43532924	73.84220367	35.80708891	28.8695696	31.52623665	179	0	73	FEMALE	1	0	1	5.371147189	7.087450737
TCGA.49.4506	-129.494832	1843.129675	1713.634843	0.655064066	0.058299766	0.100290004	2.710526316	8.956706972	21.58841893	8.376058546	6.82947161	5.665403685	999	1	68	FEMALE	2	0	1	0.832189924	1.971259545
TCGA.49.4505	617.6176388	2139.059788	2756.677427	0.532169381	0.245943757	0.091205733	5.815789474	27.91809132	37.55431371	12.30036336	17.90755721	10.40517131	428	1	61	FEMALE	2	0	1	4.367178915	2.716535666
TCGA.78.8660	41.72815096	2196.536051	2238.264202	0.594993775	0.08360827	0.057868213	6.394736842	35.2978099	40.82378956	9.999161126	15.85826127	18.91275035	321	1	69	MALE	2	0	1	4.814148656	5.877826503
TCGA.50.5932	-524.2663586	486.7220592	-37.54429942	0.825631299	0.06820514	0.143609648	2.342105263	11.76683165	9.9096941	5.383599429	3.7881212	3.736212917	1235	1	75	MALE	2	0	1	0.830963524	0.194123898
TCGA.78.7147	-832.8482232	1009.928881	177.0806575	0.807449412	0.113085872	0.134346665	10.23684211	15.57021286	16.0724619	6.571400581	5.368226666	5.498293379	586	1	67	FEMALE	2	0	1	1.138267073	1.423765284
TCGA.05.4397	-530.6556047	963.940218	433.2846133	0.784697495	0.082097331	0.166264293	25.86842105	19.62276793	22.25859903	4.768978469	10.61104273	4.594286381	731	1	65	MALE	2	0	1	1.262888781	0.749595707
TCGA.55.6975	951.4947965	861.7978046	1813.292601	0.643941388	0.126525222	0.11395946	2.342105263	23.11736019	16.1719427	6.780020589	5.016205939	5.253897671	118	1	61	MALE	2	0	1	0.617449132	0.535317299
TCGA.05.4427	202.1597332	1355.383652	1557.543385	0.672202621	0.110657877	0.102481646	28.63157895	23.55986954	32.87000159	12.30288783	12.11291879	8.035478332	791	0	65	FEMALE	2	0	1	10.83602488	0.580547704
TCGA.38.4628	489.8191723	1159.530082	1649.349255	0.662164671	0.076534984	0.289979531	3.210526316	22.04727552	27.19157314	8.937323098	9.948443221	7.613672035	1492	1	65	FEMALE	2	0	1	0.89104515	0.180365691
TCGA.49.4510	-193.9946154	739.2845377	545.2899223	0.774400423	0.015687466	0.05768648	1.342105263	10.17364291	12.93550302	5.548947601	4.084304208	3.962925226	896	1	51	FEMALE	2	0	1	0.992193142	0.440222936
TCGA.78.7148	-343.0269867	982.6330344	639.6060477	0.765567123	0.122115682	0.119634689	6.105263158	13.37768907	12.70603219	6.692549368	4.5847132	5.84128681	626	1	71	MALE	2	0	1	0.901201689	1.032527239
TCGA.55.1596	-576.5423689	739.2951581	162.7527892	0.808688359	0.051635117	0.248016468	5.684210526	11.16627831	16.89168304	3.970331766	6.890820698	5.79498014	2065	0	55	MALE	2	0	1	1.165370914	0.793908064
TCGA.05.4432	-22.8631001	1470.611579	1447.748479	0.684047022	0.072737409	0.076371465	14.76315789	22.82991708	39.72886627	10.61460818	15.32376931	11.60645803	761	0	66	MALE	2	0	1	2.116775632	2.126308131
TCGA.44.2665	1560.274489	1792.239748	3352.514236	0.456181023	0.090315912	0.041059366	0.921052632	36.02619158	34.16012983	11.53091802	9.089687958	7.611233371	400	0	55	FEMALE	2	0	1	5.048898155	0.800054813
TCGA.55.6984	-770.7966562	939.6201078	168.8234516	0.808163858	0.219337139	0.16249135	0.657894737	8.143035054	13.76079647	6.437102017	4.386961582	5.673971438	760	1	71	FEMALE	2	0	1	1.066452839	0.813596755
TCGA.MP.A4SW	88.54087916	1833.151786	1921.692665	0.631686612	0.164327543	0.014178356	1.447368421	22.12494364	32.77771765	13.41302051	13.42883969	13.66120318	1778	1	53	MALE	2	0	1	2.269833181	1.689859833
TCGA.MP.A4SY	608.634658	948.3048479	1556.939506	0.672268247	0.083311796	0.123487738	3.105263158	20.334255	21.49041022	7.489841502	6.21037383	5.861420839	1501	1	61	MALE	2	0	1	6.142394181	0.545492652
TCGA.55.6979	1089.63673	2806.0939	3895.730629	0.383849042	0.05855016	0.151812197	2.657894737	71.40668751	84.51693949	32.48312685	44.17807893	23.94397661	237	1	59	FEMALE	2	0	1	14.41487368	8.943909428
TCGA.64.5815	1559.251696	1937.638882	3496.890578	0.437220823	0.144861824	0.112153878	4.894736842	50.27649792	43.00495658	15.29071603	12.28598818	10.16540745	224	0	74	MALE	2	0	1	2.613278079	0.727671041
TCGA.05.5423	317.0347138	2256.420864	2573.455578	0.554744373	0.032194766	0.267434464	4.5	27.19402689	47.64661931	14.94174113	20.30593227	16.4688934	151	0	65	MALE	2	0	1	1.787557094	1.014304203
TCGA.78.7150	83.03306941	134.5089778	217.5420472	0.803931401	0.139030331	0.08127392	12.31578947	7.770934861	7.986220838	3.192264708	2.58750287	2.209355237	666	1	59	MALE	2	0	1	0.781458835	0.805141812
TCGA.55.6982	978.5299555	1597.225547	2575.755502	0.554463449	0.128437979	0.112774693	4.657894737	31.47129344	33.21694062	12.25746153	12.10228536	10.04987349	995	1	79	FEMALE	2	0	1	2.584100841	1.645275089
TCGA.78.7166	-901.4219874	795.4802239	-105.9417635	0.831254235	0.046810435	0.195941582	6.868421053	5.105260756	7.208504386	3.501453121	2.54038489	2.793219325	258	1	84	MALE	2	0	1	0.654917201	0.757875228
TCGA.MP.A44	852.7551889	2461.807249	3314.562438	0.461131376	0.035686945	0	8.605263158	40.01636549	60.85205619	22.21952274	#N/A	19.48962715	2617	1	68	FEMALE	2	0	1	#N/A	#N/A
TCGA.73.4668	137.9899871	687.8952831	825.8852702	0.747691447	0.025804238	0.211237584	17.71052632	10.62779708	13.93938936	6.257083512	2.311840522	3.026486165	467	0	66	FEMALE	2	0	1	1.476131415	0.8636257
TCGA.50.5045	1521.282538	2716.277965	4237.560504	0.337052455	0.058726481	0.245412874	6.315789474	46.20055431	92.39465756	30.83653541	28.4149139	29.7456538	2174	1	57	FEMALE	2	0	1	5.845040968	3.791739646
TCGA.86.8279	347.0270794	611.539006	958.5660854	0.734617495	0.073576586	0.189351569	15.76315789	15.71020783	11.66213198	4.782640735	4.050746561	2.902920951	482	0	46	MALE	2	0	1	0.634103264	0.365099857
TCGA.L9.A743	760.8469549	2504.855931	3265.702886	0.46748342	0.181616841	0.107342399	1.763157895	38.39151225	55.3291222	15.69040172	17.21737139	16.87653161	664	0	56	MALE	2	0	1	5.054648256	5.639540027
TCGA.MP.A4TI	1267.218794	3000.700193	4267.918987	0.332853604	0.096930357	0.092903665	4.210526316	61.76570628	79.69074877	24.76541351	38.33597793	28.23398147	429	1	72	MALE	2	0	1	16.79970566	6.619017967
TCGA.95.8494	-363.7544957	1367.979436	1004.22494	0.730053718	0.18024252	0.080480978	3	21.51716439	26.45308432	7.143339603	8.569301753	7.778832969	84	0	67	MALE	2	0	1	5.433747034	0.939214737
TCGA.86.8674	-913.5203659	-116.4434905	-1029.963856	0.898787537	0.074101976	0.072405534	9.210526316	2.645796079	3.445919243	1.636622084	1.077522936	1.525669926	405	0	50	MALE	2	0	1	0.819228567	0.668377672
TCGA.MN.A41	-562.3993057	263.5806039	-298.8187018	0.846657479	0.11473767	0.104506929	13.02631579	6.258990153	7.286422321	1.773225509	#N/A	2.061132098	827	0	60	MALE	2	0	1	#N/A	#N/A
TCGA.86.7711	694.3463936	1691.463523	2385.809917	0.577448405	0	0.377979447	6.157894737	25.4817593	44.14488869	10.8327788	18.75644401	8.987692995	630	0	70	MALE	2	0	1	1.972790241	1.265337299
TCGA.95.7562	67.62652469	1250.779163	1318.405688	0.697772029	0.083905676	0.167966679	12.42105263	23.71954254	27.44355208	8.033169129	9.007194278	6.740982283	87	1	71	MALE	2	0	1	1.769242371	1.66950805
TCGA.86.8055	1326.710651	1486.016288	2812.726939	0.525185804	0.013245671	0.110538451	0.815789474	26.09915538	37.49770985	14.68557053	11.52638083	8.374392385	124	1	79	MALE	2	0	1	2.647977973	0.875109693
TCGA.95.A4VN	300.1280465	2271.428628	2571.556674	0.554976266	0.062976993	0.12145442	9.947368421	38.57479974	43.11309053	11.8443917	23.08524743	16.94139275	553	0	62	FEMALE	2	0	1	44.67942178	3.906417892
TCGA.73.4676	-15.5922152	1033.126444	1017.534228	0.728717222	0.136588994	0.11635667	2.815789474	15.39959418	26.02889674	7.989696715	5.810063927	4.691239847	164	0	45	MALE	2	0	1	5.609514497	0.49293603
TCGA.L9.A7SV	-944.7295683	220.4585768	-724.2709915	0.878218168	0.082705458	0.120331391	48.42105263	7.835414379	10.26228043	3.518757037	4.855946627	3.201314682	565	0	69	MALE	2	0	1	0.859600298	0.880910562
TCGA.67.6217	200.162999	1840.146959	2040.309958	0.618093623	0.032981464	0.161072501	4.578947368	25.99201114	26.45593508	13.40880339	10.73247233	10.39938932	422	0	73	FEMALE	2	0	1	1.745330315	1.950163074
TCGA.86.6562	849.5681402	1112.120887	1961.689027	0.627124411	0.086306574	0.031097981	1.131578947	21.60951167	25.84089229	10.31774329	9.584912616	6.942602642	376	1	52	MALE	2	0	1	2.618082593	0.386554137
TCGA.95.7567	203.8629539	1296.87592	1500.738874	0.678352544	0.064179801	0.16182483	24.31578947	22.20165728	25.45731646	11.41679619	10.53775079	7.5833004	163	0	61	MALE	2	0	1	2.913781795	1.95776533
TCGA.05.5425	419.3798567	2311.003337	2730.383194	0.535433168	0.056651534	0.093823223	14.42105263	32.74935458	60.37826854	15.35653121	26.88983515	14.60507987	882	0	68	MALE	2	0	1	3.312407008	2.831218399
TCGA.86.8671	1467.144329	3239.040398	4706.184727	0.271542894	0.119813066	0.173432231	0.078947368	75.12659658	100.4247519	37.98871507	39.77704615	49.51918839	839	0	72	FEMALE	2	0	1	5.137142861	10.25471857
TCGA.62.A471	-1295.127399	353.3767338	-941.7506656	0.89303585	0.134497115	0.12060636	3.236842105	3.123154478	6.946065025	2.810774869	1.649224536	3.032347798	1246	0	64	MALE	2	0	1	1.166878945	1.080780882
TCGA.49.4507	-166.9960826	1985.211928	1818.215845	0.64338832	0.041358887	0.152871714	5.684210526	17.18446826	28.26563362	11.71064247	5.630241707	8.468894174	268	1	73	FEMALE	3	0	1	1.214104207	7.019376643
TCGA.05.4250	472.5769857	1777.40765	2249.984635	0.593610139	0.090534502	0.12085048	10.97368421	24.88356898	42.15094703	13.16491058	10.79008971	10.67743239	121	1	79	FEMALE	3	0	1	11.83998249	7.492271262
TCGA.73.4675	319.9256242	922.8358226	1242.761447	0.70568265	0.095431783	0.11039086	1.921052632	19.55201595	24.39289657	7.823919929	3.864832694	4.729041121	40	0	59	MALE	3	0	1	0.346425824	0.497572988
TCGA.NJ.A7XG	-1579.926942	146.4570172	-1433.469925	0.923161775	0.054061033	0.140372157	0.894736842	4.765944658	4.035983048	1.280940068	1.014444752	1.979784514	617	0	49	MALE	4	0	1	0.775299266	0.223198387
TCGA.05.4396	-570.9514815	306.4219851	-264.5294965	0.843968377	0.204349937	0.109966676	7.894736842	14.37421347	9.801112826	3.80643508	6.055953216	3.948246198	303	1	76	MALE	4	0	1	0.728532031	0.532972935
TCGA.50.5044	303.9433641	1582.472581	1886.415945	0.6356924	0.069127028	0.062559135	2.394736842	19.65690338	16.83003663	8.182186779	2.889631771	4.67057061	624	1	72	FEMALE	4	0	1	10.69724925	2.332067201
TCGA.38.4632	324.893063	2023.822516	2348.715579	0.581885284	0.19656989	0.089812739	13.71052632	25.69933396	47.13597763	11.87850969	17.46871272	11.70111829	1357	1	42	MALE	2	1	1	5.068296078	6.165567306
TCGA.78.7156	-690.4266214	288.2060337	-402.2205877	0.854636544	0.075428031	0.147324574	8.131578947	8.780006185	6.120277576	3.153288826	2.910337786	2.276147498	976	1	62	MALE	4	1	1	0.504908305	0.13490892
TCGA.05.4434	739.2138205	2363.208318	3102.422138	0.488534632	0.105814319	0.094255736	0.921052632	47.92787145	63.47609029	17.08117886	37.84799066	20.06922998	457	1	67	FEMALE	4	1	1	8.425479484	2.73444832
TCGA.78.7145	163.8531149	944.3257527	1108.178868	0.719541128	0.122889892	0.095965519	6.052631579	21.06784716	24.56381123	8.990012625	8.08261239	5.956650164	826	1	52	FEMALE	4	1	1	2.683144951	0.796896921
TCGA.55.8620	-906.7024247	1086.684923	179.9824986	0.807198051	0.023183013	0.150522147	15.23684211	15.2974084	28.7108107	9.987297037	10.43583204	9.953644523	375	1	60	MALE	1	1	1	1.974775506	2.113965894
TCGA.55.8512	-467.2314191	824.991352	357.7599329	0.791521203	0.080913503	0.084258288	1.157894737	12.59543075	12.65896033	4.728497349	5.194986738	4.57826227	607	1	41	MALE	1	1	1	1.553668735	0.267378098
TCGA.49.AAQV	-497.3000659	1480.734651	983.4345851	0.732135873	0.010070749	0.241596036	0.894736842	15.99210102	23.25984674	7.96393879	4.841841891	10.55528484	677	1	63	FEMALE	1	MX	1	3.377566288	2.427168
TCGA.91.6830	820.4031345	1730.498255	2550.90139	0.557495893	0.087576644	0.233117065	4.526315789	22.65539309	34.79876506	13.69824015	14.31044185	11.56032525	60	0	65	FEMALE	1	MX	1	3.081459584	1.262427746
TCGA.69.8253	-498.3172515	940.7007434	442.3834919	0.783868879	0.13349909	0.10408133	4.552631579	10.22621368	17.28788698	6.363554261	3.33023488	4.794697445	426	0	59	FEMALE	1	MX	1	0.77611803	0.62426505
TCGA.44.7669	-57.81380885	1311.988455	1254.174647	0.704494645	0.174120688	0.121778791	13.15789474	27.91787316	38.6784149	11.06224644	14.19466689	9.406669754	574	1	59	MALE	1	MX	1	2.749151248	1.64432111
TCGA.L9.A50W	-286.0091273	1245.380141	959.3710135	0.734537325	0.153695278	0.086660978	0.815789474	16.62417785	14.98959016	5.357300608	5.229039504	6.13540821	442	1	75	MALE	1	MX	1	0.635295695	2.041088267
TCGA.91.A4BD	-487.9966304	1987.377929	1499.381299	0.678498946	0.120034601	0.086304218	0.736842105	22.60218724	35.05431867	13.36078134	11.74590075	11.24230423	603	0	78	MALE	1	MX	1	1.249708331	0.599434365
TCGA.55.7914	-28.30132086	1328.62313	1300.321809	0.699671042	0.028128958	0.214594867	5.052631579	15.44132806	23.63465784	14.31159878	6.93072833	9.987110263	187	1	71	FEMALE	1	MX	1	3.801050339	1.140703302
TCGA.50.5068	757.0930904	2498.805121	3255.898211	0.468755201	0.15683987	0.034483425	2.263157895	15.43852831	61.85922759	19.75313118	19.17638085	20.57891067	1499	1	59	FEMALE	2	MX	1	1.601215356	1.152421718
TCGA.49.AAR3	752.4161864	2507.007534	3259.423721	0.468298013	0.094696655	0.096735887	1.947368421	38.51909494	56.93504724	17.11351423	23.30209819	15.00542068	1893	0	69	MALE	2	MX	1	16.8920186	6.363676174
TCGA.44.6779	740.248309	2365.459838	3105.708147	0.488113706	0.013080651	0.202264038	2.947368421	38.84431211	47.57501745	24.13242652	18.19629001	12.60012341	500	1	50	FEMALE	2	MX	1	4.786723552	3.153729912
TCGA.MP.A4TK	1339.214936	2006.557854	3345.772791	0.457061402	0.063267065	0.089218917	8.763157895	40.21029563	51.77033999	19.46227577	9.677539472	12.40657029	582	1	56	FEMALE	2	MX	1	1.945064887	2.571875101
TCGA.J2.8192	1602.094843	2075.504371	3677.599214	0.413213602	0.024843334	0.079504374	1.736842105	47.86932086	47.09910876	21.55668641	14.22552566	13.11034226	739	0	65	FEMALE	2	MX	1	3.698396411	0.663037737
TCGA.49.6744	1212.410007	2451.871816	3664.281823	0.414992954	0.25896457	0.06145122	3.842105263	48.2000362	60.49965866	27.31139394	15.41536154	14.9136318	890	0	64	FEMALE	2	MX	1	2.633609541	3.077251992
TCGA.55.7907	360.2148723	1702.893445	2063.108317	0.615459441	0	0.109674984	35.28947368	29.1764872	37.48342913	14.93858153	20.54798734	9.57762	343	1	77	MALE	2	MX	1	2.385285641	2.359419636
TCGA.55.6712	465.0970641	2256.320392	2721.417457	0.536544224	0.239763556	0.151149918	2.973684211	31.86788111	41.75170209	18.45454998	11.78975825	11.94041729	171	1	71	MALE	2	MX	1	6.841115646	3.169719757
TCGA.69.7978	1023.237122	2689.826974	3713.064096	0.408467415	0.077110183	0.122430809	12.55263158	62.48590204	72.38507505	22.46051155	27.86976097	21.33918757	134	0	59	MALE	2	MX	1	18.45508263	8.369188087
TCGA.55.7227	853.0777217	2072.571935	2925.649656	0.51100855	0.025690301	0.118076738	5.052631579	42.67538977	46.08041809	18.9499661	17.50474764	12.87407837	952	1	77	MALE	3	MX	1	6.333392427	2.188793552
TCGA.55.6981	-23.24207727	961.9010052	938.658928	0.736596974	0.087042043	0.060856726	1.342105263	17.93531063	17.07853392	6.208144807	5.19135	5.978799077	1379	1	53	FEMALE	1	0	2	2.607779772	1.073788973
TCGA.44.6774	1952.04818	1531.523555	3483.571735	0.43897827	0.048809049	0.17602221	8.578947368	27.2417491	31.18373176	10.16490164	11.18073291	8.473931499	361	0	56	FEMALE	1	0	2	1.822929888	1.605141936
TCGA.64.1679	1172.254963	1357.508444	2529.763407	0.560069096	0.032297292	0.156325376	13.71052632	34.25406121	27.10459043	10.13630799	9.524891325	6.702304294	1686	0	58	FEMALE	1	0	2	2.354551432	0.321802616
TCGA.MP.A4TC	1023.114703	1725.300706	2748.415409	0.533195765	0.155283082	0.059682047	7.526315789	26.84337947	27.80860924	8.087806822	10.5337661	7.991414921	74	1	77	MALE	1	0	2	13.84749245	3.048893045
TCGA.50.6593	903.5049036	1587.552138	2491.057041	0.564766967	0.046255761	0.066877601	8.263157895	38.49703725	41.1258963	16.3756466	11.17326501	10.67238947	336	1	49	FEMALE	1	0	2	4.247172349	0.483859252
TCGA.86.7714	84.72615464	1349.228825	1433.95498	0.685522531	0	0.157871718	0.131578947	35.37938183	24.53003071	15.49536919	6.015076477	5.256607609	625	1	61	FEMALE	1	0	2	1.187307483	0.461443627
TCGA.78.7146	-575.0391711	759.5917803	184.5526092	0.806801886	0.140090024	0.194207035	11.52631579	13.23229793	16.49466324	4.522036099	8.39767054	3.537052262	173	1	71	FEMALE	2	0	2	4.309317062	3.564615859
TCGA.62.8402	-636.100375	1869.111396	1233.011021	0.706696007	0.143427034	0.092603303	1.736842105	21.19718566	46.54686094	8.8413905	25.41117125	14.20879492	1498	1	73	FEMALE	2	0	2	6.909549002	2.569684843
TCGA.44.3396	1265.464741	2378.198407	3643.663148	0.417744709	0.028737443	0.299555251	3.789473684	40.30257797	71.80359672	22.3752636	34.87375976	15.14842145	411	0	74	FEMALE	2	0	2	9.245590939	3.274906697
TCGA.50.5930	630.4085179	1732.23772	2362.646238	0.580221044	0.055624626	0.171818467	32.02631579	24.05671273	38.31771733	16.63161427	6.336863204	8.529229781	282	1	47	MALE	2	0	2	0.965310222	1.928665306
TCGA.35.5375	85.47985253	1595.310218	1680.790071	0.658699232	0.101395009	0.174528187	12.65789474	10.40676997	26.81803302	7.82627273	7.784054221	7.603172485	264	0	61	MALE	2	0	2	3.028717672	1.746035203
TCGA.05.4384	115.8938533	1328.762269	1444.656122	0.68437806	0.150254256	0.093471118	3.5	28.69326028	26.9121455	11.72154957	12.46748573	8.375849993	426	0	66	MALE	2	0	2	1.246534494	0.622879758
TCGA.MP.A4TD	823.4299397	1395.183881	2218.613821	0.597309615	0.111641316	0.124439994	1.947368421	23.08361283	26.43431172	11.43121947	7.281823027	9.988452607	307	1	71	MALE	2	0	2	0.820565857	1.520633098
TCGA.62.8399	77.01604002	716.990591	794.006631	0.750790598	0.028501724	0.152534531	15.15789474	16.73657711	18.36978509	5.978537249	7.234720256	4.625509731	2696	0	62	MALE	2	0	2	2.709749427	0.792102513
TCGA.50.5072	19.72456118	667.8719479	687.596509	0.761016081	0.090881587	0.184280476	4.684210526	16.06009335	16.99516353	6.869390079	4.423587326	3.767284156	250	1	74	MALE	2	0	2	1.606359839	0.787587439
TCGA.64.1677	-624.1413532	1473.036275	848.894922	0.745444337	0.082163712	0.09127515	5.289473684	8.627452836	25.63139754	9.939845851	7.119317871	7.805316218	628	1	77	FEMALE	2	0	2	3.70193397	1.52096001
TCGA.55.1594	-419.0303397	1006.025933	586.9955935	0.77051263	0.286779574	0.107303569	6.157894737	17.93977468	30.66016003	8.687114201	13.94062511	9.787916833	1178	0	68	MALE	2	0	2	2.341576156	1.336688483
TCGA.62.A46Y	-143.6908096	2044.514042	1900.823232	0.634058458	0.147029804	0.113546368	1.026315789	24.60412728	40.23490252	17.08739357	17.03843206	13.57716034	414	1	70	FEMALE	2	0	2	7.563233599	1.487809437
TCGA.78.7220	-698.6576516	88.30939551	-610.3482561	0.870098025	0.173511453	0.046178374	26.5	6.876340516	9.312273728	3.208774069	4.12610519	3.343500758	807	1	53	FEMALE	2	0	2	1.413443627	1.016890961
TCGA.50.6595	1182.669718	1687.977782	2870.647501	0.517931757	0.05517391	0.109714874	1.394736842	24.2200336	28.63002888	9.037202247	10.47696069	7.686557939	189	1	74	FEMALE	2	0	2	16.81103941	1.291162903
TCGA.05.5420	769.6893729	2920.253329	3689.942702	0.411562964	0.099847399	0.140798905	1.894736842	40.6279146	146.0689109	31.09374997	61.89781658	30.8562874	457	0	67	MALE	2	0	2	5.867772618	2.44710425
TCGA.78.7536	-400.588895	1153.604142	753.0152467	0.754751493	0.04940334	0.079912979	19.36842105	23.01522002	34.17449573	10.3543309	16.69823266	8.758952535	244	1	69	MALE	2	0	2	1.24331232	1.828688511
TCGA.MP.A4T8	23.37992293	265.1125821	288.492505	0.79769406	0.041861293	0.114858767	3.631578947	9.99195465	7.762569041	2.298042846	2.43013789	2.761057458	161	1	68	MALE	2	0	2	0.748877559	0.60249018
TCGA.50.5051	-600.0250174	331.8785564	-268.146461	0.844253044	0.044249536	0.023521313	3.184210526	9.57259074	10.48671059	5.233862056	2.510039869	4.454776389	478	1	42	FEMALE	2	0	2	0.982449465	0.801543444
TCGA.62.8398	-98.60055631	1278.335755	1179.735199	0.71220732	0.04313874	0.128121054	2.526315789	26.09535438	27.05137793	6.72469398	10.54483691	7.807690921	444	1	55	MALE	2	0	2	2.835572015	1.446626585
TCGA.50.5941	720.9845142	2608.912865	3329.897379	0.459132833	0.094060458	0.181360872	7.815789474	58.34208713	66.82509781	23.39184775	37.09957928	26.11805947	567	0	55	FEMALE	2	0	2	7.505483548	4.880179065
TCGA.97.7554	1132.457605	1404.515907	2536.973512	0.559191989	0.07128656	0.134530569	12.44736842	27.4059964	31.71552569	15.61031126	10.98533546	9.272069217	775	0	83	FEMALE	2	0	2	13.98260375	1.181369261
TCGA.44.5643	-987.5748717	1082.221083	94.64621162	0.814528608	0.023191039	0.156091547	4.026315789	16.02217711	21.34612853	7.155954815	7.833756827	6.841571722	417	0	53	MALE	2	0	2	1.064290386	1.965400879
TCGA.95.A4VK	-406.5437748	1349.594902	943.0511277	0.736160773	0.063552617	0.117830294	7.789473684	13.69410762	21.66469032	8.692839837	6.964641309	11.1200217	651	0	74	FEMALE	2	0	2	1.408721539	1.952309753
TCGA.78.7154	-368.1503395	460.0377149	91.88737538	0.814763471	0.127023176	0.084700035	7.763157895	13.50609543	11.89028472	4.548177689	5.389045279	3.594840756	593	1	72	MALE	3	0	2	0.928797357	0.728472459
TCGA.49.4490	230.1996262	1018.694733	1248.89436	0.705044519	0.048895123	0.298066485	0.710526316	15.81218854	11.46007041	6.409041237	2.49750076	4.5048899	385	1	45	FEMALE	3	0	2	0.582047646	1.026650549
TCGA.49.4494	-157.5649225	1456.105188	1298.540265	0.699857858	0.061024145	0.178397783	5.394736842	16.73389283	21.58053261	6.625211448	5.692853435	5.888123342	1081	1	77	MALE	3	0	2	2.454475541	1.109081286
TCGA.86.8359	-144.0835352	1723.436316	1579.352781	0.669828994	0.023577554	0.121023521	4.736842105	14.7866184	34.3366381	9.061493874	10.5533533	11.66808756	444	1	52	MALE	3	0	2	1.22016582	6.014747245
TCGA.05.5429	-213.5738211	589.8491226	376.2753015	0.789857295	0.087744266	0.101942688	0.947368421	6.303743747	8.984543824	4.111019631	2.52145229	2.711938851	275	1	60	MALE	3	0	2	0.299596486	0.245131178
TCGA.50.6594	-146.7700396	904.0180628	757.2480232	0.754343753	0.055016397	0.127748529	16.63157895	12.02390944	24.65595544	4.011951464	5.694421775	4.290359633	370	1	79	FEMALE	3	0	2	57.25517972	5.961789016
TCGA.05.4418	100.0988039	1807.873034	1907.971838	0.633246676	0.064865604	0.112377375	8.236842105	20.68312145	42.83402096	14.18935242	16.169257	11.68624085	274	1	69	MALE	3	0	2	3.571930388	2.404145396
TCGA.99.8025	126.1087046	693.8560119	819.9647165	0.748268267	0.262147307	0.121810625	14.02631579	13.59262163	13.65989937	5.617049446	4.245488912	5.004851197	1060	0	72	FEMALE	3	0	2	1.583006005	0.632480176
TCGA.05.4415	-939.326289	613.3159394	-326.0103496	0.848774715	0.015255692	0.129171099	6.184210526	6.561872519	15.97591466	4.300080891	6.498832394	3.976005024	91	1	57	MALE	4	0	2	1.804873903	1.070854828
TCGA.78.7158	-636.4579398	556.0400095	-80.41793038	0.829165697	0.114298757	0.057615183	7.184210526	10.77112095	12.69157466	5.564034965	5.628091658	3.805631698	179	1	59	FEMALE	4	0	2	1.193165766	0.251833193
TCGA.50.5933	1489.832003	1888.45064	3378.282643	0.452811767	0.138080495	0.08850914	13.07894737	56.95204362	61.13794224	18.24987164	23.18626681	9.469126445	2393	1	72	MALE	4	0	2	16.47129472	9.838595211
TCGA.62.8394	-296.7615719	977.4442135	680.6826416	0.761674072	0.01521837	0.248974096	2.342105263	14.75453975	16.05115088	5.130886149	6.397668395	5.521357928	139	1	65	FEMALE	4	0	2	1.512487505	1.316878228
TCGA.05.4395	-432.4763114	1327.803428	895.3271165	0.740883926	0.070595448	0.168005549	8.578947368	10.72876685	16.93023116	9.333314475	6.357819788	4.540139673	0	1	76	MALE	4	0	2	1.654838489	0.953736855
TCGA.05.4244	-297.78049	1448.914861	1151.134371	0.715148091	0.057825396	0.173637425	6.657894737	20.89504144	33.70468243	8.724932018	12.37948979	10.08119875	0	0	70	MALE	2	1	2	7.412283403	0.489484892
TCGA.64.1680	-675.9952615	758.9003261	82.90506458	0.81552722	0.100738965	0.058276195	1.184210526	9.033167306	9.505670225	4.23949943	3.35923529	3.111896723	1126	0	63	MALE	2	1	2	0.924490738	0.425126732
TCGA.78.7160	722.9377247	2124.418464	2847.356189	0.520853321	0	0.157298007	1.026315789	38.14192312	47.3127057	21.36900019	21.06621955	15.59299654	678	0	61	MALE	4	1	2	3.025787662	2.472341866
TCGA.97.8171	-1091.318422	39.88093702	-1051.437485	0.900164892	0.053363461	0.121926747	1.578947368	4.760903967	6.543498753	1.889800166	2.377341154	1.657536147	568	0	81	MALE	2	1	2	0.238295152	0.066948957
TCGA.L9.A5IP	-610.9658517	1021.665407	410.6995549	0.786748217	0.007655739	0.105842953	9.105263158	6.511566443	16.96675727	3.82974028	4.559774396	3.914398914	58	1	40	FEMALE	3	1	2	2.957551604	0.906983075
TCGA.49.6761	-19.76035665	1662.824582	1643.064225	0.662855724	0.096261002	0.270997162	5.026315789	17.55465245	25.63266073	7.562861254	12.51606865	7.604387532	354	0	68	FEMALE	1	MX	2	10.97723045	4.371536714
TCGA.49.6743	501.6156256	1261.798552	1763.414177	0.649525631	0.180999546	0.153797039	20	21.57666991	26.5208661	9.644699757	12.15149037	7.575884891	369	0	81	FEMALE	1	MX	2	4.214359486	1.06093872
TCGA.MP.A4T6	-1014.418098	1416.578705	402.1606072	0.787521301	0.024501466	0.041368977	1.947368421	16.52221788	23.98665226	8.238775984	10.17840043	9.501193945	1790	1	76	FEMALE	1	MX	2	1.610957126	1.839467073
TCGA.55.7727	-237.5560507	1585.557051	1348.001	0.694653583	0.110169957	0.133837632	6.236842105	17.95675976	40.65329639	21.65485175	14.94431657	11.47791026	119	0	70	MALE	1	MX	2	3.326484574	0.288210204
TCGA.55.8505	254.47858	265.199322	519.677902	0.776773594	0.053009774	0.094546661	1	11.14750628	11.74649757	4.628818644	3.209333819	3.42907392	440	0	62	MALE	1	MX	2	0.547804684	0.291473948
TCGA.91.6848	1061.844304	2105.355021	3167.199325	0.480216049	0.098930497	0.149277314	17.13157895	39.77751169	49.72643721	15.22574261	28.38108425	12.31508115	224	0	59	MALE	2	MX	2	15.66349096	1.774091993
TCGA.55.6970	93.8357892	1720.955552	1814.791341	0.643773058	0.128902166	0.153071999	5.157894737	27.67355333	33.39866832	15.67885684	18.36318363	10.77710762	464	1	67	FEMALE	2	MX	2	3.519227679	1.861841872
TCGA.49.AAR4	105.3681189	2400.786031	2506.154149	0.56293676	0.151147685	0.194850125	9	22.50540321	47.36403119	20.14798229	12.33251977	22.18968779	879	1	51	MALE	2	MX	2	6.74050867	9.652202457
TCGA.49.4512	877.4640902	1438.485654	2315.949744	0.585790082	0.131796677	0.121246131	0.921052632	29.97659179	23.10339337	12.78528533	7.268665748	8.638597279	905	1	69	FEMALE	2	MX	2	1.132773333	0.388455077
TCGA.MP.A4T9	472.2701645	1641.403996	2113.67416	0.609592376	0.038927745	0.125147458	0.394736842	26.67855483	33.90640429	11.46125095	13.05019675	11.64290647	1265	1	54	FEMALE	2	MX	2	5.877920657	5.395119357
TCGA.91.6849	145.6304235	1800.102831	1945.733254	0.628947013	0.046558924	0.302866021	3.789473684	22.237992	41.1090151	18.31218147	20.68658416	9.755637744	35	0	75	FEMALE	2	MX	2	1.044283094	0.965389464
TCGA.55.7283	-132.2236115	1371.672315	1239.448704	0.706027104	0.11722342	0.142309099	5.578947368	20.21301781	19.53547204	7.421482912	10.45676398	6.569077095	609	0	76	FEMALE	3	MX	2	1.567690138	1.056911247
TCGA.55.8615	-642.6452614	264.4034251	-378.2418363	0.852803678	0.101841559	0.107291085	3.842105263	10.03324544	11.82328792	2.998954128	2.718786295	2.415501276	446	0	67	MALE	3	MX	2	0.360701111	0.305242504
TCGA.05.4398	509.5739792	1994.143451	2503.71743	0.563232349	0.098975809	0.142978727	18.13157895	39.48245209	54.54413684	11.9853853	24.69147264	15.80870735	1431	0	47	FEMALE	4	0	3	18.61943327	2.894186919
TCGA.55.A48Z	654.4196067	1395.374873	2049.79448	0.616998596	0.065109423	0.021974197	1.315789474	28.25945908	25.60537842	11.83193953	8.943314686	7.747671759	651	0	60	FEMALE	1	MX	3	5.837131653	1.989243761
TCGA.86.8281	-200.0391031	746.0432078	546.0041047	0.774334091	0.025618549	0.185719848	7.236842105	12.52765991	14.10974744	7.202017307	4.976879222	6.125259162	0	0	75	MALE	1	0	NX	0.511134378	0.515582491
TCGA.78.7159	59.94727482	787.0759999	847.0232747	0.745627439	0.036719876	0.071216336	9.184210526	10.54231023	26.37328268	7.377208248	10.19072895	6.049037486	1221	0	60	FEMALE	1	0	NX	1.219606403	0.822910607
TCGA.44.6147	707.4273439	1624.686269	2332.113613	0.583865475	0.170404651	0.123846953	1.447368421	31.53290582	40.92292757	18.00726098	8.225436851	12.48427006	441	0	67	FEMALE	1	0	NX	0.922115142	2.248642441
TCGA.44.2657	826.861278	2815.345544	3642.206822	0.417938924	0.11799281	0.105676925	10.23684211	50.2014356	92.55269299	38.17647843	33.80606411	42.70333301	400	0	74	FEMALE	2	0	NX	2.335104237	9.004635211
TCGA.05.4402	398.2257204	1412.362881	1810.588602	0.644245008	0.082952585	0.134046395	1.710526316	31.25667908	37.0642987	13.31451393	10.66170041	11.83595226	244	1	57	FEMALE	2	1	NX	1.595531472	0.618104816
TCGA.44.6777	2001.750826	2664.292529	4666.043355	0.27720904	0.031872275	0.032513302	8.710526316	92.11981682	87.19000295	33.5707065	31.34532504	20.42141071	987	1	85	FEMALE	2	MX	NX	4.904020844	1.4278981
TCGA.91.8496	216.0618859	2205.638238	2421.700124	0.573139255	0.153599779	0.159587649	0.710526316	32.42780383	55.11558455	19.45116484	18.47186362	20.64657894	505	0	63	FEMALE	2	MX	NX	2.552522172	0.415655186
