# Supplementary material for: Tumor Purity Coexpressed Genes Related to Immune Microenvironment and Clinical Outcomes of Lung Adenocarcinoma
Source: J Oncol. 2021 Jun 14;2021:9548648. doi: 10.1155/2021/9548648 (PMC8216812; doi:10.1155/2021/9548648)
Supplement: Supplementary Materials — Supplementary Table 1: the results of tumor purity. Supplementary Table 2: the results of WGCNA analysis. Supplementary Figure 1: the verification of the correlation between CD8A and SASH3 in the GEO database. [file 9548648.f1.zip › 9548648.f1/Supplementary table 2 (1).txt]

probes	moduleColor	GS.TumorPurity	p.GS.TumorPurity	MMcyan	p.MMcyan	MMlightgreen	p.MMlightgreen	MMroyalblue	p.MMroyalblue	MMtan	p.MMtan	MMyellow	p.MMyellow	MMdarkred	p.MMdarkred	MMgreen	p.MMgreen	MMred	p.MMred	MMsalmon	p.MMsalmon	MMmagenta	p.MMmagenta	MMlightyellow	p.MMlightyellow	MMblack	p.MMblack	MMgreenyellow	p.MMgreenyellow	MMlightcyan	p.MMlightcyan	MMmidnightblue	p.MMmidnightblue	MMbrown	p.MMbrown	MMturquoise	p.MMturquoise	MMpurple	p.MMpurple	MMblue	p.MMblue	MMgrey60	p.MMgrey60	MMdarkgreen	p.MMdarkgreen	MMpink	p.MMpink	MMgrey	p.MMgrey
CLK2	black	0.268533459	2.98E-08	-0.165581236	0.000729734	-0.054975273	0.264984769	-0.005629265	0.909194708	-0.048695761	0.323544029	-0.265889802	4.11E-08	-0.025207046	0.609493717	-0.261131838	7.27E-08	-0.173846326	0.000386213	-0.155019385	0.001578013	0.015650632	0.751157216	-0.004279169	0.930910126	0.560631789	1.47E-35	0.280120668	6.96E-09	-0.025613701	0.603733246	-0.012663319	0.797503515	-0.205253696	2.63E-05	-0.121410623	0.013548473	0.115645274	0.018725077	0.083533154	0.089997042	0.03072023	0.533571334	-0.033289134	0.499897059	-0.061766897	0.21033547	0.355462574	9.58E-14
TAGLN2	black	0.03950469	0.423299837	-0.109006784	0.026748389	0.022473787	0.648825383	-0.001670915	0.972993488	-0.025961415	0.598827127	-0.053690683	0.276329474	-0.076488487	0.120663946	-0.058338138	0.236814898	0.068320401	0.165793878	-0.07926745	0.107713801	-0.002405238	0.961132761	-0.096771501	0.049381451	0.477731691	6.18E-25	-0.003627224	0.941415627	0.034955484	0.478670293	0.194524085	6.91E-05	0.212016187	1.39E-05	0.295196792	9.49E-10	-0.142234278	0.003773251	-0.228766568	2.63E-06	-0.074203917	0.132193668	-0.08954202	0.069087571	-0.112919625	0.021722351	0.032542039	0.509573041
GOLPH3L	black	0.209081489	1.84E-05	-0.010895601	0.82527913	0.019335504	0.695213724	-0.077553237	0.115565606	-0.231701156	1.94E-06	-0.221898878	5.30E-06	-0.119986976	0.014693219	-0.240870258	7.29E-07	0.238020833	9.93E-07	-0.064515572	0.190703408	0.015715111	0.750165992	-0.065907913	0.181287482	0.434200884	2.03E-20	-0.052064444	0.291158442	-0.049498735	0.315619888	-0.116584605	0.017779145	0.009629258	0.845313826	-0.110240351	0.025065551	-0.097017965	0.048802578	-0.237459349	1.05E-06	-0.102777643	0.036807765	0.073934923	0.133605378	0.097584525	0.04749339	0.080204064	0.103605056
PGGHG	black	0.096450404	0.05014421	-0.073336145	0.136789525	0.03055516	0.535773549	0.021963242	0.656286004	-0.050976007	0.301376009	-0.118200703	0.016249092	-0.061725063	0.210645119	-0.116731452	0.017635101	-0.087336667	0.076245213	-0.102875635	0.036627572	-0.006472422	0.895666242	-0.008671937	0.860526685	0.152345564	0.001904166	0.008783683	0.85874816	-0.067946239	0.168129558	-0.015362517	0.755591288	-0.12644061	0.010107799	-0.080068473	0.104192067	-0.014880961	0.763020303	-0.170553645	0.000499372	-0.075381605	0.126148224	-0.077597749	0.115356204	-0.101701285	0.038837033	0.218372194	7.51E-06
PIAS3	black	0.200363907	4.11E-05	-0.115990209	0.01837274	0.039258716	0.426194761	-0.05219005	0.289994447	-0.108162586	0.0279553	-0.230820422	2.13E-06	-0.027031163	0.58384759	-0.116394598	0.017967049	-0.082540713	0.093894801	-0.041519034	0.40002752	-0.051546704	0.295989361	-0.090724715	0.065481566	0.32564433	1.17E-11	0.133946521	0.006407599	-0.100695966	0.040817123	0.055344797	0.261781437	-0.270027105	2.48E-08	-0.231274735	2.03E-06	-0.037932331	0.442002324	-0.023551343	0.63319449	-0.058223348	0.237740275	-0.05793742	0.240056346	-0.07333944	0.136771844	0.184393169	0.000164353
PYCR2	black	0.287076753	2.82E-09	-0.070897082	0.150365285	-0.052642663	0.285825985	0.004259691	0.931223835	-0.192483743	8.26E-05	-0.2808467	6.34E-09	-0.077450906	0.116048147	-0.314538558	6.17E-11	-0.116499989	0.017862611	-0.153469123	0.001760252	0.014576838	0.767723316	0.033643805	0.495337795	0.431638681	3.58E-20	0.166881957	0.000661469	-0.019635042	0.690733275	0.015294383	0.756641048	-0.03216179	0.514535065	0.047074913	0.339929341	0.065398247	0.184693467	-0.118106448	0.016335055	0.02970079	0.54724418	-0.114585393	0.019844804	-0.000833358	0.986528747	0.412111191	2.31E-18
ARL8A	black	0.123504049	0.012007789	-0.050811602	0.302939772	0.061235506	0.214293223	-0.08325945	0.091058809	-0.186711917	0.000135332	-0.18234591	0.000194729	-0.029687167	0.547428056	-0.078033885	0.113320123	-0.025328588	0.607769467	-0.161773441	0.000968852	-0.0834725	0.090231471	-0.103435698	0.035612006	0.4434959	2.50E-21	0.145989931	0.002941156	0.095446152	0.052593572	0.06934351	0.159531441	-0.135481858	0.005821005	0.004534792	0.92679416	0.015842887	0.748202938	-0.166072849	0.000703201	-0.024229331	0.623442092	-0.086078969	0.080589871	-0.046725477	0.343530093	0.320056171	2.73E-11
F11R	black	0.313435028	7.25E-11	-0.049599109	0.314638353	0.029507593	0.549854691	-0.050556378	0.30537801	-0.229867035	2.35E-06	-0.324976815	1.30E-11	-0.147606017	0.002637486	-0.276553849	1.10E-08	0.109597504	0.025930768	0.094736334	0.054384265	-0.021407073	0.664452356	-0.078855732	0.109560127	0.483614518	1.35E-25	0.15452361	0.001634318	-0.041043465	0.405451656	-0.108744724	0.027118152	-0.196643158	5.73E-05	-0.225121802	3.83E-06	-0.119903504	0.014762901	-0.06650571	0.177351999	-0.041810037	0.396730008	0.162443019	0.000922155	-0.016839581	0.732947231	0.118475567	0.016000668
POLR3GL	black	-0.139182382	0.004600499	0.163334291	0.000863218	0.062781354	0.202926777	0.028108639	0.568937993	-0.006780054	0.890737595	0.151619397	0.002002825	-0.026824494	0.586727968	-0.009669813	0.844670601	0.065181478	0.186156302	-0.125268482	0.010831608	-0.109198957	0.026479999	-0.076822605	0.119045544	0.150869845	0.002109544	-0.013395633	0.786069168	-0.051583223	0.295646868	-0.072203656	0.142970907	0.0251888	0.60975275	-0.023855017	0.628818357	-0.058940409	0.232001258	-0.363469145	2.41E-14	-0.080546784	0.102133001	-0.140456835	0.004236956	-0.273070193	1.70E-08	-0.102263795	0.037765017
CDC42SE1	black	0.076156159	0.122290642	-0.141235283	0.004027878	0.021594177	0.661700572	-0.025501726	0.605317003	0.018603199	0.706211922	-0.092156704	0.06132391	-0.012922455	0.793452281	-0.071747409	0.145520719	-0.153136346	0.001801802	-0.014243207	0.772892465	0.123603354	0.011938712	-0.097363858	0.04799976	0.561005171	1.30E-35	0.034923778	0.479069543	-0.121603515	0.01339957	-0.026914045	0.585479075	-0.02877057	0.55986929	-0.052884334	0.283616854	-0.020308218	0.680703504	0.112334871	0.022417037	-0.00952747	0.846928727	0.051364868	0.297698652	0.082217047	0.095194759	0.067333658	0.172006558
TMEM9	black	0.295762076	8.78E-10	-0.12876848	0.008796361	-0.059080125	0.230894541	-0.161644151	0.000978116	-0.26875952	2.89E-08	-0.300404554	4.64E-10	-0.065867619	0.181555057	-0.287555843	2.64E-09	-0.111100149	0.023947341	-0.173691649	0.000390943	0.073246993	0.137268561	0.013484867	0.784678941	0.467667385	7.83E-24	0.188439071	0.00011692	0.095945904	0.051362504	0.076139111	0.122374549	0.367941636	1.10E-14	0.475291399	1.15E-24	0.074879327	0.128699807	-0.166607028	0.000675384	0.10840282	0.027607177	-0.113624895	0.020909395	0.141747476	0.00389545	0.412055275	2.33E-18
SF3B4	black	0.287951875	2.51E-09	-0.318433069	3.47E-11	-0.074234939	0.132031605	0.02932065	0.552386513	-0.004290749	0.930723626	-0.270179117	2.43E-08	0.064550139	0.190465387	-0.100341661	0.041534987	-0.127690573	0.009383513	-0.040752883	0.408787356	-0.106144434	0.031031556	-0.002348335	0.962051579	0.748803107	2.02E-75	0.389131938	2.21E-16	0.198417998	4.90E-05	0.214171533	1.13E-05	-0.152669881	0.001861558	0.094217029	0.055726204	0.046230489	0.348672062	0.344052848	6.41E-13	0.066184374	0.179459499	0.101731907	0.038778018	0.144987058	0.003145246	0.155836556	0.001489077
ADAM15	black	0.028617086	0.561965844	-0.108035955	0.028140313	0.021920763	0.656908315	0.119713719	0.01492241	0.051218438	0.299079883	-0.028739793	0.560289383	-0.06206714	0.208122726	-0.070461082	0.15289635	-0.012772698	0.795792858	-0.089482995	0.069271713	-0.072864811	0.13933674	-0.110705521	0.024455106	0.422798562	2.44E-19	-0.040044337	0.416988939	-0.069150994	0.160696009	0.264642507	4.77E-08	-0.030391944	0.537955496	0.070491823	0.152716838	-0.137472793	0.00513233	-0.135905082	0.005668023	-0.147059549	0.002736817	-0.096715212	0.049514457	-0.120175503	0.014536902	-0.132692475	0.006925461
SSR2	black	0.13912707	0.004616896	-0.193292288	7.70E-05	-0.143088162	0.003567263	-0.135825759	0.005696418	-0.062142027	0.207573452	-0.11036721	0.024897784	0.02888675	0.558284805	-0.206519596	2.34E-05	-0.092014111	0.061727903	-0.14821673	0.002530371	0.054390263	0.270110945	0.035057147	0.477391334	0.618675053	5.50E-45	0.198283857	4.95E-05	0.137856725	0.005008293	0.087617552	0.075301387	0.593060658	1.37E-40	0.586724779	1.46E-39	0.055966881	0.256449143	0.021235382	0.666981419	0.091807912	0.062315982	-0.133495112	0.006589869	0.04694892	0.341224845	0.171006619	0.00048216
BOLA1	black	0.13953203	0.004498057	-0.260884956	7.48E-08	-0.148472333	0.002486728	0.013010037	0.792084302	0.085871747	0.081324569	-0.065680501	0.182801442	-0.013016823	0.79197834	-0.211223402	1.50E-05	-0.106724078	0.030119699	-0.110545962	0.024663033	0.056683161	0.250403084	0.090953048	0.06480351	0.676623526	1.35E-56	0.210331234	1.63E-05	0.239164964	8.78E-07	0.233685147	1.58E-06	0.391791911	1.33E-16	0.648435356	1.24E-50	0.055398125	0.26132136	0.065533376	0.183785868	0.081149958	0.099582561	-0.00409052	0.933948878	0.037424757	0.448138817	0.080792962	0.101085884
LAMTOR2	black	0.154086171	0.001685522	-0.236464502	1.17E-06	-0.022218971	0.652544703	-0.057540526	0.243297447	-0.002374929	0.961622158	-0.127615736	0.009425543	-0.039240715	0.426407064	-0.235713109	1.27E-06	-0.05667831	0.250443693	-0.123167141	0.012244781	0.022290709	0.651496736	0.001954835	0.96840678	0.676184003	1.69E-56	0.173588799	0.000394119	0.19739795	5.36E-05	0.186759471	0.00013479	0.434190136	2.04E-20	0.530240878	2.55E-31	-0.039445721	0.423992811	-0.09090504	0.064945594	-0.037293007	0.4497395	-0.093193227	0.058452365	0.049222509	0.318331371	0.130081907	0.008125274
PODXL2	black	0.183959234	0.000170394	-0.163468122	0.000854675	-0.105105591	0.032724917	-0.133505395	0.006585665	-0.19733326	5.39E-05	-0.19705162	5.53E-05	0.116243387	0.018117822	0.00929311	0.850649339	-0.160651809	0.001051991	-0.058924869	0.232124585	-0.046286114	0.348091801	-0.056825441	0.249214016	0.333053146	3.72E-12	0.289709186	1.99E-09	0.170381591	0.000506059	0.061513762	0.212214172	-0.132132686	0.007168487	0.075130579	0.127418493	0.230360271	2.23E-06	0.154291656	0.001661289	0.183460806	0.00017759	-0.043204169	0.381160347	-0.058722692	0.233733304	0.201954789	3.56E-05
RAB25	black	0.35712582	7.22E-14	-0.149229286	0.002361478	0.007716192	0.875766128	-0.107248785	0.029314145	-0.21639557	9.12E-06	-0.382603084	7.59E-16	-0.17020884	0.000512855	-0.385895712	4.09E-16	0.192514389	8.24E-05	-0.068946543	0.161939767	-0.011310809	0.818734101	-0.037778857	0.443852738	0.610957655	1.28E-43	0.21136948	1.48E-05	0.050406737	0.306813592	0.05457593	0.268476741	0.27978891	7.27E-09	0.187227647	0.000129567	-0.115386784	0.01899296	-0.224376712	4.13E-06	-0.106289043	0.030801885	-0.025442295	0.606158336	0.138742802	0.004732274	0.213716358	1.18E-05
RAB13	black	0.168156322	0.000600368	-0.127657501	0.009402066	-0.016412077	0.739478267	-0.134421601	0.006220665	-0.075016936	0.127996809	-0.187654742	0.000124968	0.010289192	0.83485977	-0.01836001	0.709877979	-0.023576704	0.632828528	0.012385083	0.801859417	-0.13117977	0.007599772	0.046837281	0.342375376	0.53365081	8.95E-32	0.158248784	0.001252694	0.031769396	0.519681694	0.122778552	0.012523248	0.036035591	0.465177864	0.10586958	0.031472125	0.099068602	0.044202844	0.036879568	0.454783446	0.007962597	0.871832548	-0.077431075	0.116141842	0.095894251	0.05148862	0.178208335	0.000272827
MRPL9	black	0.234584884	1.43E-06	-0.362114196	3.05E-14	-0.133268732	0.006683014	0.05406214	0.273015601	0.066028421	0.180488987	-0.172155234	0.000440953	0.070939564	0.150120378	-0.116087141	0.018274775	-0.178884861	0.000258321	-0.057516675	0.243493184	-0.030446455	0.537226281	-0.01603003	0.745330774	0.773751881	1.66E-83	0.225300443	3.76E-06	0.188927255	0.000112159	0.323332049	1.67E-11	0.159172326	0.001171721	0.342053956	8.87E-13	0.030921452	0.530892992	0.367558836	1.17E-14	0.066678917	0.176223657	0.069123255	0.160864335	0.106510341	0.03045323	0.013346375	0.786836861
IGSF8	black	0.200270277	4.15E-05	-0.136648105	0.005408162	0.099482252	0.043320611	-0.122380997	0.012813906	-0.02836117	0.565469975	-0.21017869	1.66E-05	-0.020965663	0.670962099	-0.131194122	0.007593108	0.037065002	0.452517238	-0.024652202	0.617392376	-0.076746943	0.119410545	-0.032984449	0.50383141	0.536737228	3.44E-32	0.219216662	6.91E-06	0.09050465	0.066140574	0.159186812	0.00117049	-0.012990638	0.792387247	0.1698908	0.000525591	0.123543776	0.011980112	0.038791246	0.431728121	0.024927679	0.613465145	0.012418543	0.801335259	0.268996892	2.81E-08	0.166815392	0.000664813
NCSTN	black	0.204138223	2.91E-05	-0.138569538	0.004785142	0.018025432	0.714932659	-0.11127285	0.023728009	-0.088883315	0.071165411	-0.244030348	5.16E-07	0.012776257	0.795737216	-0.103611165	0.035298798	-0.005677587	0.908418625	-0.041134847	0.404406014	-0.001068191	0.98273319	-0.049240215	0.318157107	0.590067345	4.22E-40	0.22419296	4.20E-06	0.003667129	0.940772284	-0.000245813	0.996026261	-0.115533685	0.018840314	-0.061293661	0.213857501	-0.006165068	0.900594457	0.119016286	0.015521655	-0.015244909	0.757403595	0.049143674	0.319108008	0.28023343	6.86E-09	0.2189065	7.13E-06
CGN	black	0.225264661	3.77E-06	-0.030981127	0.530100001	0.126981882	0.009788284	-0.072893346	0.139181504	-0.201576781	3.68E-05	-0.268234398	3.09E-08	-0.110521616	0.024694894	-0.159001381	0.001186336	0.08627543	0.079898293	-0.131373394	0.007510308	-0.044213811	0.370121478	0.009028415	0.854855526	0.320582594	2.52E-11	0.170606631	0.00049733	-0.054753757	0.266917898	0.046706569	0.343725617	-0.26341312	5.53E-08	-0.23704135	1.10E-06	-0.060737739	0.218048815	-0.083727298	0.089249943	-0.125168731	0.010895275	0.085624783	0.082207234	-0.030786642	0.532686608	0.112045448	0.022767932
DPM3	black	0.104709147	0.03339161	-0.146347749	0.002871304	-0.069058666	0.161256786	-0.066810298	0.175371347	0.057936365	0.24006492	-0.063651509	0.196724371	-0.041998596	0.394602106	-0.223117805	4.69E-06	-0.069410619	0.159126984	-0.111084184	0.023967705	-0.009070873	0.854180567	0.0509968	0.301178618	0.567023554	1.66E-36	0.172849278	0.000417668	0.184187997	0.000167184	0.197050433	5.53E-05	0.408476897	4.86E-18	0.616777175	1.20E-44	0.03865023	0.433405406	-0.110960312	0.024126216	0.026659465	0.589032693	-0.106139448	0.031039501	0.057386061	0.244567077	0.205463836	2.58E-05
PI4KB	black	0.127218727	0.009651317	-0.078157246	0.112749362	-0.018908683	0.701616378	0.034354309	0.4862713	-0.001019418	0.983521472	-0.092021315	0.061707439	-0.016099151	0.744270816	-0.161570329	0.000983443	-0.159158807	0.001172871	-0.143517814	0.003467518	-0.02992269	0.544253383	-0.058363528	0.236610561	0.684622472	2.06E-58	0.178204692	0.000272907	-0.066591955	0.176789496	0.116321994	0.018039305	-0.200374808	4.11E-05	-0.120912006	0.013940146	-0.018766904	0.703747889	0.012074131	0.806734756	-0.043786376	0.37477045	-0.055676685	0.258927182	-0.063900548	0.194974964	0.115490577	0.018884996
EFNA1	black	0.238209579	9.73E-07	-0.085915663	0.081168414	0.033233504	0.500614185	-0.121107123	0.013785707	-0.200781197	3.96E-05	-0.275513277	1.25E-08	-0.116533149	0.017829861	-0.276795287	1.06E-08	-0.024624504	0.617787842	-0.113991368	0.020497493	0.07437967	0.131277538	0.032359702	0.511949315	0.542759963	5.16E-33	0.139090807	0.004627674	-0.02438893	0.621155815	0.033159622	0.501567442	0.236173664	1.21E-06	0.267407767	3.41E-08	-0.060611501	0.219008719	-0.175680387	0.000334036	-0.053595449	0.277183466	0.001704189	0.972455896	0.027899602	0.571816326	0.272982824	1.72E-08
SIGIRR	black	0.161660036	0.000976974	0.009797805	0.842641207	0.022589305	0.64714214	0.008119782	0.869324917	-0.084151419	0.087635165	-0.165436271	0.000737733	-0.12210751	0.013017294	-0.253977415	1.68E-07	0.064853992	0.188382447	-0.144110307	0.003334116	-0.097948545	0.046667849	0.040915821	0.406914936	0.115497218	0.018878107	0.123630864	0.011919638	0.121854148	0.013208249	-0.00564154	0.908997558	-0.125867031	0.010456451	0.068699988	0.163449274	0.181596107	0.000207114	-0.199791224	4.33E-05	0.021194297	0.667587176	-0.114231357	0.020231591	-0.059855733	0.224818754	0.489007643	3.25E-26
RNF187	black	0.268907313	2.84E-08	-0.176667997	0.00030874	-0.108572481	0.027363572	-0.061030027	0.215837861	-0.131574218	0.007418512	-0.255847479	1.35E-07	0.017334396	0.725411875	-0.115031515	0.019366583	-0.047415501	0.336443044	-0.03928507	0.425884037	-0.014400817	0.770449248	-0.004957617	0.919990298	0.325314218	1.23E-11	0.207322606	2.17E-05	0.068970798	0.161791834	0.105021141	0.032865975	-0.087826597	0.074605144	0.148348352	0.002507811	0.237043498	1.10E-06	0.146968957	0.002753609	0.205033917	2.68E-05	-0.12466217	0.011223736	0.179138796	0.000253065	0.35422022	1.18E-13
SCAMP3	black	0.249928122	2.67E-07	-0.187288764	0.000128899	-0.029294641	0.552739215	-0.061196803	0.214583554	-0.081046878	0.100014799	-0.258164472	1.03E-07	-0.030900395	0.531172946	-0.199296653	4.52E-05	-0.079715611	0.105732047	-0.118254764	0.016199967	-0.097675391	0.047286183	0.025371434	0.607162155	0.774589354	8.53E-84	0.299911311	4.97E-10	0.071606068	0.146317619	0.125756131	0.010525079	-0.094586488	0.054768697	0.099067193	0.044205873	0.077778366	0.11450955	0.020106033	0.683710077	-0.027025561	0.58392557	-0.03970128	0.420994387	0.153261699	0.001786047	0.226358064	3.37E-06
EFNA4	black	0.169452675	0.000543616	-0.213111763	1.25E-05	-0.059579162	0.226972103	0.019925543	0.686398274	-0.0846629	0.085719105	-0.175215443	0.000346603	0.070127979	0.154851743	-0.080478151	0.102426456	-0.08850983	0.072366038	-0.104722566	0.033368856	-0.038043582	0.440663759	-0.075703993	0.124531289	0.701216635	2.26E-62	0.298682857	5.88E-10	0.111845052	0.02301367	0.218726877	7.26E-06	0.083231455	0.091167971	0.249452123	2.81E-07	-0.164422863	0.00079596	-0.016006674	0.745689032	-0.007762548	0.87502587	-0.100156343	0.041914684	-0.064510721	0.190736829	0.080877826	0.100726898
RBM8A	black	0.268270771	3.07E-08	-0.229244142	2.51E-06	-0.047996133	0.330552681	0.015721842	0.750062545	-0.016651137	0.735823772	-0.238653024	9.28E-07	0.044697169	0.364907476	-0.16263706	0.000909016	-0.071104722	0.149171137	-0.054063474	0.273003751	0.013488239	0.784626431	-0.027806456	0.573101127	0.594127993	9.15E-41	0.236113814	1.22E-06	0.080633229	0.101764332	0.051844014	0.29320873	-0.012180123	0.805072077	0.066786841	0.175523296	0.062469301	0.205185279	0.313615563	7.06E-11	0.171204177	0.000474827	0.004859431	0.92156976	-0.011996883	0.807947079	0.157076733	0.001362863
GBA	black	0.009389737	0.849114915	-0.14683786	0.002778075	-0.108055569	0.028111587	0.112971073	0.021662135	0.091292278	0.063806803	0.053211261	0.280646771	-0.01256739	0.799004621	0.008119474	0.869329824	-0.071976577	0.144235668	-0.075800025	0.124052765	-0.023539778	0.633361399	-0.008273175	0.866879038	0.526516524	7.88E-31	0.242489351	6.11E-07	-0.010199129	0.836284807	0.160993618	0.001025983	-0.115060354	0.019336017	0.169838808	0.000527701	0.122434393	0.012774524	0.12042922	0.01432884	-0.012495714	0.800126695	-0.041604499	0.399057381	0.073992241	0.133303597	-0.014183978	0.773811182
EGFL7	black	0.125441798	0.01072177	0.15940658	0.001151963	0.169802957	0.00052916	-0.147747338	0.002612338	-0.138967499	0.004664496	-0.17288651	0.000416452	-0.070598468	0.152095333	-0.175883132	0.000328691	-0.083868547	0.088709526	-0.162282767	0.000933138	-0.062275702	0.206595586	0.005734662	0.907502085	0.295206023	9.48E-10	0.156975487	0.001372786	0.077367735	0.116441496	0.002068794	0.96656607	0.046237587	0.348597985	0.087823011	0.07461704	0.193059004	7.86E-05	-0.239234036	8.71E-07	-0.085800588	0.081578108	-0.075436435	0.125872081	0.176487366	0.000313229	0.393135376	1.02E-16
B4GALT3	black	0.219561317	6.68E-06	-0.264417039	4.91E-08	-0.082728904	0.093145502	-0.061317078	0.21368223	-0.049408842	0.316500633	-0.208192026	2.00E-05	0.038179124	0.439036043	-0.176428508	0.000314704	-0.170391729	0.000505662	-0.155278912	0.001549253	0.118955074	0.015575244	-0.025094795	0.611088096	0.811364229	7.01E-98	0.305934561	2.13E-10	0.016351076	0.740411744	0.182323816	0.000195084	0.079509903	0.106638074	0.169742781	0.000531618	0.058744773	0.233557224	0.210517403	1.61E-05	0.059391038	0.228445162	-0.087504821	0.075679038	0.009779778	0.842926978	0.159243447	0.00116569
VPS72	black	0.263554154	5.44E-08	-0.327329639	9.06E-12	-0.119539066	0.015070537	-0.062861314	0.20235097	-0.018978151	0.700572848	-0.223102691	4.69E-06	0.094812907	0.054188683	-0.135680067	0.005748903	-0.180389334	0.000228606	-0.121521328	0.013462837	0.041670504	0.398309091	-0.027759196	0.573753513	0.822186039	1.26E-102	0.335653314	2.47E-12	0.212020493	1.39E-05	0.226630012	3.28E-06	0.178234383	0.000272255	0.361332755	3.50E-14	0.096204092	0.050735969	0.2856016	3.42E-09	0.178475137	0.000267018	0.040237902	0.414738839	0.082502796	0.09404635	0.145856755	0.002967546
ADAR	black	0.106508741	0.030455737	-0.137084069	0.005260728	-0.060201951	0.222143693	0.315778417	5.14E-11	0.101770936	0.038702913	-0.116798074	0.017570087	-0.007407436	0.880699378	-0.081155929	0.099557573	-0.133601033	0.006546688	-0.082472134	0.094169045	0.015644845	0.751246185	-0.033659576	0.495135573	0.520400787	4.88E-30	0.08197343	0.096182655	-0.059977826	0.223872796	-0.027551372	0.576626554	-0.31054885	1.10E-10	-0.282056422	5.43E-09	-0.00490216	0.920882365	0.289257815	2.11E-09	-0.034751961	0.481236288	0.134721966	0.006105016	0.052270083	0.289254414	-0.028396751	0.564982161
SMG5	black	0.331639267	4.65E-12	-0.284387661	4.01E-09	-0.129451291	0.008441564	0.06789724	0.168437247	-0.089644418	0.068769068	-0.307372357	1.74E-10	0.082221715	0.095175909	-0.159276823	0.001162869	-0.126424548	0.01011742	-0.112481425	0.022241148	0.061215472	0.214443469	0.026853283	0.586326334	0.566998228	1.68E-36	0.252947282	1.89E-07	0.072009111	0.144053946	0.14600174	0.002938826	-0.363243074	2.51E-14	-0.102730072	0.036895512	0.113332617	0.021243038	0.373043731	4.40E-15	0.060638615	0.218802294	-0.018453669	0.708465275	0.097636035	0.047375837	0.214612208	1.08E-05
ARF1	black	0.261334992	7.09E-08	-0.215890384	9.58E-06	-0.027826188	0.572828838	-0.06644203	0.177768178	-0.117340073	0.017048907	-0.308665352	1.45E-10	-0.079935414	0.10477067	-0.197634607	5.25E-05	0.038836343	0.431192516	-0.123857524	0.011763507	-0.0035215	0.943120279	0.023994669	0.626810221	0.540190096	1.16E-32	0.186886584	0.000133353	0.082769391	0.092984929	0.169538748	0.000540031	0.096984241	0.048881449	0.285502709	3.46E-09	0.004360056	0.929607495	-0.05223437	0.289584482	0.015506485	0.753374612	-0.087163987	0.07683021	0.187373965	0.000127974	0.350406697	2.25E-13
MRPL55	black	0.136581579	0.005430984	-0.19660744	5.75E-05	-0.054778733	0.266699459	0.069255506	0.160063007	0.044512781	0.366891062	-0.101364815	0.039490498	-0.01717975	0.727764112	-0.172374406	0.000433473	-0.1531443	0.001800799	-0.122435468	0.012773733	0.039004371	0.429200264	0.022375173	0.650263736	0.515785484	1.89E-29	0.220174751	6.29E-06	0.272632584	1.79E-08	0.282573739	5.07E-09	0.233144039	1.67E-06	0.570441566	5.07E-37	-0.033446771	0.497867909	-0.058718791	0.233764422	0.047999862	0.330515069	-0.10802152	0.02816147	-0.008120574	0.869312278	0.198919677	4.68E-05
HDGF	black	0.305982497	2.12E-10	-0.422646924	2.52E-19	-0.097404386	0.047906422	-0.005749224	0.907268275	0.056983687	0.247896142	-0.31128833	9.91E-11	-0.005749194	0.907268745	-0.094034586	0.056204132	-0.070648638	0.151803619	0.072670229	0.140398863	0.032403657	0.51137595	-0.007038748	0.886596243	0.572733241	2.27E-37	0.216505657	9.02E-06	0.093714239	0.057051539	0.247641168	3.45E-07	-0.039504937	0.423296933	0.083150428	0.09148452	-0.007954718	0.871958274	0.503918373	5.56E-28	0.06374563	0.196061863	0.065987919	0.180757064	0.294870993	9.92E-10	0.044608839	0.36585687
SURF4	black	0.02606315	0.597395098	-0.189955903	0.000102718	0.015795114	0.748936704	0.00051573	0.991662964	0.012044101	0.807205987	-0.075980942	0.123155152	-0.026444465	0.592041532	0.035329727	0.473971382	-0.006623241	0.893249427	-0.05502455	0.264556052	-0.030812777	0.532338653	-0.031798895	0.519293867	0.253597763	1.75E-07	-0.003698677	0.940263694	0.014936154	0.762167713	0.114565167	0.019866726	0.006660805	0.89264762	0.05624389	0.254099063	-0.022471511	0.648858569	-0.01583905	0.748261872	-0.099671955	0.042920997	-0.029639166	0.548076198	0.006970736	0.887684721	0.023282417	0.637080597
PRCC	black	0.283950998	4.24E-09	-0.302088053	3.67E-10	-0.071897038	0.144680696	0.028355773	0.565543991	-0.012913616	0.793590375	-0.261624889	6.85E-08	0.100966322	0.040276424	-0.139435146	0.004526235	-0.153463001	0.001761008	-0.057715245	0.241866903	-0.035452158	0.472439661	-0.009386831	0.849161067	0.77903373	2.37E-85	0.31751243	3.98E-11	0.105841144	0.031518009	0.124816343	0.011122852	-0.091318914	0.063729079	0.091125166	0.064296214	0.026034803	0.597793959	0.34307593	7.51E-13	0.09809663	0.046335475	-0.027613548	0.575766295	0.07648658	0.120673232	0.167458445	0.000633148
UBE2Q1	black	0.312230535	8.64E-11	-0.223358328	4.57E-06	-0.077934163	0.113783163	-0.107799519	0.028488571	-0.152851477	0.001838082	-0.326335264	1.05E-11	0.008133008	0.869113974	-0.221770853	5.36E-06	-0.11501395	0.01938522	-0.119745613	0.014895499	-0.026108292	0.596760172	-0.021808554	0.658553271	0.800189606	2.73E-93	0.253845418	1.70E-07	0.001702786	0.972478573	0.059375532	0.228566885	-0.099410723	0.043472098	-0.032413736	0.511244516	0.205091043	2.67E-05	0.177725644	0.000283638	0.028355689	0.565545147	-0.018235753	0.711753734	0.081672029	0.097416164	0.25413673	1.65E-07
MRPS21	black	0.22807409	2.83E-06	-0.215200105	1.02E-05	-0.073815971	0.134233343	-0.0707258	0.151355784	-0.007849417	0.873638959	-0.185420626	0.000150839	-0.03066398	0.53432125	-0.236976752	1.11E-06	-0.121469836	0.013502609	-0.081263214	0.09910937	0.033352617	0.499079362	0.005442178	0.912200213	0.702993626	8.21E-63	0.205677783	2.53E-05	0.204117375	2.92E-05	0.147890312	0.002587119	0.369223873	8.73E-15	0.497706236	3.10E-27	0.118165133	0.016281487	0.027651312	0.575244107	0.076393161	0.121128816	-0.035821205	0.467839041	0.069973327	0.155765988	0.22414204	4.23E-06
PSMD4	black	0.29654557	7.89E-10	-0.336895954	2.03E-12	-0.112113127	0.022685456	0.031784988	0.51947669	0.030063539	0.542359211	-0.255506594	1.41E-07	0.050339701	0.307458144	-0.166379073	0.000687128	-0.135816319	0.005699806	-0.045989909	0.351188718	-0.003834093	0.93808093	-0.012106074	0.806233584	0.811770328	4.71E-98	0.28823379	2.42E-09	0.195202395	6.51E-05	0.256838011	1.20E-07	0.10683982	0.029940395	0.348131438	3.28E-13	0.066171946	0.179541378	0.286077293	3.21E-09	0.070297212	0.15385595	0.134869369	0.006048971	0.253061304	1.87E-07	0.139035073	0.004644285
DCXR	black	0.239351971	8.60E-07	-0.04863078	0.324190888	-0.02869325	0.560924982	-0.168666351	0.000577414	-0.168089172	0.000603452	-0.222711218	4.88E-06	-0.069153351	0.16068171	-0.29072727	1.73E-09	-0.129199676	0.008570795	-0.147722896	0.002616672	-0.03574942	0.468731988	0.062170867	0.207362196	0.424502134	1.69E-19	0.304884646	2.48E-10	0.159296516	0.001161208	0.050503455	0.305885216	0.209937565	1.70E-05	0.30153035	3.96E-10	0.093703922	0.057079008	-0.1308951	0.007733033	0.021121582	0.668659826	-0.049936152	0.311357141	0.088424582	0.072642386	0.375216832	2.96E-15
UBQLN4	black	0.346391427	4.37E-13	-0.194846462	6.72E-05	-0.076433181	0.120933483	-0.121988572	0.01310663	-0.241100737	7.11E-07	-0.362791627	2.71E-14	0.004904746	0.920840761	-0.20496081	2.70E-05	-0.128762684	0.008799429	-0.106014129	0.031239762	-0.000889243	0.985625461	-0.027833288	0.572730876	0.612453111	7.00E-44	0.301845109	3.79E-10	-0.041213924	0.403502465	-0.007975732	0.871622957	-0.118427395	0.016043964	-0.132809612	0.00687555	0.144501311	0.00324865	0.252009405	2.10E-07	0.062925863	0.201887017	-0.063221781	0.199769932	0.076656215	0.119849375	0.21966761	6.61E-06
USF1	black	-0.012494091	0.800152112	-0.138982515	0.004659998	-0.051771687	0.293883569	0.133337319	0.00665467	0.262627595	6.08E-08	0.052154453	0.290324007	0.024231596	0.623409618	-0.196613624	5.75E-05	-0.160148764	0.001091373	-0.108159479	0.027959827	0.147337028	0.002685962	-0.023088424	0.639890093	0.703234214	7.15E-63	0.12489732	0.011070187	0.095760729	0.051815824	0.147051989	0.002738214	0.196297632	5.91E-05	0.346796045	4.09E-13	-0.118504758	0.015974482	-0.002280005	0.963154989	-0.006217654	0.89975099	-0.09009123	0.067393327	-0.039271709	0.426041555	0.093045999	0.058853329
ENSA	black	0.269719511	2.57E-08	-0.172970223	0.000413729	-0.014033292	0.77614997	-0.075470748	0.125699508	-0.121505965	0.013474693	-0.243869261	5.25E-07	-0.056027533	0.255933303	-0.284115891	4.15E-09	-0.099353474	0.043593665	-0.113388323	0.021179095	0.004468853	0.927855703	-0.0183446	0.710110504	0.783283975	7.11E-87	0.20777036	2.08E-05	0.120570499	0.014214122	0.091688291	0.062659252	0.145771628	0.002984528	0.284848732	3.77E-09	0.068233006	0.166337248	0.034049127	0.490154629	0.067668042	0.169882074	-0.013766171	0.780300882	0.144281782	0.003296387	0.24625789	4.03E-07
CREB3L4	black	0.305891678	2.15E-10	-0.164380404	0.000798489	-0.090854963	0.065094072	-0.105655893	0.03181833	-0.115578599	0.018793858	-0.298263183	6.23E-10	-0.01475429	0.764978127	-0.254458043	1.59E-07	0.015310038	0.756399821	-0.08775922	0.074828974	0.032087186	0.515511541	0.022675558	0.645886501	0.47571816	1.03E-24	0.198922382	4.68E-05	0.090872711	0.065041418	-0.006196984	0.900082525	0.10356565	0.035379815	0.182894362	0.000186113	0.111502627	0.023438884	0.061513803	0.212213866	0.170387495	0.000505828	-0.077028628	0.118056094	0.104953926	0.032978615	0.388728746	2.39E-16
PMVK	black	0.190399197	9.89E-05	-0.062825961	0.202605409	0.023215456	0.63804978	-0.073936467	0.133597243	-0.150947501	0.002098251	-0.177383111	0.000291551	-0.027347052	0.579457721	-0.224500523	4.08E-06	-0.023583151	0.632735517	-0.133571539	0.006558686	-0.068762151	0.163067696	-0.012481838	0.800343978	0.612740279	6.23E-44	0.151907712	0.001963108	-0.020613415	0.676174659	0.128942476	0.008704712	0.168301489	0.00059375	0.237988797	9.97E-07	-0.005064587	0.918269907	-0.22395588	4.31E-06	-0.070169282	0.154608259	-0.101241008	0.039733276	0.027574312	0.576309089	0.154680666	0.001616285
PIP5K1A	black	0.297670795	6.76E-10	-0.247614296	3.46E-07	-0.038839241	0.431158103	-0.073307623	0.136942639	-0.113919115	0.02057814	-0.26292242	5.87E-08	0.083729162	0.089242791	-0.161329642	0.001000995	-0.207305932	2.17E-05	-0.109287362	0.026357313	0.145975362	0.002944033	-0.034958897	0.47862732	0.744155753	5.09E-74	0.192596126	8.18E-05	0.004623487	0.925366472	0.070439477	0.153022607	-0.045265387	0.358836868	0.058357953	0.236655417	0.027807724	0.573083622	0.296824907	7.60E-10	0.078891341	0.109399462	0.133413924	0.006623139	0.087895659	0.074376278	0.100741449	0.040725734
C1orf43	black	0.205218126	2.64E-05	-0.268255328	3.08E-08	-0.1667823	0.000666482	-0.10707183	0.029583726	-0.03920346	0.426846661	-0.134143167	0.00632962	-0.080830905	0.100925255	-0.304862209	2.48E-10	-0.068071481	0.16734502	-0.117800101	0.016617206	0.125041868	0.010976726	0.057533715	0.24335333	0.660507297	4.16E-53	0.108963062	0.026809776	0.102463473	0.037390557	0.170138718	0.000515639	0.617604309	8.55E-45	0.621273019	1.87E-45	0.072587603	0.140851745	0.056480744	0.252101528	0.12510338	0.010937166	-0.06161115	0.211489957	0.185647316	0.000148001	0.068597773	0.164078166
ILF2	black	0.307105602	1.81E-10	-0.390449194	1.72E-16	-0.229534022	2.43E-06	-0.043813612	0.374473151	-0.060322116	0.221220571	-0.22865119	2.67E-06	0.146891726	0.002767998	-0.169928202	0.000524078	-0.222030434	5.23E-06	-0.07849575	0.111194791	0.049942288	0.311297613	-0.012364351	0.802184232	0.74165089	2.82E-73	0.395995279	5.88E-17	0.183126365	0.000182577	0.155012837	0.001578745	0.265797002	4.15E-08	0.436765744	1.15E-20	0.19888921	4.69E-05	0.508195683	1.67E-28	0.28454726	3.93E-09	0.014428993	0.770012708	0.112204764	0.022574194	0.070069808	0.155195148
CHD1L	black	0.28327985	4.63E-09	-0.221305636	5.62E-06	-0.078653571	0.110475788	-0.070144606	0.154753688	-0.08600993	0.080834048	-0.2833957	4.56E-09	-0.012548477	0.799300666	-0.236467103	1.17E-06	-0.08408864	0.087872696	-0.168919495	0.000566326	0.039672411	0.421332477	0.062635124	0.203982869	0.561783665	9.98E-36	0.057950751	0.239948012	-0.093497515	0.057630819	0.071446978	0.147218571	0.016260895	0.741792424	-0.041168216	0.404024578	0.135458841	0.005829431	0.14546814	0.00304579	-0.032444565	0.510842627	-0.073788477	0.134378809	0.168183688	0.000599115	0.220283226	6.22E-06
ANO9	black	0.197878127	5.14E-05	-0.10932784	0.026301302	0.004890191	0.921074899	-0.01507875	0.759966321	-0.085907352	0.081197949	-0.212260051	1.36E-05	-0.112135041	0.022658805	-0.246058362	4.12E-07	-0.085365257	0.083143121	-0.136066537	0.005610621	-0.059934686	0.224206713	0.011539444	0.815135408	0.149022025	0.002395188	0.055224396	0.26282223	-0.021122828	0.66864144	0.006734568	0.891466079	-0.205855051	2.49E-05	-0.09607833	0.05104035	0.327242406	9.18E-12	-0.083535162	0.089989289	-0.003531097	0.942965523	-0.105887206	0.031443711	-0.086044341	0.080712266	0.463195129	2.36E-23
THEM5	black	0.241107164	7.11E-07	-0.178632065	0.000263655	-0.035694616	0.46941434	-0.169225207	0.0005532	-0.114117644	0.020357206	-0.329342588	6.64E-12	-0.071169216	0.1488017	-0.102034601	0.038198743	-0.040770882	0.408580271	-0.057443508	0.244094346	-0.017440961	0.723792466	-0.018981991	0.700515183	0.348569501	3.05E-13	0.013306451	0.787459253	-0.032712884	0.507351764	0.108681449	0.027208089	-0.108655411	0.027245172	-0.072121782	0.143425939	0.083645516	0.089564043	0.086439823	0.079323302	-0.046210313	0.348882673	0.010192504	0.836389655	0.231821428	1.92E-06	0.306620617	1.94E-10
ECHDC3	black	0.105511243	0.032054529	-0.006714644	0.891785206	-0.060218498	0.222016419	-0.040041917	0.417017118	-0.080737699	0.101320201	-0.071112278	0.149127817	-0.072038731	0.143888647	-0.227811979	2.91E-06	-0.218918621	7.12E-06	-0.159029021	0.001183961	0.084884495	0.084899528	-0.035653655	0.469924685	0.394188377	8.36E-17	0.226066623	3.48E-06	0.092891526	0.059276468	0.141369418	0.003992809	0.223069515	4.71E-06	0.318294848	3.55E-11	0.051523058	0.296211265	-0.105349441	0.032320506	-0.04654082	0.345442649	-0.077455802	0.116025023	-0.092694401	0.059820093	0.146781352	0.002788682
HINT3	black	0.098242587	0.046009823	0.033838909	0.492839217	0.008450897	0.864046804	-0.046216355	0.348819588	-0.167606637	0.000626051	-0.114021517	0.020463923	-0.031145171	0.527923197	-0.124722029	0.011184471	-0.04593812	0.351731969	-0.029702614	0.547219566	0.023628411	0.632082678	-0.026982838	0.584520512	0.318755018	3.31E-11	0.021819367	0.658394676	0.012550553	0.799268164	-0.00699171	0.887349027	-0.115823978	0.01854181	-0.082557229	0.093828847	0.015373034	0.755429293	-0.013135611	0.790124018	-0.005664549	0.908628016	-0.012892822	0.793915264	0.029089501	0.55552488	0.155407393	0.001535194
CERS2	black	0.246605058	3.87E-07	-0.013395691	0.786068266	0.021198428	0.667526264	-0.140713573	0.004166941	-0.244135994	5.10E-07	-0.269987333	2.49E-08	-0.077708367	0.114837093	-0.230507697	2.20E-06	-0.014233319	0.773045815	-0.162970385	0.000886849	-0.006246259	0.899292233	0.029942681	0.543984347	0.564236268	4.33E-36	0.224844726	3.94E-06	-0.071516107	0.146826567	-0.031492194	0.523333355	-0.048302291	0.327473728	-0.027931417	0.571377811	0.039076276	0.428349351	-0.117055698	0.017320648	-0.042962484	0.383832369	-0.011963875	0.808465247	0.109520006	0.026036791	0.27916295	7.87E-09
CHTOP	black	0.396910368	4.91E-17	-0.275137848	1.31E-08	-0.046885769	0.341875363	-0.022968358	0.641631523	-0.103643277	0.035241731	-0.378022805	1.77E-15	-0.009255137	0.851252501	-0.316680155	4.50E-11	-0.13856812	0.004785577	-0.139659171	0.004461321	-0.045642038	0.35484796	0.051570668	0.295764593	0.695406032	5.91E-61	0.22514554	3.82E-06	0.093006551	0.058961148	0.026284945	0.594278489	-0.08682636	0.077984528	0.005467598	0.911791782	0.126604138	0.010010306	0.229133564	2.54E-06	0.084515874	0.08626639	0.084595109	0.0859711	0.125203299	0.010873174	0.315540822	5.33E-11
CDK5RAP3	black	0.155347166	0.001541769	-0.060691564	0.218399579	0.04411977	0.371141235	0.104376562	0.03395981	0.021809043	0.658546096	-0.150818035	0.002117109	-0.0572911	0.245349907	-0.224888593	3.92E-06	-0.096346344	0.050393505	-0.118786246	0.015723885	-0.076585801	0.120190817	-0.003410421	0.944911548	0.253890517	1.70E-07	0.12901728	0.008665573	0.062031559	0.208384072	0.053842805	0.274969061	-0.265350708	4.38E-08	-0.06527486	0.18552508	0.031841766	0.518730509	-0.090312053	0.066721786	-0.031819627	0.519021398	-0.070860874	0.150574256	-0.05549882	0.260454149	0.285687665	3.38E-09
CREG1	black	-0.143059228	0.003574072	0.172257467	0.000437449	0.023998938	0.626748879	-0.030164858	0.540998676	0.096376144	0.050322009	0.191682778	8.85E-05	-0.094653556	0.054596356	-0.112800188	0.021862705	-0.000893361	0.985558897	-0.017814045	0.718132657	-0.030190503	0.540654581	0.016346875	0.740476043	0.154089751	0.001685097	-0.037201379	0.450854624	-0.028003722	0.570381785	-0.139381077	0.004542029	0.126574918	0.010027665	0.077365441	0.116452362	-0.074062645	0.132933637	-0.130189078	0.008072585	-0.005789569	0.90662048	0.080835679	0.100905059	0.397000735	4.83E-17	0.09702728	0.048780812
TUFT1	black	0.314586116	6.13E-11	-0.255629081	1.39E-07	-0.023733663	0.630565601	-0.001867229	0.969821946	-0.116444844	0.017917191	-0.297579219	6.85E-10	-0.055967517	0.25644373	-0.114460545	0.019980461	0.090327915	0.06667376	0.047243827	0.338197451	-0.028424322	0.564604303	-0.054750979	0.266942202	0.577558465	4.09E-38	0.108295584	0.027762109	0.081065531	0.099936472	0.141321282	0.004005362	-0.17196133	0.000447672	-0.038649799	0.433410539	0.083890492	0.088625801	0.287160164	2.79E-09	0.035810513	0.467971989	0.229438447	2.46E-06	0.085241056	0.083594041	0.025588582	0.604088375
ZBTB7B	black	0.299232086	5.45E-10	-0.114244135	0.020217518	0.069755496	0.157060647	-0.060531882	0.219615682	-0.177149214	0.000297072	-0.34242136	8.36E-13	-0.132688374	0.006927214	-0.282296313	5.26E-09	0.016127414	0.743837564	-0.123140158	0.012263939	-0.030955435	0.530441335	-0.020183026	0.682564567	0.643117865	1.41E-49	0.155573942	0.001517143	-0.022210878	0.652662969	-0.007686243	0.876244437	-0.24597426	4.16E-07	-0.18016411	0.000232841	0.030664764	0.534310807	-0.031789281	0.519420244	-0.123128068	0.012272532	0.025197169	0.609633933	0.242638652	6.01E-07	0.328532253	7.53E-12
APH1A	black	0.096731127	0.049476822	-0.198941129	4.67E-05	-0.110467461	0.024765891	0.033928925	0.491688704	0.035367101	0.473503505	-0.019041401	0.699623218	0.025877076	0.600015469	-0.088714235	0.071706915	-0.033837468	0.492857646	-0.077227747	0.117105916	-0.021609061	0.661481864	-0.08269361	0.093285662	0.688020637	3.35E-59	0.290598633	1.76E-09	0.18591447	0.000144721	0.270186842	2.43E-08	0.168508137	0.000584446	0.351667304	1.82E-13	-0.029401984	0.551284281	0.1144172	0.020027746	0.096838562	0.049223377	-0.015952369	0.746522248	-0.068925244	0.162069753	-0.044338781	0.368769018
PFDN2	black	0.242491586	6.11E-07	-0.359242344	5.02E-14	-0.09079523	0.065271548	0.008901107	0.856880016	0.043429207	0.378682629	-0.213287844	1.23E-05	0.070059111	0.15525836	-0.087358424	0.076171766	-0.139355996	0.004549372	-0.041804486	0.396792767	0.016001393	0.745770047	0.039223607	0.426608897	0.72052918	2.44E-67	0.212736973	1.30E-05	0.158982951	0.001187921	0.27572831	1.22E-08	0.192971743	7.92E-05	0.345965041	4.69E-13	0.037551749	0.446598995	0.360170847	4.28E-14	0.083364595	0.090649745	-0.021322029	0.665704614	0.101331406	0.039555887	0.054340788	0.27054755
AGPAT2	black	0.153206811	0.00179293	-0.043555627	0.377295055	0.049262256	0.317940274	-0.054607304	0.268201264	-0.152617675	0.001868357	-0.183407548	0.000178375	-0.098052754	0.046433747	-0.17065218	0.00049558	-0.001052234	0.982991099	-0.173570056	0.0003947	-0.055106123	0.263847395	-0.032698681	0.507536227	0.27620486	1.15E-08	0.102041361	0.038185891	0.145513708	0.003036519	0.005762048	0.907062363	0.064731152	0.189222499	0.062916901	0.201951386	0.060649233	0.218721493	-0.208637806	1.92E-05	-0.125530339	0.01066604	-0.07693071	0.118525552	-0.143602586	0.003448139	0.202011811	3.54E-05
PRPF3	black	0.252352947	2.02E-07	-0.166628866	0.000674269	-0.060975171	0.216251578	0.040940936	0.406626774	-0.021425097	0.664187079	-0.213579764	1.20E-05	0.094302331	0.055503907	-0.188557653	0.000115746	-0.165223499	0.000749621	-0.105627525	0.031864534	0.031988164	0.516809075	-0.038386106	0.436557064	0.546919922	1.36E-33	0.118716995	0.015785215	-0.014599686	0.767369693	0.00578121	0.906754692	-0.219330537	6.84E-06	-0.074894091	0.128624237	0.054793134	0.266573558	0.190159753	0.000100938	0.171323219	0.000470458	0.042076144	0.393728969	0.021099218	0.668989862	0.197861404	5.15E-05
TSTD1	black	0.185624631	0.000148283	-0.063292458	0.199266688	-0.073260199	0.137197519	-0.052361888	0.288407088	-0.071503615	0.146897345	-0.115176098	0.019213765	-0.102098142	0.038078077	-0.384859679	4.97E-16	-0.050983435	0.301305489	-0.15181875	0.001975285	0.023243569	0.637642797	-0.031438913	0.524036741	0.473570645	1.78E-24	0.161254284	0.001006549	0.033982252	0.491007806	0.11499145	0.019409117	0.405615389	8.69E-18	0.425856074	1.27E-19	-0.041772107	0.397158892	-0.310774899	1.07E-10	-0.011699182	0.812623451	-0.06276286	0.203060122	-0.08260322	0.093645391	0.18648796	0.000137909
CT83	black	0.165059349	0.000758913	-0.15223274	0.001919197	0.054553575	0.268673147	-0.013755345	0.780469254	-0.049817228	0.31251232	-0.205801521	2.50E-05	-0.036530874	0.45906208	-0.120237756	0.014485607	-0.021375883	0.664911511	-0.046589051	0.344942448	-0.008241603	0.867382356	0.021604524	0.661548526	0.321808789	2.10E-11	0.088068378	0.073806413	0.147417719	0.002671336	0.02286309	0.643159937	0.039906776	0.41859237	0.155028059	0.001577044	-0.019402078	0.694216984	0.126305964	0.010188704	0.04939092	0.316676414	0.021023634	0.670105742	0.156388038	0.001431683	0.165275953	0.000746674
PSMB4	black	0.138948154	0.004670296	-0.347531204	3.62E-13	-0.158734663	0.001209473	0.081146104	0.099598696	0.191367191	9.10E-05	-0.058316621	0.236988167	0.050148021	0.309306074	-0.145702569	0.002998369	-0.167460291	0.000633059	-0.057378622	0.244628339	0.05087195	0.302365146	0.032325786	0.512391947	0.747111391	6.60E-75	0.225823135	3.56E-06	0.271442063	2.08E-08	0.32554421	1.19E-11	0.33993785	1.25E-12	0.605510646	1.12E-42	0.025801494	0.601081322	0.255142181	1.47E-07	0.106353793	0.030699519	0.03346298	0.49765952	0.12094496	0.013913956	0.033174267	0.501378411
NECTIN4	black	0.229423612	2.46E-06	-0.090974445	0.064740266	0.037260939	0.450129594	-0.036326707	0.461577694	-0.20536613	2.60E-05	-0.253995094	1.68E-07	-0.130015396	0.008158127	-0.176452705	0.000314097	0.097695615	0.047240168	0.067972015	0.167967869	-0.026235901	0.594967001	-0.089329635	0.069752031	0.347445231	3.67E-13	0.126707797	0.009948939	-0.010615407	0.829702778	0.048881185	0.321702794	-0.154297426	0.001660613	-0.118399611	0.016068983	-0.197084044	5.51E-05	-0.207852788	2.06E-05	-0.140420599	0.004246923	0.077116731	0.117634936	0.020136876	0.683251115	0.040544441	0.411190127
FLAD1	black	0.287247505	2.75E-09	-0.395467335	6.51E-17	-0.084390729	0.086734441	0.030891145	0.531295952	0.060911635	0.216731472	-0.262316285	6.31E-08	0.001707127	0.972408439	-0.218944389	7.10E-06	-0.167053264	0.000652933	-0.077072327	0.117847052	0.046833637	0.342412973	0.027830321	0.572771822	0.785762669	8.86E-88	0.324959562	1.30E-11	0.245783403	4.25E-07	0.257961281	1.06E-07	0.207403316	2.15E-05	0.400266688	2.53E-17	0.083399917	0.090512656	0.321412435	2.23E-11	0.125635645	0.010600091	-0.027225325	0.581147506	0.239841373	8.16E-07	0.187085144	0.000131136
SHC1	black	0.167703722	0.000621442	-0.149270133	0.002354886	0.111069332	0.023986662	-0.049297983	0.317588994	-0.048450659	0.325988322	-0.209336608	1.80E-05	0.042970452	0.383744105	0.068444798	0.165022751	-0.051853214	0.293122968	0.013865156	0.778761974	-0.019403513	0.69419551	0.014423142	0.770103352	0.397410518	4.45E-17	0.061404644	0.213027732	-0.048760737	0.322898051	0.025270478	0.608593577	-0.114955517	0.019447333	-0.030493073	0.536603028	-0.026981935	0.584533085	0.110250084	0.025052644	-0.077148501	0.11748335	0.023890681	0.628305263	0.334203893	3.11E-12	0.077325592	0.116641206
CRTC2	black	0.173804986	0.000387472	-0.201270396	3.79E-05	0.031521291	0.522949441	-0.010032589	0.838921296	0.028134636	0.568580502	-0.195805165	6.18E-05	-0.03882487	0.431328741	-0.097724137	0.047175336	-0.130704186	0.007823569	-0.118204866	0.016245304	-0.142053916	0.003818115	-0.060113486	0.222825053	0.701793395	1.63E-62	0.273633794	1.58E-08	0.051113309	0.300074154	0.178301638	0.000270782	-0.215017031	1.04E-05	-0.05158996	0.295583718	0.078677699	0.110366188	0.124488667	0.011338235	-0.069180877	0.160514823	-0.027640967	0.575387128	-0.000349059	0.994357233	0.215981417	9.50E-06
PRUNE1	black	0.297830085	6.62E-10	-0.149754364	0.002278006	-0.094214106	0.055733836	-0.160776083	0.001042465	-0.195276391	6.47E-05	-0.286374503	3.09E-09	0.008435307	0.864295193	-0.26236921	6.27E-08	-0.146289901	0.002882494	-0.130682451	0.007833936	0.037677311	0.445079468	-0.036078613	0.464644837	0.778719631	3.06E-85	0.267870378	3.23E-08	0.010159417	0.836913312	-0.053554246	0.277553496	0.129024635	0.008661733	0.133989599	0.006390443	0.084401459	0.08669423	0.109099447	0.026618684	0.137473413	0.005132128	0.029132018	0.554946964	0.105109358	0.032718636	0.248378054	3.18E-07
LMNA	black	0.053912228	0.274349735	-0.038014256	0.441016375	0.327849581	8.36E-12	0.090363172	0.066567116	-0.00041124	0.993352063	-0.098311225	0.045857348	-0.056958659	0.248104252	0.136289428	0.005532235	0.115542931	0.018830742	0.010106522	0.837750636	-0.090523515	0.06608387	-0.105399318	0.032238316	0.28358598	4.45E-09	0.066552686	0.177045451	-0.043956543	0.37291534	0.121046007	0.013833919	-0.22107482	5.75E-06	-0.12044587	0.014315278	-0.205875854	2.48E-05	-0.127526658	0.009475787	-0.202632256	3.35E-05	0.085669587	0.08204653	0.025626009	0.603559285	-0.178472294	0.000267079
COPA	black	0.215571768	9.88E-06	-0.183092101	0.000183095	-0.056703548	0.250232463	-0.060740892	0.21802488	-0.129377533	0.008479265	-0.245041831	4.61E-07	0.008511503	0.863081375	-0.08660038	0.078764969	-0.092881687	0.059303506	-0.087047878	0.077225599	0.172705657	0.00042239	-0.033665943	0.495053944	0.580115844	1.63E-38	0.12884155	0.008757769	-0.056518835	0.251781305	-0.020659441	0.675492677	-0.185409129	0.000150984	-0.158461517	0.001233599	-0.016186172	0.742937069	0.225939226	3.52E-06	-0.018911525	0.701573682	0.026137608	0.596348014	0.113227505	0.02136415	0.084608917	0.085919724
SLC39A1	black	0.152363738	0.001901755	-0.259256097	9.07E-08	-0.05393248	0.274169241	0.008011598	0.871050684	0.029181242	0.554278259	-0.13992336	0.004385849	-0.02582765	0.600712378	-0.059861118	0.224776973	-0.022268607	0.651819533	-0.054848745	0.266087774	-0.015450866	0.754230741	-0.002523468	0.959223854	0.663571279	9.38E-54	0.196585383	5.76E-05	0.081294291	0.098979841	0.256720269	1.22E-07	0.113458454	0.02109883	0.295980626	8.53E-10	-0.076305333	0.121558358	0.107807949	0.028476091	-0.059900526	0.224471379	0.044985689	0.361817106	0.139281606	0.004571216	0.009028658	0.854851665
ALDH9A1	black	0.131934397	0.007256384	0.10757967	0.02881571	-0.028620389	0.56192068	-0.101147601	0.039917274	-0.137466927	0.005134247	-0.061764408	0.210353885	-0.097220996	0.048329993	-0.273143554	1.68E-08	0.031759846	0.519807281	-0.060391716	0.220687142	0.087871823	0.074455203	0.005635373	0.9090966	0.316024437	4.96E-11	0.088369679	0.072820817	-0.11318144	0.021417416	-0.147095012	0.002730269	0.048877007	0.32174421	-0.003062405	0.950525445	0.002650933	0.957166103	-0.112007129	0.022814745	0.0820682	0.095797383	-0.048668662	0.323813688	0.092351498	0.060775552	0.135822694	0.005697517
UFC1	black	0.159575799	0.001137882	-0.085706835	0.081913121	-0.029700224	0.547251814	-0.184248839	0.000166339	-0.124881593	0.011080399	-0.177163242	0.000296738	-0.036106176	0.464303525	-0.238254587	9.68E-07	0.02683529	0.58657734	-0.103283636	0.035885346	0.161558068	0.00098433	0.053608005	0.277070771	0.626630447	1.95E-46	0.064615126	0.190018477	0.016082583	0.744524843	0.008603442	0.861617203	0.417837194	6.99E-19	0.32680409	9.82E-12	-0.063851744	0.195316898	-0.196785623	5.66E-05	-0.044036481	0.372045847	-0.052503806	0.287100517	0.159578858	0.001137629	0.137221248	0.00521509
ALG1L	black	0.217915875	7.86E-06	-0.222265776	5.10E-06	-0.07979338	0.105391106	0.020501497	0.677834065	-0.036563733	0.458657923	-0.199732881	4.35E-05	-0.064863233	0.188319358	-0.188909715	0.000112327	-0.061156959	0.214882738	0.130163379	0.008085191	0.067767085	0.169256594	0.000994226	0.983928635	0.399025161	3.24E-17	0.178819657	0.000259687	0.173592637	0.000394	0.050757402	0.303456486	0.031963723	0.517129601	0.255971024	1.33E-07	0.080560508	0.102074398	0.180796106	0.000221139	0.07165122	0.146062685	-0.040832107	0.407876301	0.192054311	8.57E-05	0.259281567	9.05E-08
TPM3	black	5.61E-05	0.999093321	-0.301042538	4.24E-10	-0.11799578	0.016436494	0.200232097	4.16E-05	0.245857735	4.21E-07	0.062530506	0.204740879	0.08525081	0.083558555	0.065347878	0.185032615	-0.024648767	0.61744141	0.008793042	0.858599227	0.010350708	0.833886741	-0.071536937	0.1467086	0.576714959	5.53E-38	0.096624373	0.049729737	0.125108263	0.010934031	0.247140269	3.65E-07	0.044334861	0.368811392	0.241695666	6.67E-07	-0.00743022	0.880335178	0.406652394	7.04E-18	0.017479765	0.723203078	0.09749823	0.047690879	0.071815423	0.145138425	-0.288138716	2.45E-09
PRDX6	black	0.277977451	9.16E-09	-0.171018135	0.000481729	-0.042320355	0.390986938	-0.065074947	0.186878328	-0.045898036	0.352152799	-0.265136502	4.50E-08	-0.007217834	0.883731095	-0.252940261	1.89E-07	-0.142486186	0.003711389	0.000491727	0.992050983	0.077674762	0.114994602	0.033957125	0.49132857	0.42947691	5.76E-20	0.183993927	0.000169903	0.147211117	0.002708931	0.103468921	0.035552524	0.303608714	2.96E-10	0.284074492	4.18E-09	-0.1004414	0.041331834	0.184654481	0.000160812	0.270771674	2.26E-08	0.162233653	0.000936528	0.477684823	6.26E-25	0.140249904	0.00429416
RIT1	black	0.171227377	0.000473972	-0.119145245	0.015409288	-0.096782913	0.049354519	-0.070012558	0.155533686	-0.139852188	0.004406067	-0.166392471	0.000686432	-0.050691538	0.304085176	-0.210510731	1.61E-05	-0.12514036	0.010913444	-0.094367708	0.055334034	0.268188282	3.10E-08	-0.052187801	0.29001526	0.466732014	9.87E-24	0.048174159	0.32876006	-0.048410731	0.326387636	-0.013366786	0.786518723	0.111134352	0.023903764	0.107365221	0.029137914	-0.031190316	0.52732494	-0.042294292	0.391279021	0.027848577	0.572519973	-0.012184919	0.804996867	0.370637512	6.78E-15	0.080815605	0.100990003
FDPS	black	0.227220663	3.09E-06	-0.248471393	3.14E-07	-0.146508445	0.002840428	-0.010294279	0.8347793	-0.004297456	0.930615609	-0.160842297	0.001037423	0.011628114	0.813740791	-0.198509392	4.86E-05	0.101295439	0.039626385	-0.063396522	0.198527398	0.094897213	0.053974027	0.118816781	0.015696909	0.617890113	7.60E-45	0.153586262	0.001745836	0.101260352	0.03969526	0.16384524	0.00083102	0.192151774	8.50E-05	0.360207397	4.25E-14	0.052641719	0.285834637	0.252279823	2.04E-07	0.131369523	0.007512087	-0.010572133	0.830386461	0.18952969	0.000106535	0.056891286	0.248665066
CCNL2	black	0.162248567	0.000935497	0.022795246	0.644145788	0.056277823	0.253812212	0.046100259	0.350032944	-0.069005377	0.161581115	-0.165266041	0.00074723	-0.000849479	0.986268175	-0.192174854	8.48E-05	-0.125413058	0.010739915	-0.127896996	0.009268446	0.00816239	0.868645398	-0.024591748	0.618255668	0.128115122	0.00914822	0.092714742	0.059763807	-0.040392469	0.412947213	-0.046871831	0.342019045	-0.23817565	9.77E-07	-0.155387422	0.001537371	-0.006949186	0.888029662	-0.168937467	0.000565547	-0.064330596	0.191980853	-0.041717783	0.397773621	-0.153702766	0.001731606	0.24253941	6.08E-07
NAXE	black	0.293123612	1.26E-09	-0.290674072	1.75E-09	-0.165026392	0.000760792	-0.131984982	0.00723387	-0.10205834	0.038153624	-0.263281989	5.62E-08	-0.031698061	0.520620156	-0.317655203	3.90E-11	-0.141398116	0.003985342	-0.127099338	0.009720145	0.241742262	6.63E-07	0.044487928	0.367158932	0.669083829	6.16E-55	0.214946498	1.05E-05	0.14332959	0.003510899	0.207682666	2.10E-05	0.422662032	2.51E-19	0.569772125	6.40E-37	0.298265091	6.23E-10	0.13763388	0.005079955	0.146296578	0.0028812	-0.10066871	0.040871973	0.235581878	1.29E-06	0.316379633	4.71E-11
SHISA4	black	0.031563985	0.522386375	-0.021418774	0.664280131	-0.063268614	0.199436362	-0.050395713	0.306919527	-0.201378555	3.75E-05	-0.057382823	0.244593741	0.001978503	0.968024481	0.036655982	0.457524374	-0.137894635	0.004996193	-0.163592157	0.000846827	-0.018377827	0.709609148	-0.072031822	0.14392719	0.302917523	3.27E-10	0.130828005	0.007764744	-0.000616327	0.990036851	0.084410382	0.086660806	-0.006747281	0.891262458	0.207353062	2.16E-05	0.018719068	0.704467576	-0.210030885	1.68E-05	-0.046714702	0.343641508	-0.083063502	0.091825089	0.014618562	0.767077583	0.069955871	0.155869439
PEX19	black	0.126655291	0.009979981	-0.089650564	0.068749992	-0.118032931	0.01640238	-0.043685386	0.375874087	-0.063906596	0.194932618	-0.037093698	0.452167113	0.025091625	0.61113314	-0.241064659	7.14E-07	-0.124637688	0.01123983	-0.124704448	0.011195991	0.117238458	0.017145577	-0.063116339	0.200522435	0.667500673	1.35E-54	0.220838354	5.89E-06	-0.031997248	0.516689983	0.05041207	0.306762352	0.256005609	1.33E-07	0.288735915	2.26E-09	-0.028617086	0.561965837	0.040585523	0.410715911	0.096093402	0.051003791	-0.063170005	0.200139179	-0.031364477	0.525020203	-0.06771156	0.169607032
RHPN1	black	0.228313515	2.76E-06	-0.106755676	0.030070658	-0.005708275	0.907925813	0.052753741	0.284809175	-0.090222821	0.066992485	-0.231588695	1.96E-06	-0.046979789	0.340907147	-0.19578176	6.19E-05	-0.110342243	0.024930724	-0.134305704	0.006265811	-0.012636263	0.797926822	-0.010233981	0.835733291	0.229092211	2.55E-06	0.187605472	0.000125491	0.028107505	0.568953581	0.1340558	0.006364159	-0.134904183	0.006035802	0.005645259	0.908937817	0.057672432	0.242216899	-0.100204677	0.041815373	-0.068447403	0.165006632	-0.074738173	0.129424017	-0.094710396	0.054450648	0.31861388	3.38E-11
PYGO2	black	0.336313102	2.23E-12	-0.229150343	2.53E-06	-0.115004506	0.019395247	0.001796519	0.970964246	-0.084982105	0.084540522	-0.335491113	2.54E-12	0.045170762	0.359843386	-0.244796912	4.74E-07	-0.167083283	0.000651447	-0.161827455	0.000965005	-0.050219614	0.308615018	-0.036756003	0.456297076	0.776052585	2.64E-84	0.387982312	2.75E-16	0.069320082	0.159672823	0.120661906	0.01414033	-0.124573792	0.011281931	0.018689415	0.704913845	0.130720375	0.007815855	0.175943348	0.000327118	0.065084287	0.186814939	-0.012699961	0.796930336	0.073252415	0.137239389	0.28740568	2.70E-09
GLMP	black	0.089266954	0.069949131	-0.191619995	8.90E-05	-0.097027629	0.048779996	0.027659845	0.575126137	0.039728724	0.420673138	-0.045379512	0.357625279	-0.009418947	0.848651177	-0.041980982	0.394800592	-0.070734582	0.151304881	-0.09424858	0.055643897	0.107578049	0.028818134	0.003382455	0.945362576	0.589310867	5.60E-40	0.339104385	1.43E-12	0.081535938	0.097977239	0.146708773	0.002802359	0.057095151	0.246970786	0.280045649	7.03E-09	0.044512789	0.366890968	0.155588309	0.001515595	0.031416362	0.524334585	-0.044215617	0.370101907	0.198409179	4.90E-05	0.158765563	0.001206772
BCL3	black	0.09110955	0.064342105	-0.209144385	1.83E-05	0.183704359	0.000174039	-0.022656422	0.646164995	0.023414811	0.635166191	-0.154204493	0.001671529	-0.044290264	0.369293717	-0.000861432	0.986074979	-0.016029986	0.745331445	-0.034117322	0.489285431	-0.093902803	0.056551462	-0.008709467	0.859929291	0.243268207	5.61E-07	0.01548007	0.753781184	0.124671127	0.011217853	0.135277047	0.005896362	-0.114073194	0.020406492	0.019769424	0.688726699	0.043405842	0.378939423	0.079990263	0.104531856	-0.072879865	0.139254823	-0.021385189	0.664774503	0.041756868	0.397331282	0.221280457	5.63E-06
PEX11B	black	0.115574394	0.018798202	0.015715192	0.750164744	0.020338458	0.680254252	-0.044902955	0.3627016	-0.12045401	0.014308652	-0.094673077	0.054546279	-0.104519255	0.033715026	-0.29055021	1.78E-09	0.073442405	0.136220244	-0.133798561	0.006466838	0.010718568	0.828073467	-0.067799968	0.169049309	0.505266122	3.81E-28	0.072899061	0.139150424	-0.068295082	0.16595116	-0.034988901	0.478249688	0.241897665	6.52E-07	0.1442849	0.003295704	-0.112993249	0.021636224	-0.344405934	6.05E-13	-0.068071184	0.167346878	-0.138354913	0.00485137	-0.192685102	8.12E-05	0.129453951	0.008440207
HAX1	black	0.136610359	0.0054211	-0.290617817	1.76E-09	-0.190773564	9.58E-05	-0.023119737	0.639436249	0.0886141	0.072029195	-0.046008785	0.350990849	-0.01453303	0.768401474	-0.243036186	5.76E-07	-0.141262923	0.004020629	-0.104548601	0.033664871	0.190202896	0.000100565	0.035098032	0.476877507	0.709024309	2.49E-64	0.136616689	0.005418929	0.175065806	0.00035074	0.226442669	3.34E-06	0.526627846	7.62E-31	0.667736482	1.20E-54	0.127698145	0.00937927	0.155503191	0.001524787	0.112584102	0.022118633	-0.065704866	0.182638791	0.11722253	0.017160773	0.033033553	0.503196232
DUS1L	black	0.232698056	1.75E-06	-0.256469249	1.26E-07	-0.0809059	0.100608362	0.077666381	0.115033909	0.019172235	0.697660356	-0.247693467	3.43E-07	-0.046790817	0.34285496	-0.198636806	4.80E-05	-0.162646399	0.000908388	-0.088345856	0.072898354	-0.085624442	0.082208458	0.018121358	0.71348215	0.400916603	2.23E-17	0.295731319	8.82E-10	0.187847566	0.000122943	0.2178722	7.89E-06	-0.08616114	0.080300028	0.151918848	0.001961588	0.080025458	0.104378838	0.111909225	0.022934729	0.010191384	0.836407369	-0.055886005	0.257138105	-0.027432666	0.578270617	0.271935804	1.96E-08
NENF	black	0.107974275	0.02823081	-0.104076445	0.034479587	-0.043565751	0.377184072	-0.042434532	0.38970892	-0.088120137	0.073636334	-0.071369616	0.147658209	-0.012104648	0.806255957	-0.227620601	2.96E-06	-0.138492776	0.004808735	-0.112895963	0.021750096	0.08514801	0.083933139	-0.007155052	0.884735358	0.423620336	2.05E-19	0.052511805	0.287026988	0.178047648	0.000276383	0.146338318	0.002873126	0.45453323	1.90E-22	0.586950988	1.34E-39	-0.005756729	0.907147764	-0.242807152	5.90E-07	0.022753587	0.644751449	-0.113541277	0.02100438	0.035518066	0.471616224	0.190469791	9.83E-05
BNIPL	black	0.131961324	0.007244392	0.09911166	0.044110311	0.051496018	0.296465159	-0.059579678	0.226968074	-0.148455344	0.002489608	-0.121048852	0.013831672	-0.093626401	0.057285736	-0.217292682	8.36E-06	-0.068978218	0.161746601	-0.014923652	0.762360822	-0.029212724	0.55385078	-0.030034597	0.542748167	0.227266311	3.07E-06	0.044874309	0.363008167	-0.078849732	0.109587219	-0.086188669	0.080203112	-0.020687435	0.675078009	-0.072151351	0.143261475	-0.08084843	0.100851131	-0.248277646	3.21E-07	-0.091289679	0.063814389	0.016085747	0.744476328	0.108171429	0.027942419	0.143764971	0.003411292
UBAP2L	black	0.343954824	6.51E-13	-0.207087963	2.22E-05	-0.033773476	0.493676428	-0.050493059	0.305984918	-0.154808301	0.001601765	-0.349209237	2.74E-13	0.046809904	0.342657899	-0.212934006	1.27E-05	-0.195653018	6.26E-05	-0.136013318	0.005629484	-0.037828008	0.443259653	-0.030091056	0.541989536	0.619799564	3.45E-45	0.3441502	6.31E-13	-0.075931124	0.123401814	-0.005569794	0.910149963	-0.272033528	1.93E-08	-0.248442365	3.15E-07	0.083040248	0.09191637	0.278678664	8.37E-09	0.031363859	0.525028375	-0.00731231	0.882220224	0.057741992	0.241648433	0.241729053	6.64E-07
MEF2D	black	0.130224954	0.008055015	0.082135743	0.09552355	0.239167231	8.78E-07	-0.160609357	0.001055263	-0.168236137	0.000596721	-0.255706225	1.37E-07	-0.091961306	0.061878064	-0.063090224	0.200709127	-0.002420016	0.960894149	-0.151214679	0.002059819	-0.077360306	0.116476682	-0.040209061	0.415073649	0.434552518	1.88E-20	0.144611088	0.003225014	-0.135845347	0.005689394	-0.132260736	0.007112233	-0.347057687	3.91E-13	-0.39136606	1.44E-16	-0.016384717	0.739896897	-0.045931145	0.351805175	-0.109846486	0.025592654	-0.023934816	0.627670548	0.134545617	0.006172679	0.276393844	1.12E-08
TMCO1	black	0.219763571	6.55E-06	-0.178296795	0.000270888	-0.09087644	0.06503036	-0.090248911	0.066913243	-0.151873558	0.001967775	-0.225504006	3.68E-06	-0.062960836	0.201635965	-0.20570507	2.52E-05	0.088165766	0.073486662	-0.032599919	0.508819927	0.092662386	0.05990877	0.013855659	0.778909594	0.512496336	4.88E-29	0.06894445	0.161952539	0.041014094	0.405788084	0.062546048	0.204628138	0.215124983	1.03E-05	0.328608206	7.44E-12	-0.010690322	0.828519509	-0.022383684	0.650139555	0.092500704	0.06035827	-0.035702503	0.469316101	0.19998008	4.26E-05	0.136935056	0.005310709
MPZL1	black	-0.032825229	0.505893845	-0.060310428	0.221310239	0.013936842	0.777648022	-0.056806566	0.249371531	-0.107137071	0.029484089	-0.095070355	0.053535398	0.043118389	0.382107413	0.186973392	0.00013238	0.043300943	0.380093635	-0.002467408	0.960128958	-0.001707799	0.97239758	-0.096340726	0.050406994	0.239509602	8.46E-07	-0.077703668	0.114859107	-0.035898264	0.466881537	-0.063200103	0.199924473	-0.082467064	0.094189347	-0.073308421	0.136938355	-0.134024186	0.006376699	-0.137243037	0.005207874	-0.089604863	0.068891961	0.123755344	0.011833667	0.088000514	0.074029895	-0.017400344	0.724409543
RORC	black	0.248670152	3.07E-07	0.02200569	0.6556644	0.125271731	0.01082954	-0.125279691	0.010824474	-0.255679161	1.38E-07	-0.305345884	2.32E-10	-0.165354788	0.000742265	-0.333627127	3.40E-12	0.006305227	0.898346613	-0.174626683	0.000363148	-0.048799792	0.322510178	-0.034689325	0.482027492	0.482292583	1.90E-25	0.026594604	0.589939657	-0.087220068	0.076639823	-0.062345634	0.206085347	0.00762227	0.877266299	-0.131598081	0.007407671	-0.098199131	0.046106578	-0.318134106	3.63E-11	-0.17460547	0.000363758	-0.126796958	0.009896422	0.075713732	0.124482694	0.317707837	3.87E-11
MRPL24	black	0.301688029	3.88E-10	-0.289127927	2.15E-09	-0.08487593	0.084931088	-0.035011577	0.477964387	-0.066657467	0.176363101	-0.246174041	4.07E-07	-0.081039642	0.100045198	-0.325073158	1.28E-11	-0.093294688	0.058177361	-0.087261332	0.076499984	0.051520464	0.296235618	0.098045588	0.046449814	0.703075363	7.84E-63	0.208511965	1.94E-05	0.083391929	0.090543643	0.259497026	8.82E-08	0.355803834	9.04E-14	0.454082588	2.11E-22	-0.015420717	0.754694952	0.034465074	0.484865963	0.031113894	0.528337885	-0.075827668	0.123915287	0.21411331	1.14E-05	0.126751375	0.00992324
SNAPIN	black	0.084403824	0.086685371	-0.192178743	8.48E-05	-0.166394046	0.000686351	0.033665469	0.495060024	0.058373839	0.236527614	0.024111541	0.625131765	-0.020573746	0.676762647	-0.214487836	1.10E-05	-0.145113814	0.003118759	-0.095223468	0.053149984	0.030281388	0.539435995	-0.017011023	0.730333453	0.586694195	1.48E-39	0.209117921	1.83E-05	0.15656577	0.001413623	0.193701472	7.43E-05	0.481516202	2.33E-25	0.649452572	7.75E-51	0.049952277	0.311200721	0.009395087	0.849029983	0.118128735	0.016314693	-0.082754041	0.093045781	0.014420999	0.770136556	-0.03847809	0.435457971
SLC50A1	black	0.201013085	3.88E-05	-0.258056893	1.04E-07	-0.17214977	0.000441141	0.024646931	0.617467626	-0.015346912	0.75583168	-0.169021633	0.000561909	-0.091135165	0.064266845	-0.291368241	1.59E-09	-0.087734286	0.074911943	-0.133369393	0.006641452	0.059362023	0.22867296	0.065393765	0.184723624	0.648699649	1.10E-50	0.256196258	1.30E-07	0.070466854	0.152862632	0.253241322	1.83E-07	0.312360424	8.48E-11	0.519160744	7.03E-30	-0.03253836	0.509620921	-0.019819887	0.687973746	-0.015787717	0.749050326	-0.044001343	0.372427891	0.069274377	0.159948907	0.100613988	0.040982283
JTB	black	0.135336558	0.005874376	-0.237624247	1.04E-06	-0.091739652	0.062511673	-0.092641773	0.059965922	0.008744936	0.859364771	-0.122567876	0.012676543	-0.043014132	0.383260406	-0.197780341	5.18E-05	-0.054088684	0.272779832	-0.114446648	0.01999561	0.042875041	0.384801932	0.006635538	0.893052409	0.68126123	1.21E-57	0.122285062	0.01288493	0.16211162	0.000945001	0.208662947	1.91E-05	0.446045939	1.39E-21	0.570086198	5.74E-37	0.077274634	0.11688305	-0.057300539	0.245272015	0.022834622	0.643573539	-0.054164179	0.272110048	0.051125242	0.299961183	0.181464647	0.00020936
DAP3	black	0.201768215	3.62E-05	-0.333487852	3.48E-12	-0.147720941	0.002617019	0.008360212	0.86549177	0.059470365	0.227823191	-0.148929539	0.002410371	-0.00739612	0.880880276	-0.199229431	4.55E-05	-0.190615436	9.71E-05	-0.078578738	0.110816253	0.093629424	0.057277665	0.032581681	0.509057177	0.747112663	6.59E-75	0.189411803	0.000107615	0.03437311	0.486032605	0.294480015	1.05E-09	0.332870802	3.83E-12	0.325559724	1.19E-11	-0.030118695	0.541618355	0.26277092	5.98E-08	0.089194289	0.07017819	-0.029363434	0.551806576	0.129167304	0.008587549	-0.103521442	0.035458659
ANP32E	black	0.197519073	5.30E-05	-0.25208392	2.09E-07	-0.110205169	0.02511225	0.05333165	0.279558376	-0.023956918	0.627352794	-0.179099827	0.000253865	0.09028784	0.066795151	-0.083514487	0.090069139	-0.189748472	0.000104559	-0.072828952	0.139532011	0.03218224	0.514267576	-0.034194943	0.488297106	0.542330374	5.91E-33	0.164669214	0.000781427	0.072469958	0.141498503	0.026881364	0.585934704	-0.078713881	0.110201994	-0.032118031	0.515107699	0.006840094	0.889776168	0.358636525	5.57E-14	0.067818521	0.168932442	0.128959384	0.008695852	0.119697879	0.014935791	-0.041048133	0.405398206
PMF1	black	0.300636628	4.49E-10	-0.115412989	0.018965652	-0.019620621	0.690948731	-0.083747918	0.089170886	-0.122069859	0.013045516	-0.269845069	2.53E-08	-0.05095796	0.301547402	-0.370138111	7.41E-15	-0.126324297	0.010177655	-0.185159304	0.000154174	0.074619935	0.130033074	-0.018694205	0.704841742	0.720612072	2.32E-67	0.304035788	2.79E-10	0.113020311	0.02160464	0.047068847	0.339991643	0.238483316	9.45E-07	0.338497343	1.57E-12	0.040918026	0.406889632	-0.142020396	0.003826506	0.014044333	0.775978527	-0.11022673	0.025083621	0.070089651	0.155077943	0.367372862	1.21E-14
FH	black	0.304887989	2.47E-10	-0.262562387	6.13E-08	-0.164324003	0.000801862	0.016469212	0.738604321	-0.074120449	0.132630481	-0.259727106	8.58E-08	0.013114085	0.790459968	-0.214089069	1.14E-05	-0.089424269	0.069455321	-0.060419765	0.220472436	0.138016971	0.004957325	0.342409998	8.37E-13	0.395128865	6.96E-17	0.201143903	3.83E-05	0.119669005	0.014960211	0.103309213	0.035839246	0.100539976	0.041131875	0.28848668	2.34E-09	0.158333481	0.001245059	0.32203555	2.03E-11	0.15419541	0.001672599	0.027385954	0.578918165	0.255882012	1.35E-07	0.248025087	3.30E-07
CKS1B	black	0.208593255	1.93E-05	-0.407672198	5.73E-18	-0.212908034	1.28E-05	0.08717373	0.076797106	0.164305611	0.000802964	-0.070926464	0.150195869	0.115481643	0.018894268	-0.115944254	0.018419345	-0.082644064	0.093482708	0.017684393	0.720097799	0.088763266	0.07154954	0.079415578	0.107055566	0.529889097	2.84E-31	0.230034149	2.31E-06	0.286069414	3.22E-09	0.316907491	4.36E-11	0.358441222	5.76E-14	0.591651443	2.33E-40	0.098040207	0.04646188	0.562491557	7.85E-36	0.202221039	3.47E-05	0.144854133	0.003173241	0.213082746	1.26E-05	-0.140176942	0.004314495
KAT2A	black	0.292798645	1.31E-09	-0.209961987	1.69E-05	-0.043790544	0.374724939	0.111037802	0.024026952	-0.066831163	0.175236271	-0.261923412	6.61E-08	-0.058059801	0.239063104	-0.260103616	8.21E-08	-0.160845333	0.001037192	-0.106146727	0.031027902	-0.00454591	0.926615181	0.112275833	0.022488231	0.308750511	1.43E-10	0.202757343	3.31E-05	0.007379023	0.881153588	0.164868297	0.000769862	-0.114851401	0.019558435	0.039111822	0.427929058	0.068095202	0.167196736	0.102364641	0.037575503	0.034947552	0.478770158	-0.095585945	0.052246761	-0.039155789	0.427409533	0.276379926	1.12E-08
NDUFS2	black	0.350185282	2.33E-13	-0.23457148	1.44E-06	-0.028893506	0.558192741	-0.119509667	0.015095597	-0.133177643	0.006720824	-0.368437468	1.00E-14	-0.040222575	0.414916742	-0.265204866	4.46E-08	-0.021760457	0.659258872	-0.059569185	0.227050055	0.076036156	0.122882217	0.081070375	0.099916141	0.705637352	1.79E-63	0.201790482	3.61E-05	0.006476473	0.895601313	0.066164914	0.179587721	-0.064715127	0.189332293	-0.013736655	0.780759927	0.048586109	0.324636062	0.180107763	0.000233912	0.0210643	0.669505279	-0.025238479	0.609047587	0.36028532	4.19E-14	0.268020978	3.17E-08
HNRNPD	blue	0.24884846	3.01E-07	-0.264445352	4.89E-08	-0.064940445	0.187792874	0.132094778	0.007185217	0.055224879	0.262818049	-0.204106383	2.92E-05	0.268610448	2.95E-08	-0.016730088	0.734618155	-0.154677889	0.001616602	0.029503192	0.549914229	-0.078853181	0.109571644	-0.055963805	0.256475326	0.081129984	0.099666201	0.239966746	8.05E-07	0.02159606	0.661672909	0.029699867	0.547256637	-0.367839782	1.12E-14	-0.195196384	6.52E-05	0.126715652	0.009944302	0.587390059	1.14E-39	0.181058251	0.000216448	0.161824771	0.000965196	0.072733691	0.140051775	0.024359824	0.621572485
PTMS	blue	0.120605572	0.014185768	-0.128725435	0.008819166	-0.130016401	0.00815763	-0.084841761	0.085057086	-0.064387151	0.191589619	-0.104218208	0.034233228	0.175582952	0.000336634	0.129513588	0.008409837	-0.096483837	0.050064334	0.104811429	0.033218505	-0.123826137	0.011785019	-0.023379194	0.635680982	-0.087050358	0.077217138	0.153814076	0.001718109	0.092301687	0.060915388	0.03426854	0.487361004	-0.055308924	0.262091236	0.111839128	0.023020968	0.349124336	2.78E-13	0.381173113	9.91E-16	0.302031893	3.70E-10	-0.048101921	0.329486692	-0.021061338	0.669549016	0.254934235	1.50E-07
C4BPA	blue	0.018966705	0.700744748	0.191021219	9.37E-05	0.061708566	0.210767318	-0.081530905	0.097998039	-0.147501826	0.002656168	-0.024338645	0.621875757	-0.068304315	0.165893794	-0.154294248	0.001660985	0.045635373	0.354918298	-0.088865916	0.071220978	-0.007452463	0.87997965	0.074581592	0.130231061	-0.159411041	0.00115159	-0.111417142	0.02354609	-0.139053532	0.004638777	-0.185723917	0.000147054	0.12097069	0.013893537	-0.09465525	0.054592007	-0.047551125	0.335061194	-0.321311445	2.26E-11	-0.078934512	0.109204929	-0.054989574	0.264860301	-0.165274811	0.000746738	0.082290783	0.094897353
TMEM87A	blue	0.135616436	0.005771962	0.209382642	1.79E-05	0.077815961	0.114333937	-0.139065516	0.004635205	-0.298106025	6.37E-10	-0.175469421	0.000339685	-0.163087567	0.000879175	-0.19341816	7.61E-05	0.090295582	0.066771687	0.019006464	0.700147701	0.06098193	0.216200577	-0.051311078	0.298205541	-0.092970864	0.059058828	-0.113275053	0.02130929	-0.235141718	1.35E-06	-0.213101995	1.25E-05	0.095405469	0.05269486	-0.17500564	0.000352416	-0.212502069	1.33E-05	-0.371550854	5.75E-15	-0.035967345	0.466024089	0.044768829	0.364138387	0.083756155	0.08913932	-0.061454512	0.212655649
SRPK1	blue	0.276494874	1.10E-08	-0.317168782	4.19E-11	-0.13821452	0.004895137	0.034927765	0.479019326	-0.014986976	0.761382902	-0.277953361	9.18E-09	0.037270908	0.450008315	-0.041016692	0.405758321	-0.02825555	0.566919231	0.030454696	0.537116079	0.062037424	0.208340977	0.006046338	0.902499232	0.09116405	0.064182062	0.433213782	2.53E-20	0.010778898	0.827120964	0.002463714	0.960188607	-0.044400652	0.368100576	-0.09914202	0.044045164	-0.008796033	0.858551637	0.481160547	2.55E-25	0.209637134	1.75E-05	0.123581971	0.011953556	0.22395628	4.31E-06	-0.01787265	0.717244985
YBX1	blue	0.057107964	0.246864572	-0.207976624	2.04E-05	-0.176337461	0.000317	0.015442012	0.754367059	0.147034035	0.002741537	0.071953326	0.144365654	0.272844708	1.75E-08	0.056880008	0.248759033	-0.092392553	0.060660497	0.12138379	0.013569301	-0.022251963	0.652062664	0.047182177	0.338828895	0.045900899	0.352122735	0.163724675	0.000838516	0.188351786	0.000117791	0.198203881	4.99E-05	0.170330763	0.00050805	0.309507673	1.28E-10	0.131457852	0.007471579	0.501838682	9.93E-28	0.34124856	1.01E-12	0.079863897	0.105082711	0.108413257	0.027592138	-0.170656867	0.000495401
NINJ2	blue	-0.000623495	0.989920979	0.169754317	0.000531146	0.053302004	0.279826128	-0.019039662	0.699649324	-0.141392222	0.003986875	-0.025955443	0.598911251	-0.054051603	0.273109232	-0.159644389	0.00113222	-0.125350992	0.010779194	-0.137440292	0.005142956	-0.05481241	0.266405104	-0.049096499	0.319573337	0.05906178	0.23103964	-0.032610792	0.508678515	-0.061231534	0.214323006	-0.063305668	0.199172733	0.116895041	0.017475836	0.06732398	0.17206834	0.005469453	0.911761977	-0.354498187	1.13E-13	-0.113479514	0.021074778	-0.128134379	0.009137673	-0.112623793	0.022071429	0.086958513	0.077531045
FAM136A	blue	0.390031002	1.86E-16	-0.446622573	1.22E-21	-0.269474241	2.65E-08	0.012610357	0.798332178	0.001129535	0.981741767	-0.319037897	3.17E-11	0.021532882	0.662601553	-0.179041005	0.000255077	-0.106975076	0.029732021	-0.023940202	0.627593106	0.007276497	0.882792897	0.215218515	1.02E-05	0.213404539	1.22E-05	0.299212126	5.47E-10	0.195534921	6.32E-05	0.225735439	3.59E-06	0.063041364	0.201058753	0.292292614	1.41E-09	0.207477425	2.14E-05	0.623591751	7.07E-46	0.205706453	2.52E-05	0.152297255	0.001910589	0.28541876	3.50E-09	0.151644423	0.001999349
ZBED6CL	blue	-0.024152012	0.624550995	-0.124157819	0.011559437	-0.061497084	0.212338374	-0.039502498	0.423325585	0.170082251	0.00051789	0.047087342	0.339801711	0.031316034	0.525660758	0.016755921	0.734223815	-0.085309719	0.083344511	-0.026413876	0.592470185	-0.004119353	0.933484376	0.062207601	0.207093342	0.000666929	0.989218888	0.080257353	0.10337507	0.024567005	0.618609158	0.093285793	0.058201426	-0.074485278	0.130729409	-0.009133422	0.8531864	0.188494764	0.000116368	0.222716585	4.88E-06	0.054600958	0.268256966	-0.013710425	0.781167937	0.059759658	0.225565133	-0.012730197	0.79645744
SLC9A3R2	blue	0.038519277	0.434966363	0.182269239	0.000195963	0.154512634	0.001635585	-0.036896287	0.454578868	-0.092678003	0.059865499	-0.080471633	0.102454362	-0.049359495	0.316984794	0.011146003	0.821330509	0.125420818	0.010735013	-0.076933098	0.118514087	-0.108829793	0.026997642	-0.096887482	0.049108334	-0.003966946	0.935939923	0.05953561	0.227312526	-0.057422952	0.244263433	0.122174099	0.012967512	-0.151367222	0.002038165	-0.079272047	0.107693325	-0.069347367	0.159508174	-0.310657959	1.09E-10	-0.159824809	0.00111745	-0.125574573	0.010638293	-0.219985404	6.41E-06	0.089129923	0.070381602
ASF1B	blue	0.148879194	0.002418673	-0.394661685	7.62E-17	-0.263522653	5.46E-08	0.243277898	5.60E-07	0.192272559	8.41E-05	0.0018421	0.970227894	0.117659688	0.016747947	-0.014875353	0.763106948	-0.089852458	0.068125677	0.073019522	0.138496661	-0.002391584	0.961353234	0.021329672	0.66559203	0.139299482	0.004565958	0.210789041	1.56E-05	0.262181177	6.41E-08	0.317245001	4.14E-11	-0.061911021	0.209271192	0.318547836	3.42E-11	0.345588859	4.98E-13	0.678478478	5.17E-57	0.207841599	2.07E-05	0.074788498	0.129165454	0.076182417	0.122161493	-0.110495658	0.024728902
CDCA5	blue	0.191327704	9.13E-05	-0.416821323	8.66E-19	-0.265319064	4.40E-08	0.147633984	0.002632492	0.197982535	5.09E-05	-0.083578176	0.089823341	0.184361019	0.000164793	0.06327675	0.199378453	-0.129633318	0.008349159	0.10273941	0.036878273	0.020606699	0.676274194	0.05356915	0.277419609	0.080885868	0.100692929	0.252464209	2.00E-07	0.162268988	0.000934088	0.296478919	7.97E-10	-0.143973689	0.003364456	0.171440769	0.000466181	0.24148067	6.82E-07	0.861519185	4.70E-123	0.291993149	1.46E-09	0.156951591	0.001375137	0.176513802	0.000312568	-0.101928864	0.038400258
SRSF9	blue	0.26251517	6.16E-08	-0.41849205	6.09E-19	-0.244931914	4.67E-07	0.049604305	0.314587601	0.07561236	0.124989228	-0.191444681	9.04E-05	0.049283736	0.317729043	-0.124816634	0.011122663	-0.079874128	0.105038027	0.085304135	0.083364783	-0.002013711	0.967455785	0.182826765	0.000187155	0.135622926	0.005769607	0.228427999	2.73E-06	0.166164174	0.000698371	0.282246212	5.29E-09	0.047134667	0.339316031	0.336194244	2.27E-12	0.242842395	5.88E-07	0.661122111	3.09E-53	0.236840902	1.13E-06	0.005106438	0.91759692	0.257125182	1.16E-07	0.141256266	0.004022374
HDAC1	blue	0.28173929	5.65E-09	-0.255763224	1.37E-07	-0.213648642	1.19E-05	0.090109021	0.067339018	-0.008028086	0.870787627	-0.190776592	9.57E-05	0.093232624	0.058345455	-0.153334682	0.001776931	0.269669638	2.59E-08	0.151901418	0.001963967	0.034167173	0.488650564	0.116975415	0.017398047	-0.023215957	0.638042526	0.148815406	0.002429229	0.10337626	0.035718639	0.079802438	0.105351452	-0.118327358	0.016134204	0.109390206	0.026215204	0.148705967	0.002447438	0.422086041	2.84E-19	0.172801719	0.000419226	0.044196684	0.370307068	0.08988094	0.068037977	0.109678134	0.025820855
HNRNPAB	blue	0.204683981	2.77E-05	-0.312073525	8.84E-11	-0.109390974	0.026214146	0.096295036	0.050516804	0.04792064	0.331314757	-0.15738165	0.001333375	0.179229377	0.000251214	-0.054322757	0.270706798	-0.043459591	0.378348848	-0.003578759	0.942197023	-0.093666502	0.057178721	0.009089984	0.853876792	0.194280514	7.06E-05	0.159653362	0.001131481	0.173815169	0.000387161	0.152938992	0.001826866	-0.001913965	0.969066983	0.113060246	0.021558105	0.028009764	0.570298597	0.343291241	7.25E-13	0.118764833	0.015742826	-0.033163399	0.501518686	0.005109746	0.917543721	0.047968063	0.330835906
MUC1	blue	0.154589545	0.001626725	0.114162373	0.020307715	0.132524909	0.006997423	-0.09631153	0.050477139	-0.156846005	0.001385573	-0.213866388	1.17E-05	-0.148077047	0.002554514	-0.273246295	1.66E-08	0.131350983	0.007520615	-0.113003872	0.021623821	-0.075267659	0.126723601	-0.050045671	0.310295794	0.279065985	7.97E-09	-0.005201187	0.916073528	-0.119077274	0.015468425	-0.109393048	0.026211287	-0.100424604	0.041365986	-0.233894075	1.54E-06	-0.168131035	0.000601527	-0.478093748	5.63E-25	-0.236564287	1.16E-06	-0.090812847	0.065219164	-0.00535467	0.913606442	0.226086304	3.47E-06
EMB	blue	-0.138571709	0.004784477	0.095050342	0.053585946	0.0037907	0.938780337	0.106167248	0.030995226	-0.012066793	0.806849906	0.137526505	0.005114812	-0.067109461	0.173442026	-0.048765022	0.322855479	-0.07382133	0.134205001	-0.148803881	0.002431141	0.022140666	0.653689386	-0.090564307	0.065961389	-0.05335227	0.279372244	-0.140092306	0.004338193	-0.175323822	0.000343635	-0.131664303	0.007377661	-0.009222599	0.851769411	-0.198826809	4.72E-05	-0.181475793	0.000209169	-0.328563562	7.49E-12	-0.139563795	0.004488854	-0.076224673	0.121953886	-0.357735759	6.50E-14	-0.220791999	5.91E-06
COPG1	blue	0.291468438	1.57E-09	-0.304448147	2.63E-10	-0.101063697	0.040083168	0.052939468	0.283114487	-0.074555941	0.130363641	-0.308737666	1.43E-10	-0.064415039	0.191396914	-0.073554328	0.135622592	0.110206698	0.025110219	0.031882898	0.518190292	-0.036088161	0.464526591	0.052596501	0.286249273	0.176002195	0.000325589	0.139576928	0.004485053	0.108835247	0.026989932	0.091933404	0.061957531	-0.306281653	2.03E-10	-0.088009819	0.07399922	-0.006599082	0.893636503	0.340128622	1.21E-12	0.006757467	0.891099332	0.081552723	0.097907902	0.205284004	2.62E-05	0.100817284	0.04057374
CEACAM6	blue	0.001061202	0.982846161	0.070352452	0.153531962	0.0700447	0.155343552	0.018732057	0.704272137	-0.159995586	0.001103633	-0.031501056	0.523216411	-0.06274818	0.203166011	-0.078105825	0.112986999	0.214925538	1.05E-05	-0.083148082	0.091493696	-0.060705369	0.218294665	-0.053353596	0.279360272	0.021690207	0.66029	-0.089371819	0.069619643	0.070114785	0.154929579	-0.06004998	0.223315093	-0.142780638	0.003640244	-0.101325451	0.039567552	-0.106170115	0.030990662	-0.29780241	6.64E-10	-0.138943189	0.004671786	-0.06205754	0.208193214	-0.035654052	0.469919739	-0.013004215	0.79217522
TUBA1C	blue	0.084710549	0.085542336	-0.430169455	4.95E-20	-0.226698785	3.26E-06	0.221184631	5.69E-06	0.236000363	1.23E-06	0.04838906	0.326604499	0.071356867	0.147730758	0.101402078	0.039417675	-0.030878571	0.531463182	0.147086848	0.002731775	0.016746124	0.734373361	-0.015668548	0.75088175	0.149105534	0.002381553	0.23105644	2.08E-06	0.265537736	4.29E-08	0.402984288	1.47E-17	0.130671246	0.007839286	0.437887472	8.92E-21	0.009031324	0.854809284	0.617426302	9.20E-45	0.12710062	0.009719404	0.124117457	0.011586682	0.180154743	0.000233019	-0.285115939	3.64E-09
HMGA1	blue	0.153224174	0.00179075	-0.330177516	5.83E-12	-0.169738068	0.000531811	0.09784982	0.046890545	0.190672619	9.66E-05	-0.06789049	0.168479664	0.078230414	0.112411904	0.120350285	0.014393289	0.046123548	0.349789328	0.17133384	0.00047007	-0.040649448	0.409978639	0.010379321	0.833434254	0.009049881	0.854514258	0.254761002	1.53E-07	0.138485325	0.00481103	0.351794182	1.78E-13	-0.035603559	0.47054927	0.129966157	0.008182525	-0.020260962	0.681405769	0.53681284	3.36E-32	0.073636777	0.135183624	0.10414675	0.034357221	0.127656074	0.009402867	-0.202973815	3.24E-05
B4GALT2	blue	0.221151045	5.71E-06	-0.284348194	4.03E-09	-0.102747525	0.036863299	-0.059645586	0.226453602	-0.100730117	0.040748487	-0.21412974	1.14E-05	0.164717242	0.000778622	0.085745682	0.081774171	-0.06454565	0.190496283	0.071063648	0.149406784	-0.011638192	0.813582314	-0.043148758	0.381771954	0.159263117	0.001164027	0.223211912	4.64E-06	0.101044238	0.040121723	0.344405604	6.05E-13	-0.054263678	0.271229006	0.218672047	7.30E-06	0.024418815	0.620728109	0.245491781	4.39E-07	0.201830398	3.60E-05	-0.035959532	0.466121026	-0.014219296	0.77326332	-0.014173263	0.773977436
SF3B2	blue	0.302473157	3.47E-10	-0.273192298	1.67E-08	-0.177903177	0.000279616	0.049913174	0.311580115	-0.017376346	0.724774237	-0.261288533	7.13E-08	0.112264929	0.022501402	-0.047813149	0.332401797	-0.106649394	0.030235884	0.020333804	0.680323382	-0.026901099	0.585659544	-0.009736838	0.843607751	0.102054396	0.038161117	0.310556586	1.10E-10	-0.018933444	0.701244357	0.209336642	1.80E-05	-0.333924839	3.25E-12	-0.073112705	0.137992558	0.103888543	0.034808454	0.537059449	3.11E-32	0.104533857	0.033690063	0.183283425	0.000180219	0.091238663	0.063963486	0.068511626	0.164609601
SLC22A3	blue	0.015835654	0.74831403	0.334065012	3.18E-12	0.153583364	0.001746192	-0.150327575	0.002189963	-0.216687863	8.86E-06	-0.047594853	0.33461643	-0.096904058	0.049069404	-0.208675814	1.91E-05	0.00113838	0.981598824	-0.120247367	0.014477702	-0.033364069	0.498931937	-0.023002158	0.641141081	-0.030255442	0.53978373	-0.07395469	0.133501243	-0.200030477	4.24E-05	-0.239985389	8.03E-07	0.007722445	0.875666262	-0.204766469	2.75E-05	-0.111346148	0.023635445	-0.502939854	7.31E-28	-0.163045192	0.000881943	-0.075069018	0.127731515	-0.035480546	0.472084892	0.188256306	0.000118751
PARM1	blue	0.13818454	0.004904529	0.175444129	0.000340368	0.066512818	0.177305587	-0.220556667	6.05E-06	-0.266695157	3.72E-08	-0.210304895	1.64E-05	-0.122206183	0.012943587	-0.254509448	1.58E-07	-0.064546897	0.190487703	-0.17773092	0.000283518	-0.001043553	0.983131391	-0.022135434	0.653765884	0.021166869	0.667991702	0.039047938	0.42868458	-0.091642252	0.062791782	-0.265369683	4.37E-08	-0.018103719	0.713748787	-0.175852831	0.000329484	0.066827019	0.175263094	-0.33155486	4.71E-12	-0.101557101	0.039115927	-0.100811258	0.0405858	-0.049057885	0.319954556	0.384725892	5.10E-16
MYL6B	blue	0.247093405	3.67E-07	-0.363670943	2.33E-14	-0.208029513	2.03E-05	-0.032701836	0.50749525	0.012061038	0.806940213	-0.175423012	0.000340939	0.185679259	0.000147605	-0.049973337	0.310996513	-0.21170865	1.43E-05	-0.073618115	0.135282885	0.108915473	0.026876732	0.049834348	0.312345855	0.16699956	0.000655598	0.275145218	1.31E-08	0.247007187	3.70E-07	0.180562001	0.000225408	0.230585309	2.18E-06	0.416029943	1.02E-18	0.253324892	1.81E-07	0.529255486	3.44E-31	0.417088819	8.19E-19	-0.028239581	0.567138493	0.137676727	0.005066105	0.156868723	0.001383321
PRKDC	blue	0.238249219	9.69E-07	-0.246612264	3.87E-07	-0.176311235	0.000317664	-0.017048891	0.729756538	-0.064190889	0.192949814	-0.19821138	4.99E-05	0.144111667	0.003333815	0.015285349	0.756780281	-0.188040677	0.000120945	0.124889061	0.011075549	0.222653409	4.91E-06	0.051170118	0.299536603	-0.050255556	0.308268465	0.145041942	0.003133752	-0.08261807	0.093586215	-0.021684441	0.660374656	-0.197592352	5.27E-05	-0.189451673	0.000107248	0.136681774	0.005396645	0.619414054	4.05E-45	0.223616182	4.46E-06	0.105240581	0.032500513	0.089488783	0.069253639	-0.048613857	0.324359496
TOMM70	blue	0.255715389	1.37E-07	-0.305179668	2.37E-10	-0.22610333	3.46E-06	0.066644829	0.176445294	-0.047467685	0.335910919	-0.168126596	0.000601731	-0.016461388	0.738723984	-0.146067032	0.002925976	-0.090545433	0.066018037	0.099411827	0.043469756	0.118619129	0.015872243	-0.005659884	0.908702936	0.177240441	0.000294907	0.195085231	6.58E-05	0.009140342	0.853076432	0.159236361	0.00116629	0.007137348	0.88501859	0.070051413	0.155303865	0.039686071	0.421172492	0.554520707	1.14E-34	0.205791308	2.50E-05	0.09681171	0.04928662	0.169140675	0.000556801	-0.139693568	0.004451429
PSMB2	blue	0.096337671	0.050414328	-0.296277473	8.19E-10	-0.189644731	0.000105492	0.286140046	3.19E-09	0.250487198	2.50E-07	0.011423951	0.816952777	0.174385725	0.000370129	0.01625607	0.74186632	-0.09311415	0.058667443	0.067085093	0.173598584	-0.096059707	0.051085551	0.004796101	0.922588659	0.148678077	0.002452099	0.173790824	0.000387904	0.241388386	6.89E-07	0.236074715	1.22E-06	-0.12421957	0.011517864	0.29696273	7.45E-10	0.08380639	0.088947013	0.461405515	3.64E-23	0.165699523	0.000723267	0.218579528	7.36E-06	0.169010633	0.000562383	-0.113903695	0.020595387
PRAME	blue	0.230715036	2.15E-06	-0.201206882	3.81E-05	-0.137777525	0.005033656	-0.098964172	0.044427945	-0.103849262	0.03487754	-0.166678486	0.000671742	0.195513174	6.34E-05	-0.049943486	0.311285991	-0.087400413	0.076030176	0.000784689	0.987315416	-0.001104256	0.982150325	0.099631582	0.043005781	0.098084525	0.04636257	0.295790341	8.75E-10	0.108052449	0.028116155	-0.031122558	0.528223003	-0.071839095	0.145005548	0.085264223	0.083509782	0.067597177	0.170330665	0.3913452	1.45E-16	0.175956471	0.000326777	0.117808052	0.016609829	0.097154958	0.048483284	0.129285341	0.0085266
MSLN	blue	0.150203212	0.002208796	0.02020729	0.682203715	0.166551189	0.000678244	-0.211518357	1.46E-05	-0.1576841	0.001304707	-0.259705702	8.60E-08	-0.096885849	0.049112171	-0.129867602	0.008231554	0.083717453	0.089287707	-0.05890919	0.232249059	-0.015154658	0.758795245	-0.014122399	0.774766706	0.122493546	0.012731022	-0.00467055	0.924609023	-0.023323262	0.636489725	-0.079755411	0.105557453	0.025854354	0.600335803	-0.091836226	0.062234959	-0.085159189	0.083892342	-0.261345365	7.08E-08	-0.107537959	0.02887814	-0.031916678	0.517746846	0.192862823	7.99E-05	0.273104803	1.69E-08
SART1	blue	0.155676511	0.001506124	-0.202195713	3.48E-05	-0.084121539	0.087748156	0.083017823	0.092004462	0.112156804	0.022632366	-0.132004644	0.007225136	0.104973897	0.032945114	0.074227704	0.132069388	-0.085958223	0.081017314	0.035104985	0.476790155	-0.128211432	0.009095579	-0.015695312	0.750470305	0.093329443	0.058083405	0.347473871	3.65E-13	0.110385631	0.024873503	0.23553968	1.30E-06	-0.393664443	9.25E-17	-0.072116569	0.143454948	0.068017631	0.167682009	0.403183141	1.42E-17	0.082970275	0.092191473	0.138853793	0.004698684	-0.007841644	0.873763042	0.091194648	0.064092353
HABP2	blue	0.026176548	0.595800739	0.082848323	0.092672514	-0.032657335	0.508073431	-0.024094049	0.625382862	-0.142239742	0.003771899	-0.031865943	0.518412938	-0.07243515	0.141690299	-0.109272511	0.026377889	0.070136962	0.15479876	-0.084200416	0.087450139	-0.037942676	0.441877766	0.126932977	0.00981678	-0.11801415	0.016419618	-0.084760733	0.085356482	-0.142966576	0.003595958	-0.142679663	0.003664501	-0.02769908	0.57458389	-0.154364184	0.001652812	0.035159278	0.476108357	-0.257825748	1.07E-07	-0.060960383	0.216363209	-0.077010041	0.118145094	-0.162650694	0.000908099	0.144749531	0.00319543
LDHB	blue	0.106821821	0.029968219	-0.173736914	0.000389553	-0.011748562	0.811847299	0.095341228	0.052855135	0.061217849	0.214425639	-0.059877448	0.224650301	-0.010529891	0.831053977	-0.103734319	0.035080368	-0.096719581	0.049504124	0.105911118	0.031405202	-0.007447858	0.880053251	0.11533199	0.019050172	0.055605292	0.259539344	0.071076383	0.149333689	0.056974305	0.247974143	0.10592043	0.031390216	0.010338348	0.83408224	0.005915458	0.904599602	-0.055062815	0.264223462	0.27522689	1.30E-08	0.048019717	0.330314843	0.013890644	0.778365855	0.103620247	0.035282649	-0.08043486	0.102611903
HSPD1	blue	0.363840914	2.26E-14	-0.398653279	3.49E-17	-0.223982712	4.29E-06	-0.032836417	0.505748777	-0.033940448	0.491541532	-0.311950838	9.00E-11	0.004093289	0.933904269	-0.20819673	2.00E-05	-0.085857658	0.081374716	0.130666375	0.007841612	0.141041462	0.004079044	0.356617253	7.87E-14	0.120224308	0.014496675	0.06708453	0.173602202	0.086999739	0.077390014	0.281700578	5.68E-09	0.092476581	0.060425573	0.163650616	0.000843152	0.218090728	7.73E-06	0.615346555	2.16E-44	0.190139427	0.000101114	0.031873067	0.518319384	0.386667738	3.54E-16	0.107120045	0.029510063
SEPT2	blue	0.100593996	0.041022646	-0.138963573	0.004665672	-0.108001969	0.028190146	-0.078607977	0.110683129	-0.090282221	0.066812187	-0.083142048	0.091517309	0.03097926	0.530124801	0.048464477	0.325850204	-0.039830081	0.419487907	0.056441013	0.252435843	0.165510962	0.000733602	0.009401984	0.848920483	0.022606819	0.646887103	-0.029938726	0.544037561	0.046645907	0.344353401	0.028508042	0.563457652	0.064461264	0.191077813	0.1106919	0.024472797	0.002488414	0.959789815	0.248067666	3.29E-07	0.111053139	0.024007346	0.122098091	0.013024349	0.248313069	3.20E-07	-0.109003305	0.026753269
TMEM173	blue	-0.17591936	0.000327744	0.272736064	1.77E-08	0.132682533	0.006929712	0.072277211	0.142563051	-0.061379258	0.213217326	0.182425805	0.000193451	-0.077931578	0.113795188	-0.0588516	0.232706678	0.039833605	0.419446741	-0.061754748	0.210425363	-0.133397655	0.006629824	-0.094996088	0.053723178	-0.116676353	0.017689028	-0.199394434	4.49E-05	-0.109601309	0.025925572	-0.196660309	5.73E-05	0.023001375	0.641152446	-0.234543077	1.44E-06	-0.206017684	2.45E-05	-0.539609328	1.40E-32	-0.204509816	2.82E-05	-0.153576519	0.001747031	-0.4102592	3.38E-18	-0.088542621	0.072259967
PSMF1	blue	0.013276895	0.78792009	-0.04039066	0.412968156	-0.052485646	0.287267481	0.111026325	0.024041631	0.129142611	0.008600348	0.028238507	0.567153249	-0.000224003	0.996378834	-0.000160065	0.997412422	-0.076580428	0.120216899	0.048141198	0.329091485	-0.132095176	0.007185041	-0.030327961	0.538812072	0.049531804	0.315296296	0.220492289	6.09E-06	0.113402958	0.021162322	0.044724248	0.364616734	-0.031359012	0.525092451	0.070002235	0.155594785	0.154815125	0.001600992	0.180558903	0.000225465	0.146471217	0.002847554	-0.058236467	0.237634391	0.025991212	0.598407555	0.078352758	0.111849412
MPZL2	blue	-0.058265251	0.237402184	0.104560584	0.033644411	0.092803539	0.05951861	-0.053928011	0.274209063	-0.138762733	0.004726226	0.047397922	0.336622421	-0.067477057	0.171093068	-0.031201076	0.527182404	0.072117192	0.143451481	0.020023666	0.68493636	-0.044472267	0.367327787	-0.080574932	0.10201284	-0.120096327	0.014602372	-0.200345938	4.12E-05	-0.110272232	0.025023298	-0.048413909	0.326355841	0.186471166	0.000138104	0.010331466	0.834191079	-0.262321131	6.31E-08	-0.425669869	1.32E-19	-0.169068054	0.000559912	-0.028393287	0.565029643	-0.244602916	4.84E-07	-0.267089063	3.55E-08
E2F1	blue	0.275172202	1.31E-08	-0.344437755	6.02E-13	-0.230425469	2.22E-06	0.080680825	0.101561794	0.021991706	0.655869152	-0.178007987	0.000277267	0.133128723	0.00674121	-0.100279332	0.041662366	-0.159090504	0.001178696	0.000220378	0.996437429	-0.01505265	0.760369115	-0.006084486	0.901887175	0.25544769	1.42E-07	0.34389419	6.58E-13	0.27485959	1.36E-08	0.171446411	0.000465977	-0.173863343	0.000385695	0.197150215	5.48E-05	0.269063417	2.79E-08	0.671189713	2.14E-55	0.298460622	6.07E-10	0.066315592	0.178596667	0.09059423	0.065871664	0.156006334	0.001471186
ZC3H15	blue	0.167109657	0.000650145	-0.343170713	7.40E-13	-0.197700865	5.22E-05	0.015096944	0.759685586	0.0621043	0.207850041	-0.107085792	0.029562379	-0.012837605	0.794778179	-0.094805082	0.054208644	-0.031297473	0.525906286	0.113388539	0.021178846	0.168674804	0.000577041	0.079421605	0.107028851	0.078768119	0.109956224	0.058249085	0.237532582	0.097246306	0.048271349	0.204448935	2.83E-05	0.216887292	8.69E-06	0.283229981	4.66E-09	0.104972605	0.03294728	0.509597571	1.12E-28	0.188819039	0.000113199	0.046464227	0.346237926	0.302663404	3.38E-10	-0.063091535	0.200699748
MCFD2	blue	-0.023187173	0.63845932	-0.119237946	0.015328954	-0.067754293	0.16933728	0.020752855	0.674109355	0.037976189	0.441474358	0.084780877	0.085281972	0.040521728	0.411452453	0.171892258	0.000450088	-0.087001062	0.077385494	0.02707185	0.583281305	0.09415412	0.055890617	-0.014709603	0.765669155	-0.064954383	0.18769795	0.006245049	0.899311639	-0.015011677	0.76100155	0.156364852	0.001434054	-0.003768304	0.939141329	0.041721608	0.397730318	-0.109488026	0.026080651	0.24045095	7.64E-07	-0.041127082	0.404494794	0.100520596	0.041171123	0.04961153	0.314517032	-0.337177017	1.94E-12
SF3B1	blue	0.242925584	5.83E-07	-0.08245315	0.094245078	-0.01999375	0.685381953	-0.04920562	0.318497644	-0.133334036	0.006656024	-0.25880701	9.56E-08	-0.023315076	0.636608132	-0.213755573	1.18E-05	-0.090185287	0.067106616	-0.043134523	0.381929174	0.290620325	1.76E-09	0.022487492	0.6486256	0.046241013	0.348562229	0.020175168	0.682681451	-0.12483019	0.011113831	-0.184597681	0.000161575	-0.220879384	5.86E-06	-0.258821964	9.55E-08	0.092639137	0.059973236	0.24598892	4.15E-07	0.132341214	0.00707708	0.017730348	0.719401039	0.153438398	0.001764051	0.193947081	7.27E-05
MLPH	blue	0.243967929	5.19E-07	0.152350257	0.001903544	0.136514944	0.00545393	-0.11312286	0.02148532	-0.251391968	2.26E-07	-0.250991197	2.36E-07	-0.157611518	0.001311535	-0.323049096	1.74E-11	0.229455093	2.45E-06	-0.126281466	0.010203486	-0.076395256	0.121118587	-0.015935552	0.746780334	0.079212001	0.107961018	-0.06267932	0.203663261	-0.061801573	0.210079048	-0.156759165	0.00139421	-0.135812329	0.005701238	-0.21354647	1.20E-05	-0.002778662	0.95510438	-0.435059788	1.68E-20	-0.172068608	0.000443943	-0.087409956	0.075998029	0.044581853	0.366147225	0.401006633	2.19E-17
GARS	blue	0.133414922	0.006622729	-0.341340935	9.95E-13	-0.170020061	0.00052038	0.029061246	0.555909099	0.036297163	0.461942347	-0.12166052	0.013355842	0.216008978	9.47E-06	0.144383263	0.003274241	-0.105583876	0.031935741	0.031704876	0.520530466	0.071265632	0.148250708	0.004331885	0.93006116	0.094106268	0.056015949	0.117521381	0.016877607	0.104349341	0.034006677	0.269799838	2.55E-08	-0.084920026	0.084768704	0.08226105	0.095017189	0.126117251	0.010303064	0.422579511	2.56E-19	-0.011772317	0.811473994	0.099631562	0.043005824	0.115477348	0.018898727	-0.101493456	0.039239572
BZW1	blue	0.071912875	0.144592002	-0.313785152	6.89E-11	-0.040594549	0.410611764	0.005711235	0.907878273	0.174301907	0.000372587	-0.087467613	0.075804023	0.023373174	0.635768005	0.072702467	0.140222464	0.039253429	0.426257113	0.147359362	0.002681906	0.112812488	0.021848215	-0.007438728	0.880199187	0.056661687	0.25058289	-0.072234924	0.142797418	0.060593189	0.21914821	0.243353743	5.56E-07	0.209688099	1.74E-05	0.249007316	2.96E-07	-0.040145573	0.41581122	0.322065966	2.02E-11	0.029060312	0.555921808	0.104599728	0.033577644	0.411011528	2.89E-18	-0.255967715	1.33E-07
SARAF	blue	-0.148859882	0.002421865	0.272938227	1.73E-08	0.129253099	0.00854321	-0.190624646	9.70E-05	-0.083254608	0.091077681	0.090243364	0.066930084	-0.134459324	0.006206033	-0.052146488	0.29039779	0.220625186	6.01E-06	-0.051696769	0.294583673	0.011312818	0.818702467	-0.036250009	0.462524697	-0.112400744	0.022337829	-0.261563685	6.90E-08	-0.196523934	5.79E-05	-0.210461727	1.61E-05	0.066674091	0.17625502	-0.044054853	0.37184619	0.169196029	0.00055444	-0.38632129	3.78E-16	-0.060965778	0.216322479	-0.114378447	0.020070105	0.095674708	0.05202754	0.181406027	0.000210369
SEC23A	blue	0.017661527	0.720444565	-0.195147195	6.54E-05	-0.132509157	0.007004222	-0.038619901	0.433766636	-0.02822866	0.567288478	-0.010684728	0.828607858	0.180081252	0.000234417	0.254201062	1.64E-07	-0.166279693	0.000692306	-0.017471795	0.723324118	0.249686015	2.74E-07	-0.043329437	0.379779899	-0.010846603	0.826052314	0.019561863	0.691826876	-0.073396576	0.136465545	0.027085121	0.583096645	-0.017616517	0.721127322	0.031211837	0.527039876	-0.074679053	0.129728273	0.373427793	4.10E-15	0.065996245	0.180701933	0.047956439	0.330953242	-0.027851819	0.572475253	-0.216765749	8.80E-06
TCP1	blue	0.20603619	2.44E-05	-0.306437916	1.99E-10	-0.2333343	1.64E-06	0.033379444	0.498734028	0.03544242	0.472561394	-0.100819911	0.040568483	0.299096635	5.56E-10	0.005040875	0.918651237	-0.093762962	0.056921977	0.208517512	1.94E-05	0.064343868	0.191888989	0.167216406	0.000644898	0.100522579	0.041167106	0.181753723	0.000204451	0.224750644	3.97E-06	0.162882484	0.000892645	-0.00178116	0.971212374	0.207731545	2.09E-05	0.156172295	0.001453889	0.678696025	4.62E-57	0.274950812	1.34E-08	0.113676641	0.020850802	0.314317484	6.37E-11	-0.067306103	0.172182505
SPCS2	blue	0.105102223	0.032730532	-0.174302768	0.000372561	-0.170043974	0.000519421	-0.130724997	0.007813654	-0.017608572	0.72124787	-0.136238642	0.005550008	-0.029677084	0.54756417	-0.085740533	0.081792576	-0.064503932	0.190783611	-0.055963399	0.256478777	-0.033976051	0.491086956	0.187213177	0.000129726	0.117032379	0.017343099	0.063084534	0.200749819	0.058121826	0.238560819	-0.027721471	0.574274547	0.207338744	2.17E-05	0.312926282	7.81E-11	0.183696837	0.000174147	0.151036208	0.002085419	0.218790637	7.21E-06	0.009904799	0.840945558	0.091994373	0.061783998	0.295503374	9.10E-10
ERAL1	blue	0.302888184	3.28E-10	-0.329843216	6.14E-12	-0.203118911	3.20E-05	0.088597868	0.072081547	-0.030447211	0.537216165	-0.223654365	4.44E-06	0.102645708	0.037051562	-0.133944552	0.006408384	-0.1273527	0.009574597	-0.002165456	0.965004886	-0.069841578	0.156548061	0.183724244	0.000173752	0.292042663	1.45E-09	0.461041903	3.98E-23	0.249981702	2.65E-07	0.223541805	4.49E-06	-0.090031536	0.06757581	0.231900842	1.90E-06	0.215497792	9.95E-06	0.497554676	3.23E-27	0.173155492	0.000407762	-0.049691293	0.313738669	0.130817933	0.007769514	0.14372818	0.003419609
GGT6	blue	0.155710133	0.001502528	0.130669665	0.007840041	0.023936614	0.627644686	-0.158821162	0.001201924	-0.212363594	1.35E-05	-0.149277721	0.002353663	-0.086035693	0.08074286	-0.22379143	4.38E-06	0.165347384	0.000742678	0.065237653	0.185776393	-0.044738153	0.364467498	-0.016920744	0.731709452	0.050962364	0.301505577	0.105400811	0.032235859	0.062323632	0.206245779	-0.116368364	0.017993128	0.035548616	0.471234802	-0.007814663	0.874193779	-0.040427711	0.41253935	-0.285694304	3.38E-09	-0.01617933	0.74304191	-0.059120448	0.230575831	-0.0413838	0.401565503	0.282290129	5.26E-09
SFPQ	blue	0.302841395	3.30E-10	-0.167455557	0.000633287	-0.100053098	0.04212749	0.056147285	0.254916939	-0.11512312	0.019269638	-0.259997341	8.31E-08	0.243050958	5.75E-07	-0.114418015	0.020026856	-0.198545814	4.84E-05	0.016640871	0.735980592	0.028251894	0.566969423	-0.008110444	0.869473849	0.101235192	0.039744712	0.191912176	8.68E-05	0.003427149	0.944641774	-0.119418347	0.015173674	-0.340197978	1.20E-12	-0.223341216	4.58E-06	0.173428236	0.000399124	0.428275595	7.49E-20	0.296840488	7.58E-10	0.111449918	0.023504936	0.050237745	0.30844017	0.1416486	0.003920703
ANP32B	blue	0.174141661	0.000377328	-0.277598089	9.61E-09	-0.128866799	0.008744469	0.032741292	0.506982899	0.140255893	0.004292494	-0.115704329	0.01866434	0.147674679	0.00262524	-0.049969439	0.3110343	-0.058184337	0.238055344	0.197211866	5.45E-05	-0.117483785	0.016913004	-0.050966529	0.301466016	0.118446581	0.016026708	0.07564129	0.124844508	0.046408113	0.346821306	0.144845116	0.003175148	0.053516224	0.277895257	0.026437007	0.592146029	0.11668405	0.017681486	0.505502893	3.57E-28	0.161620195	0.000979842	0.088862579	0.071231639	0.124480489	0.011343658	-0.049811233	0.312570635
DBN1	blue	0.181504237	0.000208681	-0.249078878	2.94E-07	-0.081932824	0.096348108	-0.010972348	0.824068426	-0.06556936	0.183544737	-0.18204883	0.000199551	0.365014079	1.84E-14	0.228299821	2.76E-06	-0.167537519	0.000629352	-0.035300738	0.47433445	-0.069357422	0.159447533	-0.072031962	0.143926407	0.070613802	0.152006128	0.343910933	6.56E-13	0.173494437	0.000397053	0.10404256	0.034538697	-0.166043136	0.000704779	0.008069369	0.870129029	0.081677081	0.097395384	0.398239442	3.78E-17	0.167686974	0.000622235	-0.070525196	0.152522143	0.02002936	0.684851556	0.00451972	0.927036787
PTMA	blue	0.210305972	1.64E-05	-0.296774984	7.65E-10	-0.142741187	0.003649704	-0.056206843	0.254412493	0.012924265	0.793424001	-0.166623282	0.000674554	0.164235538	0.000807177	-0.048953095	0.320990583	-0.084528719	0.086218465	0.093503458	0.05761487	0.006638716	0.893001503	-0.024463029	0.620095568	0.171837272	0.00045202	0.189093414	0.000110581	0.155867505	0.001485801	0.104266677	0.034149341	0.207663131	2.10E-05	0.293648545	1.17E-09	0.138750581	0.004729912	0.468729971	6.01E-24	0.247440101	3.53E-07	0.002445336	0.960485326	0.061706794	0.210780449	0.02126569	0.666534705
CMAS	blue	0.153916774	0.001705743	-0.275907684	1.19E-08	-0.092663766	0.059904946	0.112996131	0.021632858	0.110175553	0.02515162	-0.087373882	0.076119615	0.023012407	0.640992405	-0.045076972	0.360842771	0.019588862	0.691423325	0.228716453	2.65E-06	-0.017061304	0.729567467	0.081645923	0.097523594	0.060049259	0.223320663	0.026605185	0.589791663	0.037240285	0.450380951	0.323545078	1.61E-11	-0.106239669	0.030880137	0.075227467	0.126927038	0.101721956	0.038797188	0.497802782	3.02E-27	0.26412468	5.08E-08	0.07294768	0.138886275	0.254220383	1.63E-07	-0.092722477	0.059742417
SRSF2	blue	0.162112573	0.000944934	-0.261050252	7.34E-08	-0.154082538	0.001685954	0.181148792	0.00021485	0.163747198	0.000837111	-0.064223663	0.192722181	0.079257478	0.107758231	-0.206688319	2.30E-05	-0.243896171	5.23E-07	-0.046564156	0.345200582	-0.024335383	0.621922474	0.047682305	0.333728086	0.281929673	5.52E-09	0.211059871	1.52E-05	0.125952146	0.010404049	0.03959201	0.422274911	-0.009266546	0.851071277	0.166671498	0.000672097	0.158385783	0.001240366	0.399515798	2.94E-17	0.256751221	1.22E-07	0.008354516	0.865582545	-0.017290791	0.726074869	0.107647728	0.028714097
KHSRP	blue	0.168251433	0.000596024	-0.25133484	2.27E-07	-0.132909104	0.006833411	0.082809758	0.09282505	0.017288637	0.726107614	-0.106447856	0.03055133	0.171445143	0.000466023	0.068469106	0.164872385	-0.132131327	0.007169086	0.043909734	0.373425074	-0.121050865	0.013830081	-0.000758451	0.987739524	0.099340128	0.043622046	0.336811836	2.06E-12	0.113926859	0.020569483	0.163156944	0.000874661	-0.297264507	7.15E-10	-0.113829036	0.02067907	0.234109784	1.51E-06	0.573510852	1.73E-37	0.168501598	0.000584738	0.118784879	0.015725094	-0.014923453	0.762363889	-0.041841177	0.396378123
SCTR	blue	-0.018217557	0.71202856	0.259580112	8.73E-08	0.102715302	0.036922793	0.006317426	0.898151016	-0.144766133	0.003191899	0.007573484	0.878045705	-0.070502399	0.15265512	-0.132235617	0.007123236	0.002408212	0.961084745	-0.104139688	0.034369496	-0.061867372	0.209593107	-0.024257582	0.623037125	-0.054267876	0.271191876	0.003765711	0.939183114	-0.024581722	0.618398895	-0.19321381	7.75E-05	0.026469708	0.591687912	-0.104363265	0.033982696	-0.102660777	0.037023647	-0.452244352	3.27E-22	-0.129434607	0.008450079	-0.069109396	0.160948481	-0.208296931	1.98E-05	0.072781641	0.139789962
SLBP	blue	0.234055126	1.52E-06	-0.418195944	6.49E-19	-0.294734149	1.01E-09	0.141216077	0.004032922	0.077436801	0.116114782	-0.085296276	0.083393318	0.076884932	0.118745532	-0.110768166	0.024373886	-0.15705599	0.00136489	-0.024593196	0.61823499	0.106532532	0.030418454	0.010982574	0.823907139	0.180247642	0.000231262	0.184478963	0.000163182	0.225907701	3.53E-06	0.263249227	5.64E-08	0.171082124	0.000479345	0.419827638	4.60E-19	0.047520825	0.335369597	0.553230405	1.74E-34	0.309552852	1.27E-10	0.159911203	0.00111044	0.099927104	0.042388419	-0.195403799	6.40E-05
B3GNT8	blue	0.074297711	0.131704146	0.214200996	1.13E-05	0.119338008	0.015242654	-0.166304869	0.000690991	-0.311606031	9.46E-11	-0.09946325	0.04336081	-0.1221107	0.013014905	-0.22713637	3.12E-06	-0.078514144	0.111110803	-0.163307466	0.00086494	-0.085592854	0.082321913	-0.05617326	0.254696852	0.096279577	0.050554001	0.044758422	0.364250021	-0.052469141	0.287419295	-0.214481714	1.10E-05	0.029120046	0.555109676	-0.090122413	0.067298163	0.080823275	0.100957538	-0.443447924	2.52E-21	-0.117163781	0.017216925	-0.133362357	0.006644349	-0.246184565	4.06E-07	0.224229107	4.19E-06
CPNE1	blue	0.085513146	0.082608764	-0.156923927	0.001377865	-0.050362905	0.307234933	0.029192952	0.554119236	0.086505631	0.079094071	-0.082664261	0.093402343	0.127329445	0.009587875	0.005014228	0.919079784	-0.165714394	0.000722457	0.041048312	0.405396158	-0.044670559	0.365193328	0.019557042	0.691898959	0.094209212	0.055746613	0.260555926	7.78E-08	0.101971772	0.038318373	0.131363165	0.00751501	-0.020618883	0.676093625	0.133997962	0.006387117	0.061207552	0.214502888	0.277800312	9.36E-09	0.188158187	0.000119745	0.050847398	0.302598843	-0.137998084	0.004963308	0.113806988	0.02070384
CNPY2	blue	0.284246796	4.08E-09	-0.298361752	6.15E-10	-0.10548549	0.032096737	-0.018133209	0.713303028	-0.015436538	0.754451347	-0.300515612	4.57E-10	-0.054986396	0.264887958	-0.247265183	3.60E-07	-0.057214685	0.245981127	-0.07472392	0.129497318	0.029830691	0.54549237	0.143822439	0.003398338	0.25456437	1.57E-07	0.16247973	0.000919656	0.262224494	6.38E-08	0.094762784	0.05431664	0.220225248	6.26E-06	0.369884082	7.76E-15	0.109709824	0.025777766	0.171306454	0.000471071	0.135060158	0.005977115	0.024678236	0.617020759	0.229409001	2.47E-06	0.399616654	2.88E-17
IL6R	blue	0.017576065	0.721741137	0.293885433	1.13E-09	0.16244243	0.000922195	-0.094812244	0.054190375	-0.174976935	0.000353219	-0.017942406	0.716188923	-0.165859875	0.000714584	-0.269154182	2.76E-08	-0.127046026	0.00975102	-0.177206851	0.000295703	0.022282143	0.651621832	-0.033310913	0.499616451	0.206469634	2.35E-05	0.058051751	0.239128349	-0.23342571	1.62E-06	-0.206453647	2.35E-05	-0.079867975	0.105064899	-0.331921027	4.45E-12	-0.155383714	0.001537776	-0.42511881	1.48E-19	-0.197963358	5.10E-05	-0.097954496	0.046654454	-0.149575031	0.002306207	0.068485466	0.164771242
MRPL3	blue	0.262238576	6.37E-08	-0.446327534	1.30E-21	-0.223230202	4.63E-06	0.064632502	0.189899118	0.017601656	0.721352797	-0.174440438	0.000368533	-0.021000594	0.670446048	-0.132863754	0.00685259	-0.086263006	0.079941888	0.125383788	0.010758423	0.066502922	0.177370207	0.065601691	0.183328279	0.25641109	1.27E-07	0.201294594	3.78E-05	0.177083586	0.000298639	0.2740005	1.51E-08	0.261733765	6.76E-08	0.408829019	4.52E-18	0.030386349	0.538030375	0.601586478	5.22E-42	0.324589907	1.38E-11	0.064161316	0.193155377	0.220549693	6.06E-06	-0.132665724	0.006936905
SMS	blue	0.10569226	0.031759182	-0.293519848	1.19E-09	-0.172618054	0.000425295	0.238255912	9.68E-07	0.118773084	0.015735525	0.010771666	0.827235122	0.0898085	0.06826121	0.083286007	0.090955351	-0.001421215	0.977028107	0.080249615	0.103408439	-0.028349383	0.565631622	-0.029554626	0.549218611	-0.014537639	0.768330127	0.031256876	0.526443526	0.154892169	0.001592288	0.266316564	3.90E-08	-0.033811939	0.493184203	0.199661404	4.38E-05	0.014635627	0.766813531	0.484030901	1.21E-25	0.21084761	1.56E-05	0.120296764	0.014437133	0.068477842	0.164818367	-0.253400603	1.79E-07
TCEA3	blue	0.143868907	0.003387896	0.066760305	0.175695307	0.066699442	0.176090299	0.027740294	0.574014541	-0.210878456	1.55E-05	-0.134315458	0.006262	-0.102617626	0.037103629	-0.272525454	1.82E-08	-0.038570776	0.434352109	-0.145085067	0.003124748	-0.084422386	0.086615849	-0.046196486	0.34902706	0.220281103	6.22E-06	0.015503611	0.753418842	-0.005125027	0.917298022	-0.017195561	0.727523507	0.041821956	0.396595306	-0.063668936	0.19660158	-0.180683512	0.000223182	-0.393191437	1.01E-16	-0.183148786	0.000182238	-0.09600186	0.051226172	-0.175878234	0.000328819	0.000484587	0.992166397
NUCB1	blue	-0.171801463	0.000453282	0.208132128	2.01E-05	0.109586814	0.02594537	-0.080024709	0.104382093	0.058802882	0.233094298	0.125456851	0.010712277	-0.032896234	0.504973549	0.096729667	0.049480274	0.011028115	0.823188943	-0.073437313	0.136247481	-0.170685639	0.000494299	-0.061873009	0.209551513	-0.022601988	0.646957455	-0.029901586	0.544537484	0.032401886	0.511399038	-0.156839302	0.001386238	-0.184517806	0.000162655	-0.127044775	0.009751745	0.041019504	0.405726096	-0.262875679	5.90E-08	-0.078864058	0.109522544	-0.046725461	0.343530251	-0.013309242	0.787415736	0.248488919	3.14E-07
AGR3	blue	0.043240827	0.380756057	0.158653948	0.001216557	0.062550993	0.204592278	-0.037258703	0.450156811	-0.14089634	0.004117738	-0.030074267	0.542215069	-0.066698663	0.176095358	-0.19676889	5.67E-05	0.210735461	1.57E-05	-0.069573576	0.158148089	-0.002217216	0.964168977	-0.005118664	0.917400333	0.022324819	0.650998688	-0.053411426	0.27883872	-0.019202375	0.697208472	-0.054248554	0.2713628	0.157225351	0.001348417	0.111231063	0.023780919	-0.130578112	0.007883874	-0.423456103	2.12E-19	-0.126048369	0.010345089	-0.057332252	0.245010448	-0.137550693	0.005106941	0.06669298	0.176132277
TMEM243	blue	-0.075530231	0.125400779	0.265630824	4.24E-08	0.064085497	0.193683146	0.028255172	0.566924415	-0.064012189	0.194194432	0.112461335	0.022265188	-0.089160482	0.070284968	-0.195493801	6.35E-05	-0.076914295	0.118604396	-0.134976089	0.006008683	0.038802415	0.431595432	-0.057571402	0.243044209	-0.007328842	0.881955876	-0.10987779	0.025550414	-0.150742425	0.002128194	-0.010159086	0.83691856	0.129401495	0.008467001	-0.018250621	0.711529194	-0.176808589	0.000305288	-0.47971035	3.72E-25	-0.173296789	0.000403266	-0.098078984	0.046374976	-0.305071737	2.41E-10	-0.070541906	0.15242473
MAZ	blue	0.324959817	1.30E-11	-0.268501882	2.99E-08	-0.202400994	3.42E-05	-0.098385764	0.045692243	-0.155491458	0.001526058	-0.270799218	2.25E-08	0.154971714	0.001583348	-0.089754126	0.068429163	-0.134133617	0.006333387	-0.008595976	0.861736076	0.010508392	0.831393736	0.064091138	0.193643841	0.215640621	9.82E-06	0.375593581	2.77E-15	0.048344089	0.327054824	0.095644479	0.052102111	-0.143056192	0.003574788	0.124277698	0.01147885	0.370503909	6.94E-15	0.553103204	1.81E-34	0.356002448	8.74E-14	-0.021720096	0.659851209	0.085820622	0.081506661	0.331193913	4.98E-12
EBNA1BP2	blue	0.192989363	7.90E-05	-0.346965892	3.97E-13	-0.216804632	8.76E-06	0.082694265	0.093283061	0.099372193	0.043553884	-0.075069341	0.127729871	0.111043244	0.024019994	-0.051296944	0.298338823	-0.092419313	0.060585602	0.061578408	0.211733239	0.117908682	0.016516716	0.090337733	0.06664405	0.19259842	8.18E-05	0.249563194	2.78E-07	0.202603022	3.35E-05	0.308709846	1.44E-10	0.249582706	2.77E-07	0.472708367	2.22E-24	0.058587797	0.234811034	0.457681434	8.96E-23	0.236521352	1.17E-06	0.180634774	0.000224073	0.180598253	0.000224742	-0.175208073	0.000346805
YME1L1	blue	0.166617206	0.000674864	-0.252142171	2.07E-07	-0.142784406	0.003639342	0.00776856	0.874929874	-0.024804305	0.615222616	-0.187088216	0.000131102	0.036001993	0.465594366	-0.002734727	0.955813521	-0.074919043	0.128496604	0.070408207	0.153205483	0.11711444	0.017264209	-0.016735587	0.734534205	0.173223693	0.000405586	0.123741293	0.011843343	-0.079017152	0.108833301	0.032350345	0.512071402	-0.063545894	0.197469722	-0.029037526	0.556231751	0.02815298	0.568328326	0.465223997	1.43E-23	0.143339746	0.003508546	0.052209586	0.289813692	0.189310643	0.000108549	-0.080727074	0.101365297
GLB1L3	blue	-0.022938148	0.642069994	0.120554181	0.01422733	0.020761627	0.673979508	0.067818863	0.168930284	-0.124232287	0.011509318	0.03441711	0.485474241	-0.046397426	0.346932488	-0.102272304	0.037748997	-0.085132238	0.083990729	-0.094838701	0.054122934	-0.034720166	0.481637822	-0.023876677	0.62850671	-0.049167069	0.3188774	-0.027098676	0.582908064	-0.11439174	0.020055566	-0.05016687	0.309124036	0.007812731	0.874224624	-0.080010654	0.10444318	-0.12700613	0.009774183	-0.330692884	5.38E-12	-0.091344993	0.063653056	-0.068330135	0.16573344	-0.236458282	1.17E-06	-0.065858451	0.181615975
ATP2C1	blue	-0.015437514	0.754436308	-0.118405715	0.016063483	-0.151398705	0.002033722	0.030929219	0.53078974	0.113031953	0.021591065	0.113788393	0.02072475	0.055018453	0.26460907	0.037671345	0.445151608	-0.047578905	0.334778594	0.174439442	0.000368562	0.129588197	0.00837198	-0.064074958	0.193756588	-0.120002804	0.014680039	0.023749874	0.630332075	0.073369016	0.136613228	0.041801531	0.396826169	-0.153677379	0.001734698	0.020185376	0.682529615	0.072441514	0.141655219	0.445014885	1.76E-21	0.273761983	1.56E-08	0.025199084	0.609606745	0.017348009	0.725204939	-0.140075384	0.004342945
GTF3C5	blue	0.252189778	2.06E-07	-0.231786907	1.92E-06	-0.119250611	0.015318008	0.007497636	0.879257688	0.046502263	0.345842851	-0.15670701	0.001399421	0.078533873	0.111020772	-0.112950952	0.021685667	-0.061650069	0.211201045	0.072369345	0.142053432	-0.037413064	0.448280753	-0.044955444	0.362140295	0.230991125	2.09E-06	0.283608732	4.44E-09	0.163380566	0.000860255	0.117826119	0.016593078	-0.140837243	0.00413359	0.123085554	0.012302789	0.359578172	4.74E-14	0.510326162	9.10E-29	0.36704591	1.29E-14	0.034892904	0.479458501	0.217419835	8.25E-06	0.181461759	0.00020941
SRM	blue	0.162631294	0.000909404	-0.323251944	1.69E-11	-0.114805904	0.019607158	-0.007564931	0.878182352	0.046101351	0.350021528	-0.142723502	0.003653952	0.16446187	0.000793642	0.059578883	0.226974281	-0.240324584	7.74E-07	-0.064736505	0.189185834	-0.094360545	0.055352624	0.126614257	0.0100043	0.219185438	6.94E-06	0.262800719	5.96E-08	0.208755169	1.90E-05	0.352943202	1.47E-13	0.046557338	0.345271291	0.296672729	7.76E-10	0.134637757	0.006137243	0.435135445	1.65E-20	0.047720107	0.33334456	0.030872041	0.531550035	0.062131062	0.207653808	0.112105221	0.022695077
SRSF1	blue	0.350862818	2.08E-13	-0.274518351	1.42E-08	-0.147701323	0.002620502	0.053572064	0.277393438	-0.092972721	0.059053742	-0.301820359	3.81E-10	0.135624597	0.005769	-0.138383135	0.004842614	-0.169263181	0.000551589	0.015331952	0.75606217	0.087862013	0.074487707	0.026027261	0.597900107	0.141573582	0.003939962	0.150015023	0.002237577	-0.040238198	0.414735407	-0.093960836	0.056398292	-0.234182371	1.50E-06	-0.176959712	0.000301617	0.216835461	8.74E-06	0.572914411	2.13E-37	0.242820415	5.89E-07	0.060975417	0.216249727	0.131122432	0.007626447	0.100755732	0.04069707
ATIC	blue	0.400661785	2.34E-17	-0.391845836	1.31E-16	-0.173786413	0.000388039	0.029014806	0.556540884	-0.102135324	0.038007618	-0.351421682	1.89E-13	-0.026916864	0.585439778	-0.173764093	0.000388721	-0.059897316	0.224496261	0.146877778	0.002770604	-0.023503514	0.633884908	0.175515176	0.000338452	0.213589641	1.20E-05	0.201589875	3.68E-05	0.129668093	0.008331609	0.126141368	0.010288386	0.009427508	0.848515279	0.086889715	0.077766856	0.054371324	0.270278024	0.497208839	3.55E-27	0.194762643	6.77E-05	0.204750115	2.75E-05	0.407825751	5.55E-18	-0.032697316	0.50755396
B4GALT1	blue	0.067497222	0.170964902	-0.2443214	4.99E-07	0.069115847	0.16090931	0.022991402	0.641297134	0.135884347	0.005675433	-0.140486533	0.004228803	-0.026154831	0.596105929	0.136828189	0.005346816	-0.032621837	0.508534896	0.06648451	0.177490472	-0.045096801	0.360631339	-0.082629311	0.093541444	0.106693966	0.030166498	-0.034116345	0.489297873	0.059669837	0.226264513	0.15875611	0.001207598	-0.159050607	0.00118211	-0.080077569	0.104152607	-0.099920678	0.042401765	0.291521427	1.56E-09	-0.102351808	0.037599576	0.178068985	0.000275908	0.330199013	5.81E-12	-0.101811202	0.038625556
MRPL37	blue	0.209712012	1.73E-05	-0.349942935	2.43E-13	-0.233847641	1.55E-06	0.071607887	0.146307344	0.07150791	0.146873004	-0.105050664	0.032816603	0.061288739	0.213894352	-0.031741378	0.520050187	-0.08069437	0.101504215	0.132376108	0.007061886	0.031010979	0.529703534	0.012497039	0.800105954	0.18371798	0.000173842	0.206143653	2.42E-05	0.208366767	1.97E-05	0.290421222	1.81E-09	0.082940052	0.092310501	0.304794571	2.51E-10	0.042933415	0.384154524	0.550676204	4.02E-34	0.256024626	1.32E-07	0.082756763	0.093034989	0.179541568	0.000244932	-0.095954165	0.051342359
KPNA2	blue	0.174250335	0.000374106	-0.439455862	6.26E-21	-0.274656162	1.39E-08	0.154673238	0.001617134	0.144683822	0.003209441	-0.065850346	0.181669847	0.218777893	7.22E-06	0.043070956	0.382631716	-0.176703329	0.000307869	0.066129401	0.179821893	0.053859273	0.27482206	0.050265194	0.308175576	0.224920224	3.91E-06	0.222085536	5.20E-06	0.181966584	0.000200905	0.274269267	1.46E-08	-0.049590816	0.314719373	0.209824576	1.71E-05	0.216662412	8.89E-06	0.814789838	2.38E-99	0.200340241	4.12E-05	0.088129697	0.073604953	0.163774186	0.00083543	-0.194873542	6.70E-05
CCT8	blue	0.205530197	2.56E-05	-0.290769724	1.72E-09	-0.218894569	7.14E-06	0.085939246	0.081084661	0.029959218	0.543761835	-0.095301096	0.052955464	0.136184371	0.005569058	-0.034772777	0.480973494	-0.092474408	0.060431638	0.027678505	0.574868215	0.109977491	0.025416281	0.014552479	0.768100375	0.121610531	0.013394181	0.25538722	1.43E-07	0.127017727	0.009767445	0.137637533	0.005078773	0.204147109	2.91E-05	0.263114882	5.74E-08	0.039711506	0.420874666	0.50679458	2.48E-28	0.256639196	1.23E-07	0.153101877	0.001806157	0.134366718	0.006242007	-0.229546392	2.43E-06
COPZ1	blue	0.25763508	1.10E-07	-0.283452298	4.53E-09	-0.117031927	0.017343534	-0.086035756	0.080742636	0.022574455	0.647358422	-0.224683457	4.00E-06	-0.085922177	0.081145273	-0.239469417	8.49E-07	0.069413899	0.159107238	0.025492386	0.605449195	0.03916747	0.427271571	0.175222439	0.00034641	0.223770862	4.39E-06	0.115313904	0.019069089	0.163520189	0.000851373	0.183478425	0.000177331	0.30347241	3.02E-10	0.440429059	5.02E-21	0.055587195	0.259694673	0.282891872	4.87E-09	0.107504536	0.028928247	0.048610944	0.324388516	0.418064797	6.67E-19	0.133001865	0.006794331
CCDC137	blue	0.233366305	1.63E-06	-0.328700914	7.33E-12	-0.147117062	0.002726205	0.157818197	0.001292178	0.095341568	0.052854284	-0.193412777	7.62E-05	0.107727923	0.028594756	-0.054668127	0.26766776	-0.127135946	0.009698994	0.03580763	0.468007834	-0.07584936	0.123807488	0.207545956	2.12E-05	0.224271292	4.17E-06	0.278693291	8.36E-09	0.178913909	0.000257715	0.224118771	4.24E-06	-0.284371833	4.02E-09	0.089102656	0.070467917	0.084195468	0.087468808	0.406550363	7.19E-18	0.111637532	0.023270557	0.065872077	0.181525437	0.094472565	0.055062476	0.081374607	0.098645706
PCBP2	blue	0.259701613	8.61E-08	-0.25941135	8.91E-08	-0.149282395	0.00235291	-0.047722959	0.333315638	0.00329474	0.946777324	-0.210753365	1.57E-05	0.021331001	0.665572461	-0.167065279	0.000652338	-0.120309196	0.014426939	0.086016994	0.080809034	-0.050583033	0.305122762	0.109164768	0.026527578	0.149151622	0.002374059	0.109096476	0.026622834	0.090432021	0.066359262	0.083792908	0.088998593	0.194705391	6.80E-05	0.255505056	1.41E-07	0.106191444	0.030956734	0.484752845	1.00E-25	0.220653391	6.00E-06	0.126802002	0.009893459	0.306412827	1.99E-10	0.125404808	0.010745129
MAP2K1	blue	-0.020511407	0.677687071	-0.114904741	0.019501448	-0.059498331	0.227604207	0.022064091	0.654809554	0.113862215	0.020641845	0.057433849	0.24417379	-0.023818411	0.629345191	0.042688784	0.386872107	0.075719746	0.124452692	0.09553975	0.052361154	-0.024755357	0.615920503	0.006149095	0.900850674	-0.110230805	0.025078215	-0.19081017	9.55E-05	-0.035740196	0.468846791	0.038644168	0.433477595	0.006002398	0.903204316	-0.001461145	0.976382881	-0.003095663	0.949988844	0.223356503	4.57E-06	0.050548387	0.305454563	0.221005508	5.79E-06	0.218077859	7.74E-06	-0.22214296	5.17E-06
NRDC	blue	0.191675366	8.86E-05	-0.20266193	3.34E-05	-0.071802517	0.145210906	0.033405062	0.498404377	-0.007248395	0.883242323	-0.170214755	0.000512621	0.105954234	0.031335865	0.023100765	0.639711204	-0.123434772	0.012056187	0.109163857	0.026528846	0.087009528	0.077356559	-0.015820068	0.7485534	0.064352149	0.191831685	0.090458395	0.06627978	0.052290474	0.289066069	0.017776562	0.718700604	-0.32696004	9.58E-12	-0.152068282	0.001941302	0.037462252	0.447683873	0.480661997	2.91E-25	0.202727028	3.32E-05	0.249188088	2.90E-07	0.330519118	5.53E-12	0.007662085	0.876630306
CLSTN3	blue	-0.000194601	0.996854123	-0.054808409	0.266440069	-0.010314245	0.834463467	-0.044412763	0.367969814	0.00945002	0.848157928	-0.062580591	0.204377734	0.033374863	0.498792987	0.06894152	0.161970417	-0.166702951	0.000670499	-0.111623073	0.023288549	-0.085837075	0.081448024	-0.003800218	0.93862691	-0.005096281	0.917760239	0.15729204	0.00134198	0.03177906	0.519554621	-0.006551393	0.894400645	-0.342704927	7.98E-13	-0.158699736	0.001212534	0.259499588	8.82E-08	0.161478738	0.000990088	0.035689306	0.469480475	-0.04866168	0.323883184	0.052343234	0.288579116	0.319193834	3.10E-11
FADS2	blue	0.143671128	0.003432542	-0.190213827	0.00010047	-0.209326717	1.80E-05	-0.049372844	0.316853772	-0.105389311	0.032254792	-0.151350287	0.002040559	0.162166292	0.000941196	0.080567127	0.102046148	-0.096226438	0.050682045	-0.061320289	0.213658205	0.003445461	0.944346453	-0.011522199	0.815406703	0.082252852	0.095050251	0.174292295	0.00037287	0.140612901	0.004194269	0.004006553	0.935301736	-0.233838456	1.55E-06	0.049065593	0.319878429	0.240762033	7.38E-07	0.391823008	1.32E-16	0.163195344	0.000872171	0.012074412	0.806730341	0.073749301	0.134586294	0.259502711	8.81E-08
CCNA2	blue	0.173368979	0.000400986	-0.423363443	2.16E-19	-0.274324334	1.45E-08	0.162594428	0.000911888	0.185284272	0.00015257	-0.020587927	0.676552427	0.164833403	0.000771878	0.054527273	0.26890435	-0.09265827	0.059920179	0.073984176	0.133346026	0.117133159	0.017246257	-0.009205557	0.852040154	0.084764473	0.085342645	0.208418422	1.96E-05	0.205918924	2.47E-05	0.248021902	3.31E-07	0.014402178	0.770428168	0.296638066	7.79E-10	0.215380097	1.01E-05	0.811349245	7.12E-98	0.256822231	1.21E-07	0.197410506	5.36E-05	0.202949662	3.25E-05	-0.208462456	1.95E-05
TBL1XR1	blue	0.135836115	0.005692703	-0.180525874	0.000226073	-0.119367296	0.015217476	0.142675185	0.00366558	0.002560106	0.958632364	-0.10077103	0.040666388	-0.042331425	0.390862913	-0.068838062	0.162602635	-0.085027718	0.084373179	0.142224947	0.00377556	0.294774701	1.00E-09	-0.080983981	0.100279273	-0.064395345	0.191532987	-0.057601385	0.242798479	-0.097149195	0.04849668	0.045337059	0.358075676	-0.070528391	0.152503511	-0.098528151	0.045378239	-0.075949147	0.123312533	0.279486987	7.55E-09	0.073137556	0.137858352	0.00680426	0.890349963	0.045312586	0.358335472	-0.210328267	1.63E-05
INSIG1	blue	0.028308917	0.566186735	-0.027306807	0.580016133	-0.061282655	0.213939913	-0.000527237	0.991476966	0.022831725	0.643615626	0.057179489	0.24627224	-0.040589322	0.410672067	-0.12240276	0.012797842	0.108580662	0.027351873	-0.039100064	0.428068059	-0.023819901	0.629323737	0.220517107	6.08E-06	0.051846341	0.293187037	0.02032142	0.680507352	0.021413411	0.66435906	0.120413926	0.014341308	-0.063022169	0.201196234	0.081205705	0.099349423	0.137122053	0.005248055	0.153946143	0.001702221	0.129957489	0.008186827	-0.033648218	0.495281205	-0.005420624	0.912546553	0.073380909	0.136549481
TNNT1	blue	-0.033238385	0.50055124	-0.229887951	2.35E-06	-0.046565579	0.345185819	0.142094608	0.003807951	0.119670072	0.014959308	0.05647708	0.252132346	0.010539876	0.830896179	0.103498323	0.035499951	-0.107328106	0.029193991	-0.017720288	0.719553547	-0.035792847	0.468191687	-0.041908741	0.395615263	0.048870987	0.321803888	-0.006864353	0.889387744	0.111578716	0.023343816	0.191473731	9.01E-05	0.049873031	0.311969925	0.117945108	0.016483125	0.072319405	0.142329491	0.217932454	7.85E-06	-0.042447276	0.389566422	0.0271812	0.58176061	-0.051452065	0.296878162	-0.307593898	1.68E-10
ERP27	blue	-0.018796155	0.703307934	0.151484397	0.002021674	0.075647916	0.124811379	0.123164772	0.012246462	-0.012057274	0.806999273	0.036360536	0.461160347	-0.013556348	0.783565803	-0.109694272	0.025798903	0.002056338	0.966767257	-0.05130398	0.298272468	-0.056060638	0.255652052	-0.038480769	0.435425984	0.053723634	0.276034405	-0.001057641	0.982903714	0.096346305	0.050393598	0.092382851	0.06068767	0.015963064	0.746358118	0.074440464	0.130961787	-0.066695517	0.176115795	-0.220174834	6.29E-06	-0.084828534	0.085105904	-0.058510983	0.2354263	-0.117209017	0.017173675	0.071852317	0.144931369
MALL	blue	0.079457018	0.106871989	0.22186681	5.31E-06	0.101020684	0.040168437	-0.149695515	0.002287225	-0.344911541	5.57E-13	-0.129198078	0.008571621	-0.115170688	0.019219464	-0.156281343	0.001442625	0.007471307	0.879678466	-0.096448972	0.050147634	-0.0333783	0.498748756	-0.067003056	0.17412642	-0.010907307	0.825094445	-0.062060394	0.208172256	-0.13798477	0.004967529	-0.225098783	3.84E-06	-0.021809976	0.658532416	-0.201164427	3.82E-05	-0.118018599	0.016415533	-0.484294094	1.13E-25	-0.156985373	0.001371814	-0.132200602	0.007138601	-0.207352109	2.16E-05	0.140541809	0.004213666
IMMT	blue	0.29847583	6.05E-10	-0.294386561	1.06E-09	-0.182808778	0.000187434	0.004653586	0.92488204	0.00723472	0.883461033	-0.220097387	6.34E-06	0.066349415	0.178374761	-0.110225837	0.025084808	-0.074659214	0.129830498	0.12899387	0.008677805	0.093853117	0.056682878	0.110286371	0.025004578	0.089987075	0.067711987	0.21436255	1.11E-05	0.098448904	0.045552776	0.047565213	0.334917862	-0.163094697	0.00087871	0.018177104	0.712639694	0.213819443	1.17E-05	0.657319763	1.92E-52	0.208454198	1.95E-05	0.241626435	6.72E-07	0.310178605	1.16E-10	0.1149733	0.019428412
SMC3	blue	0.180827189	0.000220578	-0.177619774	0.000286062	-0.170329392	0.000508103	0.023014413	0.640963301	-0.0525055	0.287084942	-0.164184188	0.000810278	0.104161536	0.034331534	0.07533196	0.126398662	-0.1190878	0.015459254	0.082194431	0.095286128	0.035986777	0.46578306	-0.049853474	0.312159939	0.039922908	0.418404145	0.150375389	0.002182761	-0.031575906	0.522229214	-0.018159021	0.712912925	-0.240739296	7.40E-07	-0.216811222	8.76E-06	0.167417892	0.000635102	0.571188052	3.90E-37	0.129660737	0.008335319	0.234540154	1.44E-06	0.142040497	0.003821473	-0.046265388	0.348307938
LMNB1	blue	0.209634696	1.75E-05	-0.325031168	1.29E-11	-0.218935161	7.11E-06	0.102657638	0.037029461	0.08641066	0.079425061	-0.104018916	0.034579993	0.421360853	3.32E-19	0.036259052	0.462412984	-0.164021185	0.000820192	0.025627782	0.603534221	0.020205163	0.682235341	0.049260031	0.317962156	0.051791483	0.293698763	0.258057898	1.04E-07	0.132121911	0.007173239	0.042022937	0.394327917	-0.175245358	0.000345781	0.005307906	0.914358037	0.301800909	3.82E-10	0.77585646	3.10E-84	0.308498558	1.48E-10	0.106342572	0.030717237	0.109451445	0.0261309	-0.003369239	0.945575723
C20orf27	blue	0.091790127	0.06236692	-0.186993237	0.000132158	-0.159496969	0.001144422	0.042730328	0.386409775	0.088441353	0.072587952	0.015125616	0.759243216	0.037120227	0.451843567	-0.036876128	0.454825547	-0.192386384	8.33E-05	0.034770781	0.480998699	-0.056531878	0.251671721	0.093796161	0.056833832	0.126509817	0.010066437	0.300466717	4.60E-10	0.133152753	0.006731189	0.248371555	3.18E-07	0.108959511	0.026814767	0.296110548	8.38E-10	0.209821161	1.71E-05	0.444891618	1.81E-21	0.294124369	1.10E-09	-0.002195939	0.964512582	0.044631557	0.365612539	0.096322115	0.050451698
REEP5	blue	-0.11808195	0.016357463	0.189043488	0.000111053	0.046869595	0.342042096	-0.02295313	0.641852526	-0.020361593	0.679910624	0.114964395	0.019437885	-0.183466869	0.000177501	-0.153071783	0.001809967	0.071159353	0.148858154	-0.060487604	0.219953751	-0.033828421	0.492973353	-0.014354808	0.771162231	-0.135743069	0.005726154	-0.221306071	5.62E-06	-0.06341159	0.198420517	-0.120782482	0.014043506	0.297475066	6.95E-10	0.083736752	0.08921369	-0.140083343	0.00434071	-0.473707425	1.72E-24	0.000869056	0.985951749	-0.045806308	0.353117031	-0.108487012	0.027486059	0.032281575	0.512969252
TMEM185B	blue	0.076752595	0.11938325	-0.223201674	4.65E-06	-0.15057475	0.002152966	0.188010009	0.00012126	0.082169914	0.095385254	-0.014364226	0.771016273	0.033248694	0.500418315	0.100737199	0.040734266	-0.0824006	0.094455792	0.162424232	0.000923436	-0.021403729	0.664501578	-0.015905364	0.747243693	0.045524089	0.356094084	0.199167131	4.58E-05	0.082552519	0.093847652	0.14931814	0.00234716	-0.107484136	0.028958867	0.109797072	0.025659453	0.098534022	0.045365332	0.496649706	4.14E-27	0.169844649	0.000527463	0.196918275	5.60E-05	0.173583147	0.000394294	-0.199877473	4.29E-05
BMP3	blue	-0.007112782	0.885411607	0.101493697	0.039239103	0.008386491	0.865073008	0.038881561	0.430655854	-0.077127796	0.117582122	0.018734056	0.704242054	-0.042523279	0.388717297	-0.118087	0.016352841	-0.058897087	0.232345183	-0.084738938	0.08543716	0.024331013	0.62198506	-0.040594563	0.410611596	-0.07304196	0.138375145	-0.047489891	0.335684641	-0.109950779	0.025452158	-0.138351688	0.004852371	-0.041548262	0.399695582	-0.151223141	0.002058612	-0.113640042	0.020892229	-0.265708841	4.20E-08	-0.09813889	0.04624099	-0.068405766	0.165264421	-0.259163983	9.17E-08	-0.058094276	0.238783831
MAGEA6	blue	0.245245283	4.51E-07	-0.176154532	0.00032166	-0.123562737	0.011966923	-0.064714451	0.189336925	-0.095742547	0.051860515	-0.183002216	0.000184461	0.032717107	0.507296919	-0.039886765	0.418825924	-0.041852317	0.396252281	0.047706391	0.333483678	0.003977873	0.935763847	0.007677138	0.876389871	0.008551202	0.862449085	0.226727986	3.25E-06	0.094893053	0.053984604	-0.007182569	0.884295184	-0.136517483	0.005453054	0.084801525	0.08520565	0.331406028	4.82E-12	0.474358769	1.46E-24	0.339517979	1.34E-12	0.23611039	1.22E-06	0.264359543	4.94E-08	0.068190919	0.166599393
WDR43	blue	0.280040003	7.03E-09	-0.360204845	4.25E-14	-0.184579838	0.000161816	0.002187036	0.964656362	-0.019943907	0.686124591	-0.205105713	2.67E-05	0.029670781	0.547649269	-0.065608599	0.183282055	-0.143667186	0.003433437	0.122959397	0.012392965	0.209610562	1.75E-05	0.101877104	0.03849923	0.102247637	0.037795458	0.158867351	0.001197911	0.03998293	0.417704264	0.13978158	0.004426207	0.148079107	0.002554157	0.099490713	0.04330272	0.030713288	0.533663858	0.6645063	5.93E-54	0.236091651	1.22E-06	0.166974999	0.00065682	0.191907156	8.68E-05	-0.172974058	0.000413605
PAM	blue	-0.116416115	0.017945683	0.07004589	0.155336518	0.03824438	0.438253611	-0.074070925	0.132890177	-0.148436236	0.00249285	0.058309371	0.237046563	-0.017403492	0.724361717	0.113435663	0.021124885	-0.056206289	0.254417181	-0.145563199	0.00302648	-0.030533153	0.536067487	-0.099751459	0.042754446	-0.128654396	0.008856918	-0.226305703	3.39E-06	-0.203942084	2.97E-05	-0.134334493	0.006254569	-0.008924931	0.856501086	-0.174343588	0.000371363	-0.050518749	0.305738582	-0.323195674	1.70E-11	-0.132928034	0.00682542	-0.142460663	0.003717615	-0.202001354	3.54E-05	-0.107034046	0.029641562
GANAB	blue	0.191683853	8.85E-05	-0.223705844	4.42E-06	-0.196120704	6.01E-05	-0.01780506	0.718268781	-0.027852059	0.572471943	-0.172989644	0.0004131	0.138305558	0.004866716	0.078452243	0.111393648	-0.140217733	0.004303115	0.020015833	0.685053012	-0.053536056	0.277716959	-0.001881791	0.969586709	-0.024518612	0.619300775	0.300676519	4.46E-10	-0.028877349	0.55841294	0.024931653	0.613408579	-0.323599446	1.60E-11	-0.14090815	0.004114577	0.285055207	3.67E-09	0.560700201	1.44E-35	0.227836531	2.90E-06	0.052872864	0.283721442	0.088154978	0.073522025	0.125456638	0.010712411
NELFCD	blue	0.335898966	2.38E-12	-0.195906684	6.12E-05	-0.133082376	0.006760574	-0.112546397	0.022163555	-0.165175371	0.000752334	-0.284718073	3.84E-09	0.123929004	0.011714645	-0.207365721	2.16E-05	-0.130310254	0.008013378	-0.00582493	0.906052779	0.014931359	0.762241772	0.078836708	0.10964604	0.141414281	0.003981142	0.317309002	4.10E-11	0.003324682	0.946294373	0.071436798	0.147276364	-0.116862052	0.017507851	0.064942943	0.187775859	0.284295934	4.06E-09	0.346678472	4.17E-13	0.201734615	3.63E-05	-0.050775721	0.303281776	0.122523607	0.012708965	0.414151146	1.51E-18
HSD17B6	blue	-0.022363543	0.650433457	0.29884354	5.76E-10	0.117111199	0.017267318	-0.077881359	0.114028948	-0.161850553	0.000963365	0.053729464	0.275982228	-0.054568162	0.268544973	-0.140495384	0.004226376	-0.060098722	0.222938912	-0.085562094	0.082432515	-0.017011132	0.730331786	-0.021233399	0.667010659	0.001670649	0.972997789	-0.002853976	0.953888844	-0.102930615	0.036526799	-0.140573761	0.004204938	0.064200943	0.192879966	-0.013361406	0.786602587	-0.096125557	0.050925868	-0.340500104	1.14E-12	-0.065800151	0.18200373	-0.038198113	0.438808281	-0.141833689	0.00387355	0.012489785	0.800219526
EIF5B	blue	0.254722271	1.54E-07	-0.271869712	1.97E-08	-0.17045244	0.000503295	-0.007462551	0.879818421	-0.049865784	0.312040323	-0.283183235	4.69E-09	0.030079068	0.542150582	0.033302817	0.499720753	-0.039774423	0.420138511	0.201176867	3.82E-05	-0.063398766	0.198511476	0.115254304	0.019131543	0.030727344	0.533476527	0.125840594	0.010472775	0.154943011	0.001586569	0.040542413	0.411213545	-0.146104454	0.002918633	-0.090946979	0.064821458	0.082396011	0.094474209	0.488196389	4.03E-26	0.098905889	0.044553994	0.206702103	2.30E-05	0.279153082	7.88E-09	-0.006886661	0.889030591
SSRP1	blue	0.252230586	2.05E-07	-0.302371601	3.52E-10	-0.229766798	2.38E-06	-0.015299138	0.756567786	0.00330268	0.946649258	-0.191562467	8.95E-05	0.215958024	9.52E-06	0.011916822	0.809204038	-0.177889207	0.000279931	0.069916463	0.156103172	-0.008095142	0.869717921	0.085139597	0.083963854	-0.001340141	0.978338216	0.302536809	3.44E-10	-0.009473562	0.847784256	0.124763109	0.011157595	-0.220393191	6.15E-06	-0.083762659	0.089114404	0.233554743	1.60E-06	0.705382706	2.08E-63	0.28506629	3.67E-09	0.108838189	0.026985773	0.060143226	0.222595831	0.033099894	0.502338778
MRPL47	blue	0.197758007	5.19E-05	-0.358617306	5.59E-14	-0.232500933	1.79E-06	0.120454372	0.014308357	0.126937601	0.009814082	-0.09135149	0.063634129	0.093916567	0.056515104	-0.046961601	0.341094309	-0.069661986	0.157618901	0.242477421	6.12E-07	0.048074732	0.329760461	-0.011709128	0.81246711	0.167389697	0.000636465	0.296316878	8.14E-10	0.379054875	1.47E-15	0.196839702	5.63E-05	0.26262828	6.08E-08	0.497361248	3.41E-27	0.054498466	0.269157738	0.602753569	3.31E-42	0.358172049	6.03E-14	0.087250169	0.076537793	0.189264989	0.000108973	-0.07246501	0.141525758
PHGDH	blue	0.250165821	2.60E-07	-0.210746472	1.57E-05	-0.218896627	7.14E-06	-0.040342949	0.413520718	-0.074799606	0.129108439	-0.180844871	0.000220259	0.093303258	0.058154182	-0.031977052	0.516954796	-0.104920544	0.03303468	0.11861078	0.015879687	-0.010266025	0.83522628	0.048926571	0.321253164	0.023725856	0.630678077	0.22303337	4.73E-06	0.224550403	4.05E-06	0.0107798	0.82710672	-0.053121595	0.281459264	0.158078723	0.001268154	0.287865434	2.54E-09	0.52662974	7.61E-31	0.436642258	1.18E-20	0.04866149	0.323885076	0.134615639	0.006145732	0.268347461	3.04E-08
TRIP13	blue	0.183052859	0.00018369	-0.369079991	8.95E-15	-0.196051767	6.04E-05	0.076483195	0.120689713	0.133490528	0.006591743	-0.071589348	0.146412113	0.112409894	0.022326847	0.046771122	0.343058373	-0.140224505	0.004301229	0.113974755	0.020516011	0.014178093	0.7739025	0.024473366	0.619947723	0.16830094	0.000593775	0.159381057	0.001154101	0.250168527	2.59E-07	0.323797845	1.55E-11	-0.043000756	0.383408482	0.250735931	2.43E-07	0.16577238	0.000719309	0.675452273	2.46E-56	0.284415272	3.99E-09	0.102444861	0.037425327	0.169415107	0.000545189	-0.175633773	0.000335277
HAS3	blue	0.057579334	0.242979189	0.13750595	0.00512151	0.01500953	0.761034692	-0.044594974	0.366006028	-0.164089898	0.000815999	-0.049020823	0.320320727	-0.03137211	0.524919311	-0.065640913	0.183065947	0.011919194	0.80916679	0.101120034	0.039971715	-0.005403147	0.912827401	-0.033339562	0.499247465	-0.057901606	0.240347555	-0.029779733	0.546179254	-0.102063848	0.038143163	-0.113417603	0.021145551	-0.048434678	0.326148105	-0.178815314	0.000259778	-0.106818385	0.029973533	-0.252237533	2.05E-07	-0.065479764	0.184145557	-0.045641951	0.354848878	-0.191274008	9.17E-05	-0.004556484	0.926444978
NASP	blue	0.24873058	3.05E-07	-0.213937672	1.16E-05	-0.114449319	0.019992698	0.095698699	0.05196842	0.001148192	0.981440246	-0.16071303	0.001047288	0.283817573	4.32E-09	-0.057098517	0.246942886	-0.211986927	1.40E-05	0.001103245	0.982166664	-0.007579583	0.877948258	0.006845223	0.889694035	0.134423	0.006220121	0.286994635	2.85E-09	0.119983574	0.014696054	0.081800539	0.096888693	-0.273347621	1.64E-08	-0.034543525	0.48387194	0.11991659	0.014751958	0.529504171	3.19E-31	0.263013816	5.81E-08	0.078974526	0.109024865	0.026626864	0.589488482	0.074438817	0.130970333
MCM2	blue	0.240887574	7.28E-07	-0.363028725	2.60E-14	-0.272615045	1.80E-08	0.110103133	0.025248114	0.061359215	0.213367102	-0.086311786	0.079770845	0.142566515	0.003691856	-0.033307695	0.499657909	-0.15347276	0.001759803	0.120495634	0.014274811	0.021443539	0.663915684	0.039791501	0.419938815	0.138629727	0.004766717	0.321973466	2.05E-11	0.214758969	1.07E-05	0.178821302	0.000259653	-0.109149273	0.026549164	0.197120857	5.50E-05	0.237002546	1.11E-06	0.819060305	3.18E-101	0.514802941	2.51E-29	0.089074038	0.070558605	0.126197698	0.010254175	-0.051808616	0.293538878
MSH2	blue	0.277047868	1.03E-08	-0.303059481	3.20E-10	-0.251290185	2.28E-07	-0.013184768	0.789357012	-0.049791204	0.312765489	-0.176453753	0.000314071	0.121866476	0.0131989	-0.094303254	0.055501506	-0.210682001	1.58E-05	-0.02012724	0.683394484	0.141749189	0.003895013	-0.006528787	0.894762901	0.14093454	0.00410752	0.297981118	6.48E-10	0.118258658	0.016196433	0.052527901	0.28687908	-0.046288034	0.348071788	0.110164697	0.025166064	0.297848575	6.60E-10	0.714464687	9.80E-66	0.335102576	2.70E-12	0.110795497	0.024338523	0.104446087	0.033840354	-0.012713135	0.796724287
DOK4	blue	0.027796192	0.573242789	0.188760919	0.000113761	0.048078999	0.329717481	-0.05273316	0.284997394	-0.157263759	0.001344706	-0.063021636	0.201200053	-0.085215046	0.083688718	-0.157631857	0.001309618	0.200456912	4.08E-05	-0.138636487	0.004764651	-0.034621034	0.482890941	-0.002672644	0.956815646	0.002528746	0.959138655	0.008941017	0.856245246	-0.080890106	0.100675033	-0.178126959	0.000274622	-0.008351081	0.865637289	-0.127720539	0.00936673	-0.092046244	0.061636674	-0.447694063	9.48E-22	-0.127866341	0.009285454	-0.070965204	0.149972715	-0.186495213	0.000137825	0.148283062	0.002518978
XPOT	blue	0.198603867	4.81E-05	-0.312116881	8.79E-11	-0.208410656	1.96E-05	-0.015157477	0.758751752	0.026250427	0.594763037	-0.084028031	0.088102506	0.027680481	0.574840914	-0.063266247	0.199453208	-0.111918633	0.022923175	0.048692511	0.323576362	0.169090108	0.000558965	0.05656983	0.251353039	0.058950459	0.231921527	0.146605449	0.002821935	0.09983642	0.042577065	0.087685671	0.075073933	0.027984804	0.570642306	0.146855022	0.002774861	0.195978217	6.08E-05	0.589330372	5.55E-40	0.377827908	1.84E-15	0.104141977	0.034365516	0.186937062	0.000132786	0.08874935	0.071594177
ARF3	blue	0.118543567	0.015939725	-0.159805735	0.001119003	-0.064189649	0.192958428	0.212641612	1.31E-05	0.086251802	0.079981212	-0.096931002	0.049006177	-0.100263513	0.041694748	-0.091711678	0.062592016	0.004104035	0.933731146	0.050271174	0.308117952	-0.114514543	0.019921688	-0.017604289	0.721312845	0.096180727	0.050792404	0.076400857	0.121091235	-0.000558134	0.990977521	0.13637009	0.005504112	-0.265799489	4.15E-08	-0.165888646	0.000713036	-0.026746596	0.587815336	0.255773773	1.36E-07	-0.017230776	0.726987698	0.182067805	0.00019924	0.137080636	0.005261874	-0.073472982	0.136056766
NONO	blue	0.294017444	1.11E-09	-0.261480482	6.97E-08	-0.206351406	2.37E-05	-0.003728537	0.939782346	-0.108775731	0.027074173	-0.254244374	1.63E-07	0.202495069	3.39E-05	-0.070188678	0.154494018	-0.179555586	0.000244653	-0.003985691	0.935637887	-0.045262577	0.358866729	0.042574893	0.388141284	0.186244411	0.000140765	0.270141108	2.44E-08	0.018698106	0.704783029	0.077508826	0.115774831	-0.156809701	0.001389178	-0.053830034	0.275083098	0.270320035	2.39E-08	0.506056803	3.05E-28	0.207630691	2.11E-05	-0.040023504	0.417231542	0.081288453	0.099004165	0.186228151	0.000140957
CLIC3	blue	0.12676731	0.009913858	0.230918306	2.11E-06	0.172139337	0.000441501	-0.150758647	0.002125811	-0.124147662	0.011566288	-0.122310657	0.012865947	-0.07926837	0.107709705	-0.156963827	0.001373933	0.166560021	0.000677791	0.074455842	0.13088201	-0.04899383	0.320587584	-0.029839648	0.545371693	0.062134545	0.207628287	0.131228652	0.007577097	-0.058060632	0.239056367	-0.015754177	0.749565648	0.065467029	0.184231075	-0.002333176	0.962296375	-0.12659415	0.010016237	-0.32874562	7.28E-12	-0.151294227	0.002048501	0.030868021	0.531603513	0.060595131	0.219133411	0.117810917	0.016607171
PVR	blue	0.142056392	0.003817496	-0.235538182	1.30E-06	0.04981746	0.312510068	0.029206035	0.553941588	-0.007970809	0.871701509	-0.125864484	0.010458023	0.033511258	0.497039078	0.135590317	0.005781451	0.025667881	0.602967603	0.027990537	0.570563352	-0.02976428	0.546387628	-0.016441053	0.739035008	0.011915759	0.809220722	0.0542697	0.271175742	0.247498714	3.51E-07	0.10643592	0.0305701	-0.162750141	0.000901439	-0.069316284	0.159695753	0.061585197	0.211682782	0.388896	2.31E-16	0.028172443	0.568060819	0.231498871	1.98E-06	0.158838963	0.001200376	-0.115945009	0.018418579
RANBP1	blue	0.272574761	1.81E-08	-0.401438975	2.01E-17	-0.263988425	5.17E-08	0.059544516	0.227242887	0.065264424	0.185595549	-0.162285108	0.000932977	0.161120232	0.001016501	-0.018195916	0.712355473	-0.132090398	0.007187152	0.088298796	0.073051714	-0.015195422	0.75816657	0.003833096	0.938096998	0.173061526	0.000410778	0.312250792	8.62E-11	0.216809049	8.76E-06	0.361426856	3.44E-14	0.064490173	0.190878444	0.363922768	2.23E-14	0.192608438	8.17E-05	0.691664382	4.64E-60	0.319213297	3.09E-11	0.130516995	0.007913257	0.12486079	0.011093918	0.013066869	0.791196965
CDCA7L	blue	0.212859677	1.28E-05	-0.086326551	0.079719131	-0.184958003	0.000156789	-0.023420577	0.635082874	-0.160901748	0.001032914	-0.118012898	0.016420768	0.155789086	0.001494114	-0.031269563	0.526275602	-0.129589174	0.008371485	0.020615955	0.67613702	0.017518822	0.722610035	-0.013815793	0.779529316	-0.004989564	0.91947646	0.227850729	2.90E-06	0.029408687	0.551193499	-0.014487526	0.769106084	-0.235960357	1.24E-06	-0.076137739	0.122381301	0.225247508	3.78E-06	0.325649442	1.17E-11	0.27965702	7.39E-09	0.116921501	0.017450193	-0.070068001	0.155205826	0.008756071	0.859187564
EIF4A3	blue	0.199102516	4.60E-05	-0.352083758	1.70E-13	-0.123869715	0.011755161	0.051753662	0.294051914	0.108743683	0.02711963	-0.14508423	0.003124922	0.067001346	0.174137432	-0.062569532	0.204457878	-0.140612982	0.004194247	0.0882232	0.07329862	0.106520515	0.030437282	0.113804446	0.020706697	0.231242519	2.04E-06	0.282314405	5.25E-09	0.143273128	0.003524008	0.152854546	0.001837688	0.123246412	0.012188651	0.307302963	1.76E-10	0.133665	0.006520733	0.533648377	8.96E-32	0.190292518	9.98E-05	0.139319748	0.004560004	0.370473255	6.98E-15	-0.069668377	0.157580703
GNPTG	blue	-0.026939931	0.585118285	0.119980471	0.01469864	0.10510473	0.032726353	0.009021387	0.854967266	-0.04274772	0.386216327	0.049200795	0.318545156	-0.092438503	0.060531938	-0.111427859	0.023532627	-0.000901245	0.985431477	-0.146217509	0.002896553	-0.081815438	0.096827689	-0.029481313	0.550210272	0.136577963	0.005432227	0.036488086	0.459588649	0.059147252	0.230364149	0.007299486	0.882425279	0.050486262	0.306050111	0.229519251	2.44E-06	-0.059904582	0.224439945	-0.467902696	7.39E-24	-0.148185865	0.002535688	-0.095157477	0.053315811	-0.041967996	0.394946964	0.218298774	7.57E-06
IRX3	blue	0.191630027	8.89E-05	0.125578993	0.010635524	0.097866592	0.046852649	-0.177549074	0.000287692	-0.231994871	1.88E-06	-0.228514729	2.70E-06	-0.097893091	0.046792828	-0.229483774	2.45E-06	-0.104314383	0.034066945	-0.102767479	0.036826498	-0.043004698	0.38336484	-0.029657778	0.547824836	0.152425387	0.001893597	0.050927157	0.301840095	-0.134107361	0.006343755	-0.095762769	0.051810812	0.026088636	0.597036607	-0.124092274	0.01160371	-0.030691589	0.533953111	-0.313596915	7.08E-11	-0.109160922	0.026532934	-0.128552843	0.008911135	0.00049457	0.992005027	0.383201667	6.79E-16
ZNF428	blue	0.162065469	0.000948224	-0.095448699	0.052587235	0.041231771	0.403298703	-0.052584896	0.28635575	-0.082778215	0.09294996	-0.170474847	0.000502424	0.189268599	0.000108939	-0.018198094	0.712322571	-0.099202788	0.043915011	-0.016797825	0.733584305	-0.098633691	0.045146666	-0.047738277	0.333160313	0.114703095	0.019717646	0.233905788	1.54E-06	0.517648702	1.10E-29	0.039794116	0.419908242	-0.070331098	0.153657146	0.151088002	0.00207796	0.231448794	1.99E-06	0.182769162	0.000188048	0.144269962	0.003298975	0.031263487	0.526356022	0.014117	0.774850498	0.291951882	1.47E-09
DPP3	blue	0.276679602	1.08E-08	-0.23861329	9.32E-07	-0.09001737	0.067619175	0.053333039	0.279545833	-0.036830687	0.455381896	-0.272156851	1.90E-08	0.036032357	0.465217951	-0.08293293	0.092338566	0.091361657	0.063604519	0.071954788	0.144357479	-0.053172725	0.280995767	0.032311882	0.512573463	0.084150039	0.08764038	0.28479131	3.80E-09	0.050272082	0.308109209	0.085243988	0.083583372	-0.271821434	1.98E-08	0.053167466	0.281043411	0.240007824	8.01E-07	0.385494117	4.41E-16	0.138892827	0.004686922	0.066795787	0.175465331	0.223808077	4.37E-06	0.30028814	4.71E-10
CIRBP	blue	-0.029371143	0.551702108	0.337675787	1.79E-12	0.096731674	0.049475528	-0.065193235	0.186076739	-0.132915368	0.006830766	-0.011081591	0.822345805	0.020929616	0.671494801	-0.17171554	0.000456324	-0.063655265	0.196697898	-0.142045651	0.003820183	-0.098441571	0.045568956	-0.096089548	0.051013138	-0.034475097	0.484738899	-0.007636714	0.877035558	-0.173575389	0.000394535	-0.245166388	4.55E-07	-0.089895684	0.067992615	-0.298351343	6.16E-10	0.013648292	0.782134649	-0.433242255	2.51E-20	-0.098292511	0.045898878	-0.173811165	0.000387283	-0.33627511	2.24E-12	0.281319292	5.97E-09
CHIA	blue	0.087302172	0.076361783	0.192566425	8.20E-05	0.183669775	0.000174539	-0.10669768	0.030160722	-0.163506991	0.000852209	-0.109415648	0.026180151	-0.062169181	0.207374543	-0.154541701	0.001632232	-0.048308854	0.327407926	-0.078218222	0.112468079	-0.006306777	0.898321761	-0.018894025	0.701836642	-0.017772331	0.718764719	0.003719545	0.939927293	-0.075464415	0.125731345	-0.148611706	0.002463221	0.104879113	0.033104376	-0.10489196	0.033082751	-0.059134676	0.230463445	-0.271775378	2.00E-08	-0.069310181	0.159732598	-0.038414829	0.43621369	-0.054928875	0.26538888	0.076819323	0.11906136
ZNF385B	blue	-0.042909803	0.384416318	0.275429479	1.26E-08	0.062990698	0.201421777	-0.004714859	0.923895938	-0.094334136	0.055421212	0.046239315	0.348579949	-0.083014135	0.092018957	-0.174860392	0.000356494	-0.098045767	0.046449413	-0.10620468	0.030935694	0.042080971	0.393674654	-0.042248682	0.39179049	-0.092243395	0.061079367	-0.119474993	0.015125201	-0.146766732	0.002791432	-0.180608425	0.000224555	0.084581771	0.086020751	-0.173072857	0.000410414	-0.111400554	0.023566943	-0.353978677	1.23E-13	-0.089833724	0.06818341	-0.056665118	0.250554155	-0.122251164	0.012910109	-0.003794315	0.938722062
ACTL6A	blue	0.219499327	6.72E-06	-0.350379919	2.26E-13	-0.274284412	1.46E-08	0.074890486	0.128642687	0.064553612	0.190441479	-0.081405073	0.098519194	0.094309115	0.055486261	-0.078052321	0.11323468	-0.051096966	0.300228919	0.147632349	0.002632784	0.065957704	0.180957245	-0.030741851	0.533283227	0.19888831	4.69E-05	0.317689583	3.88E-11	0.281671735	5.70E-09	0.149588926	0.00230401	0.227797948	2.91E-06	0.448723725	7.46E-22	0.129693307	0.008318904	0.637243051	1.95E-48	0.556479219	5.93E-35	0.070837558	0.150708941	0.143977537	0.003363598	-0.08230612	0.094835584
AHCYL2	blue	0.153207026	0.001792903	0.09896867	0.044418231	0.132140116	0.007165212	-0.215729064	9.73E-06	-0.203475581	3.10E-05	-0.243169411	5.67E-07	-0.139292535	0.004568001	-0.268615562	2.95E-08	0.067415547	0.171484457	-0.128532151	0.008922218	0.022958334	0.641776995	-0.005257581	0.915166956	0.108271914	0.027796408	-0.075569092	0.125205913	-0.148816772	0.002429003	-0.187750234	0.000123961	0.062655496	0.203835503	-0.226450738	3.34E-06	-0.077877149	0.114048565	-0.34684782	4.05E-13	-0.133555974	0.006565026	-0.10513863	0.032669872	0.112584314	0.02211838	0.340767506	1.09E-12
ATP6V1A	blue	-0.023081966	0.639983701	-0.044140569	0.37091554	-0.153980197	0.001698146	0.062770732	0.203003355	0.061579965	0.21172167	0.100992591	0.040224212	-0.064114124	0.19348375	-0.091365665	0.063592847	-0.087044757	0.077236251	0.062751494	0.203142108	0.346663913	4.18E-13	-0.050793344	0.303113768	-0.090260028	0.066879503	-0.061512601	0.212222816	-0.151044114	0.002084279	-0.086238284	0.080028686	-0.078256428	0.112292115	-0.094695324	0.054489253	0.033933594	0.491629071	0.273286656	1.65E-08	0.141226548	0.004030172	0.028788037	0.559630926	0.101958299	0.03834407	-0.175225317	0.000346331
DRAM1	blue	-0.068693201	0.163490977	0.263149455	5.71E-08	0.040201085	0.415166266	-0.015305383	0.756471544	-0.094493865	0.05500745	0.06748788	0.171024273	-0.139151656	0.004609601	-0.216160421	9.33E-06	-0.080904586	0.10061391	-0.127055382	0.009745595	-0.008579359	0.862000692	-0.001518299	0.975459356	-0.056339348	0.253292687	-0.027915953	0.571590934	-0.10656345	0.03037006	-0.257038715	1.18E-07	0.155272641	0.001549942	-0.008102079	0.869607271	-0.103465473	0.035558693	-0.415974346	1.03E-18	-0.106700608	0.03015617	-0.081647901	0.09751545	-0.159529871	0.001141688	0.132297208	0.007096283
GAPDH	blue	0.129448148	0.008443167	-0.402014304	1.79E-17	-0.181828072	0.000203206	0.049704487	0.313610043	0.14570316	0.00299825	-0.077075853	0.117830197	0.073786642	0.134388523	0.10102516	0.040159556	0.014915929	0.762480104	0.238476261	9.46E-07	-0.046057234	0.350483293	0.040747294	0.408851675	-0.02844952	0.564259062	-0.028248271	0.56701917	0.108200402	0.027900252	0.397525172	4.35E-17	0.119249506	0.015318962	0.223259628	4.62E-06	0.042139393	0.393017682	0.518641586	8.19E-30	0.146567099	0.002829233	0.052452732	0.28757027	0.304217932	2.72E-10	-0.214087556	1.14E-05
HNRNPA3	blue	0.303374852	3.06E-10	-0.169714445	0.000532779	-0.063569254	0.19730469	0.013072349	0.791111419	-0.09514069	0.053358064	-0.290896443	1.70E-09	0.078034555	0.113317016	-0.141646231	0.00392131	-0.134832455	0.006062963	0.100270257	0.04168094	-0.097543721	0.047586686	0.014619306	0.767066074	0.036897197	0.45456773	0.17108914	0.000479084	0.056970324	0.248007241	-0.121447831	0.013519637	-0.330679964	5.40E-12	-0.264593999	4.80E-08	0.239480971	8.48E-07	0.514062224	3.11E-29	0.262893373	5.89E-08	0.087531134	0.075590749	0.205017796	2.69E-05	0.184741924	0.000159643
LTA4H	blue	0.019577055	0.691599803	0.185359552	0.000151612	0.092109472	0.061457486	-0.06164949	0.211205336	-0.142295474	0.003758138	-0.030966628	0.53029261	-0.180129844	0.000233492	-0.299679753	5.13E-10	-0.128931304	0.008710571	-0.160025432	0.001101234	-0.031421245	0.52427009	-0.051454701	0.296853387	0.072947014	0.13888989	-0.060540082	0.219553117	-0.211483843	1.46E-05	-0.170438253	0.000503847	0.082959665	0.092233246	-0.263920301	5.21E-08	-0.174836365	0.000357173	-0.350008764	2.40E-13	-0.199797253	4.33E-05	-0.100851965	0.040504389	-0.008998344	0.855333647	0.070865507	0.150547506
CDV3	blue	-0.088845522	0.071286156	-0.050460732	0.306295076	-0.075312555	0.126496656	0.063381206	0.198636077	0.168936031	0.000565609	0.086414819	0.079410542	-0.008037513	0.870637231	0.135953002	0.005650931	-0.063981976	0.194405434	0.148682872	0.002451297	-0.022366849	0.650385205	-0.014135618	0.774561555	-0.169787564	0.000529788	-0.039303035	0.425672308	-0.037176929	0.451152457	-0.041667737	0.398340441	-0.369322833	8.58E-15	-0.379788417	1.28E-15	0.052756243	0.284786307	0.488562636	3.66E-26	0.034331048	0.486566703	0.134119646	0.006338902	0.210867181	1.55E-05	-0.113756341	0.020760835
FOLR1	blue	0.114074625	0.020404904	0.236095559	1.22E-06	0.106611942	0.030294291	-0.178747623	0.000261204	-0.232336215	1.82E-06	-0.136765832	0.005367987	-0.119175711	0.015382846	-0.288609405	2.30E-09	-0.005401795	0.912849121	-0.127388615	0.009554122	-0.054106768	0.272619296	-0.014024291	0.776289742	0.067470862	0.171132461	0.000476029	0.99230474	-0.076209118	0.122030279	-0.200111232	4.20E-05	0.123270279	0.012171796	-0.059832634	0.224998044	-0.128687179	0.008839479	-0.488276879	3.94E-26	-0.15591128	0.001481178	0.047058496	0.340097968	0.06865927	0.163699576	0.233241434	1.65E-06
POLR2B	blue	0.194559099	6.89E-05	-0.197965218	5.10E-05	-0.17811033	0.000274991	-0.033584989	0.496092329	-0.039994998	0.417563633	-0.141672648	0.003914547	0.072413812	0.14180797	-0.080365643	0.102908961	-0.07089003	0.150405967	0.009977407	0.839795273	0.236742655	1.14E-06	0.074261137	0.131894864	-0.018263357	0.711336879	0.187710039	0.000124384	-0.072503722	0.141312652	-0.085755137	0.08174038	-0.148322784	0.002512179	-0.080369268	0.102893384	0.052485655	0.287267404	0.421975929	2.91E-19	0.183617655	0.000175295	0.136403029	0.005492665	0.12226881	0.012896997	-0.052384166	0.28820172
SLC25A3	blue	0.261862117	6.66E-08	-0.228603271	2.68E-06	-0.132809448	0.00687562	-0.091248751	0.063933981	-0.058225418	0.237723566	-0.227326366	3.06E-06	-0.008979814	0.855628277	-0.182870003	0.000186488	-0.049023204	0.320297192	0.087739754	0.074893742	0.176467433	0.000313728	0.175540856	0.000337762	0.148026632	0.00256328	0.0802513	0.103401176	0.028292949	0.566405856	0.103838831	0.034895904	0.281655261	5.71E-09	0.229400314	2.47E-06	0.122295426	0.01287724	0.45191286	3.53E-22	0.131559817	0.007425061	0.086128618	0.080414642	0.350753411	2.12E-13	0.107708485	0.028623642
CCNJL	blue	0.025263252	0.608696086	0.015433446	0.754498946	0.13398383	0.006392738	0.024555584	0.618772354	-0.173565415	0.000394844	-0.049272065	0.317843806	-0.037395555	0.448493323	-0.081996133	0.096090246	-0.146954433	0.00275631	-0.142271231	0.003764118	-0.075695878	0.124571791	-0.094194437	0.055785203	-0.020238617	0.681737934	-0.012546922	0.799325008	-0.040069174	0.41669982	-0.00587728	0.905212392	-0.067083019	0.173611914	-0.144308773	0.003290483	-0.105459889	0.032138743	-0.319098206	3.15E-11	-0.183495401	0.000177081	-0.143302313	0.003517226	-0.261515628	6.94E-08	-0.073237481	0.137319746
ZMPSTE24	blue	0.112522792	0.022191717	-0.116820163	0.017548577	-0.135169412	0.005936314	0.037777904	0.443864236	-0.10207201	0.038127663	-0.088594184	0.072093434	0.055084091	0.264038667	0.041735697	0.397570847	0.002997624	0.951570719	0.059967083	0.223955921	0.233893221	1.54E-06	-0.049217517	0.318380514	0.082817908	0.092792795	0.11118833	0.023835132	0.028051834	0.569719487	0.031721998	0.520305151	-0.019079328	0.699054002	0.151582568	0.002007951	-0.011969033	0.808384261	0.226009541	3.50E-06	0.165978808	0.000708206	0.134128591	0.006335371	0.119136615	0.015416785	-0.07939762	0.107135199
HNRNPA2B1	blue	0.298481177	6.05E-10	-0.256852106	1.20E-07	-0.1009808	0.040247641	0.056970476	0.248005973	-0.03402509	0.490461194	-0.254778136	1.53E-07	0.319541305	2.95E-11	-0.036316068	0.461708988	-0.160569372	0.001058354	0.010558976	0.830594358	-0.082543771	0.093882588	0.046943801	0.341277546	0.155761737	0.001497024	0.219159107	6.95E-06	0.034271028	0.487329376	0.007670535	0.876495334	-0.417211944	7.98E-19	-0.216460487	9.06E-06	0.192178118	8.48E-05	0.538989845	1.70E-32	0.111768532	0.023108106	0.126940057	0.00981265	0.07514918	0.127324024	0.082161074	0.095421015
UBE2L3	blue	0.19531344	6.45E-05	-0.194294339	7.05E-05	-0.139872467	0.004400298	0.059394133	0.228420878	0.002382897	0.961493503	-0.157685306	0.001304594	0.043532319	0.377550642	0.001177162	0.980972057	0.041455417	0.400750589	0.133028545	0.006783128	-0.092147996	0.06134852	-0.041726771	0.397671876	0.074882898	0.128681525	0.138407814	0.00483497	0.191299693	9.15E-05	0.182937826	0.000185446	-0.080449122	0.102550779	0.165864527	0.000714333	0.041714488	0.397810926	0.290637524	1.76E-09	0.078782524	0.10989102	0.205424376	2.59E-05	0.160368004	0.001074045	0.046178071	0.349219415
UBQLN1	blue	0.124489103	0.011337946	-0.175446043	0.000340316	-0.044203965	0.370228162	0.021510498	0.662930694	0.03300387	0.503580141	-0.083557227	0.089904131	0.024451079	0.620266506	-0.055758512	0.258226775	0.040237878	0.41473911	0.111618663	0.023294038	0.057689332	0.242078696	-0.073280029	0.137090901	0.098642404	0.045127594	-0.089699726	0.068597537	-0.064596712	0.190145033	0.019764642	0.688798054	-0.108607443	0.027313603	-0.121394714	0.013560818	0.064274183	0.192371685	0.379101477	1.45E-15	0.142199725	0.003781809	0.160782277	0.001041993	0.247115245	3.66E-07	-0.148640126	0.002458453
TMPRSS2	blue	0.062609503	0.20416832	0.235852781	1.25E-06	0.095730208	0.051890861	-0.048633288	0.324165909	-0.228133513	2.81E-06	-0.068184803	0.166637513	-0.066219957	0.179225218	-0.170295412	0.000509439	0.046260715	0.348356678	-0.128614766	0.00887804	-0.021991859	0.655866917	-0.040941791	0.406616963	0.014345217	0.771310884	0.081114192	0.099732368	-0.103309941	0.035837934	-0.128713403	0.00882555	-0.068098112	0.16717855	-0.167451568	0.000633479	-0.106562357	0.03037177	-0.418821805	5.68E-19	-0.125141444	0.01091275	-0.081069223	0.099920977	-0.238017229	9.94E-07	0.101032127	0.040145736
CHRAC1	blue	0.263395861	5.55E-08	-0.258781348	9.59E-08	-0.150547011	0.002157089	-0.024375909	0.621342206	-0.003925555	0.93660692	-0.203376742	3.12E-05	0.020482645	0.678113743	-0.174830336	0.000357343	-0.067562373	0.170551305	0.081425599	0.098434032	-0.022552217	0.647682373	0.228598796	2.68E-06	0.059760149	0.225561309	0.203449866	3.10E-05	0.033792414	0.493434042	0.132101589	0.007182209	0.07569478	0.124577269	0.15348655	0.0017581	0.100232753	0.041757775	0.326133899	1.09E-11	0.160703969	0.001047983	-0.000462588	0.992522009	0.066603773	0.17671252	0.191946268	8.65E-05
PCBP1	blue	0.264461101	4.88E-08	-0.178492485	0.000266644	-0.005177222	0.91645881	-0.029560165	0.549143723	-0.05471859	0.267225682	-0.221556994	5.48E-06	-0.006400401	0.896820699	-0.100888934	0.040430574	0.087910961	0.074325646	0.030845515	0.531902942	-0.142045263	0.00382028	0.09426178	0.055609491	0.162438825	0.000922441	0.341119013	1.03E-12	0.093332566	0.05807497	0.074468984	0.130813861	-0.160750819	0.001044395	0.00337463	0.945488781	0.152075735	0.001940295	0.357349946	6.95E-14	0.091497606	0.063209669	0.134061533	0.006361888	0.286965798	2.86E-09	0.232060656	1.87E-06
KLHDC8B	blue	0.021110422	0.668824508	0.107284508	0.029259981	0.040025799	0.417204808	-0.078027016	0.113351967	-0.110037535	0.025335795	-0.045924042	0.351879731	-0.078125865	0.112894342	-0.171949979	0.000448068	-0.169472119	0.000542804	-0.020404269	0.679276942	-0.057955239	0.239911546	-0.066200713	0.179351896	0.18637256	0.000139255	0.096360031	0.050360656	-0.065220231	0.185894156	-0.028231668	0.567247171	0.115403096	0.018975957	-0.022718112	0.645267379	-0.11390395	0.020595101	-0.296699642	7.73E-10	-0.103048577	0.036311385	-0.150873489	0.002109013	-0.070390765	0.153307561	0.118663761	0.015832502
PSMD2	blue	0.172961308	0.000414018	-0.300254493	4.73E-10	-0.205721587	2.52E-05	0.177895512	0.000279789	0.087934507	0.074247792	-0.052344824	0.28856445	0.120591098	0.014197462	0.117404402	0.016987956	-0.051234171	0.298931268	0.284524363	3.94E-09	-0.034641622	0.482630535	-0.030596227	0.535225244	0.020722074	0.674565059	0.247113632	3.66E-07	0.158638664	0.001217902	0.110977842	0.024103729	-0.189021065	0.000111266	0.105328504	0.032355061	0.039090284	0.428183688	0.680938034	1.44E-57	0.263988133	5.17E-08	0.14671684	0.002800836	0.220965485	5.81E-06	-0.191162203	9.26E-05
HSP90B1	blue	0.226106848	3.46E-06	-0.229081739	2.55E-06	-0.161323035	0.001001481	-0.067748719	0.169372447	-0.054398399	0.270039191	-0.291053881	1.66E-09	0.028960828	0.557275667	-0.027925376	0.571461058	-0.080376059	0.102864215	-0.015546556	0.752758007	0.03923018	0.426531352	0.104139787	0.034369323	0.03314487	0.501757894	0.161090766	0.0010187	-0.01284163	0.794715275	-0.129907659	0.008211595	-0.150987972	0.002092388	-0.049932446	0.311393094	0.291529822	1.56E-09	0.37617576	2.49E-15	0.115651918	0.018718235	0.021095839	0.669039728	0.199225947	4.55E-05	0.455822586	1.40E-22
LBR	blue	0.150551593	0.002156407	-0.178392514	0.000268804	-0.217130384	8.49E-06	0.005303407	0.914430355	-0.02471869	0.61644351	-0.120984372	0.013882691	0.153241704	0.001788551	-0.056001473	0.256154855	-0.10690396	0.029841426	-0.043035155	0.383027736	0.32593117	1.12E-11	0.120111183	0.014590068	0.070659865	0.151738398	0.084042033	0.088049372	-0.009973307	0.83986022	0.031342352	0.525312706	-0.116236683	0.018124533	-0.079693883	0.105827457	0.202790121	3.30E-05	0.495420676	5.79E-27	0.212565114	1.32E-05	0.092985613	0.059018443	0.223944234	4.31E-06	0.136213873	0.005558695
SNRNP200	blue	0.31673618	4.47E-11	-0.186583808	0.000136801	-0.116653504	0.017711434	-0.04163141	0.398752194	-0.154898691	0.001591554	-0.298778621	5.81E-10	0.130493579	0.007924541	-0.027961045	0.570969571	-0.127329832	0.009587653	0.001872564	0.969735759	0.006379167	0.897161109	0.006305401	0.898343821	0.074274929	0.13182292	0.258814606	9.56E-08	0.012456829	0.800735603	-0.123981936	0.011678578	-0.457371165	9.65E-23	-0.284656968	3.87E-09	0.184053019	0.000169071	0.544523684	2.94E-33	0.223204541	4.64E-06	0.133319785	0.006661906	0.236593492	1.16E-06	0.140787108	0.004147081
AP2S1	blue	-0.098079305	0.046374259	-0.22553587	3.67E-06	-0.050723973	0.303775464	0.119650454	0.014975918	0.297455585	6.97E-10	0.192511575	8.24E-05	0.079664539	0.105956417	0.171900249	0.000449808	-0.020764282	0.673940225	0.135974057	0.005643436	-0.025917381	0.599447434	-0.035303065	0.474305301	0.077623054	0.115237289	0.101583737	0.039064279	0.350600978	2.17E-13	0.223149289	4.67E-06	0.258023604	1.05E-07	0.483201058	1.50E-25	0.052632358	0.285920446	0.326914455	9.65E-12	0.082823141	0.09277209	0.289064504	2.16E-09	0.157117888	0.001358848	-0.210592264	1.59E-05
RANGAP1	blue	0.231402606	2.00E-06	-0.269145462	2.76E-08	-0.145922508	0.00295449	0.161315633	0.001002025	0.021488282	0.663257438	-0.170068173	0.000518453	0.104832726	0.033182558	0.098005969	0.046538727	0.004104894	0.933717314	0.216969619	8.62E-06	-0.099378737	0.043539985	0.09460238	0.054727819	0.023503571	0.633884093	0.217030471	8.57E-06	0.119226637	0.015338735	0.256285564	1.28E-07	-0.277495631	9.73E-09	0.029503277	0.54991308	0.128876425	0.008739403	0.491628752	1.61E-26	0.157247206	0.001346304	0.044784957	0.363965433	0.089514366	0.069173795	0.002646874	0.957231624
HNRNPK	blue	0.247088562	3.67E-07	-0.281442189	5.87E-09	-0.10531373	0.032379464	0.003267424	0.947217937	-0.00766096	0.876648264	-0.202224197	3.47E-05	0.128909938	0.008721786	-0.118913949	0.015611337	-0.107111144	0.02952365	0.065925914	0.181168039	0.044225862	0.369990929	-0.045540539	0.355920123	0.188337739	0.000117932	0.138309022	0.004865637	-0.063364519	0.198754543	-0.041260346	0.402972598	-0.04904581	0.320073829	-0.136125969	0.005589623	0.071690928	0.145838767	0.518989896	7.40E-30	0.236246263	1.20E-06	0.08450057	0.08632352	0.12614183	0.010288105	-0.035230149	0.47521919
ATP13A3	blue	0.102957007	0.036478511	-0.202037346	3.53E-05	-0.19848236	4.87E-05	0.06707218	0.173681589	0.035430521	0.472710165	-0.029332789	0.552221943	0.018153967	0.712989303	0.045336224	0.358084533	-0.041008124	0.405856489	0.113013039	0.021613123	0.130020721	0.008155492	-0.009616008	0.845524003	-0.080828032	0.100937411	0.079119746	0.10837333	0.033283006	0.499976026	-0.003796359	0.93868912	-0.211589862	1.45E-05	-0.089260337	0.069969963	0.181239176	0.000213265	0.5396815	1.37E-32	0.227090109	3.13E-06	0.118250994	0.016203388	0.145071423	0.003127594	-0.092385828	0.060679331
KDELC2	blue	-0.014708959	0.765679116	-0.122365187	0.012825587	-0.172182185	0.000440027	0.161222422	0.001008907	0.061743482	0.210508742	0.023609247	0.632359067	0.19805253	5.06E-05	0.287162371	2.79E-09	-0.094929468	0.053892088	0.042004552	0.394535001	0.06459683	0.190144218	0.003282375	0.946976777	-0.15712926	0.001357741	0.050002386	0.310714985	-0.056486532	0.252052847	0.175557919	0.000337304	-0.207565915	2.12E-05	-0.018265038	0.711311499	-0.078859425	0.109543455	0.373410632	4.11E-15	0.111137874	0.023899281	0.158204408	0.001256711	-0.024791316	0.615407782	-0.246681028	3.84E-07
B4GALT5	blue	0.147281181	0.002696128	-0.181371693	0.000210962	-0.095381121	0.052755558	0.035928623	0.466504614	-0.070298841	0.153846391	-0.118487095	0.015990322	0.155223306	0.001555374	0.062341059	0.206118703	-0.027428549	0.578327668	0.247448196	3.53E-07	-0.011544672	0.815053165	-0.075612615	0.124987951	-0.012938933	0.793194845	0.149101322	0.002382239	0.009300769	0.850527704	0.13710495	0.005253758	-0.227458667	3.01E-06	-0.103676314	0.035183103	0.042333882	0.390835396	0.451776065	3.65E-22	0.136827188	0.005347156	0.029774358	0.54625173	-0.030941352	0.530628482	-0.094392669	0.05526929
DDX1	blue	0.396279449	5.56E-17	-0.274369397	1.44E-08	-0.150927949	0.002101089	-0.08650907	0.079082106	-0.178525606	0.000265932	-0.351691365	1.81E-13	0.038603346	0.433963884	-0.162129928	0.000943725	-0.077369099	0.116435036	0.125195322	0.010878271	0.119476667	0.01512377	0.039250169	0.426295559	0.226348432	3.38E-06	0.302525637	3.45E-10	0.116420739	0.017941095	0.007023325	0.886843055	0.086862944	0.077858777	0.142027542	0.003824716	0.103833327	0.034905599	0.542803643	5.09E-33	0.268390832	3.03E-08	0.204060661	2.93E-05	0.218913184	7.12E-06	0.070578701	0.15221039
SYNCRIP	blue	0.13866113	0.004757129	-0.14244519	0.003721393	-0.116354428	0.018006996	0.031370069	0.524946296	-0.052105395	0.290778605	-0.10085498	0.040498365	0.227959895	2.86E-06	0.097963303	0.046634637	-0.148048939	0.002559398	0.186279185	0.000140354	0.006177424	0.900396256	-0.029274585	0.553011251	-0.055579571	0.259760131	0.053783592	0.275498049	-0.008091028	0.869783543	0.014088262	0.775296556	-0.254390715	1.60E-07	-0.233678703	1.58E-06	0.093697829	0.057095234	0.560514783	1.53E-35	0.203750315	3.02E-05	0.14251782	0.003703686	0.143044834	0.003577464	-0.119789574	0.014858476
IVD	blue	0.11483328	0.019577828	0.264763335	4.71E-08	0.060116903	0.222798708	-0.045832558	0.35284093	-0.176968232	0.000301411	-0.093708102	0.057067878	-0.12600714	0.010370316	-0.303549189	2.99E-10	0.096092599	0.051005738	-0.081125467	0.099685126	-0.049318666	0.31738576	-0.008908938	0.856755461	-0.085551731	0.082469804	-0.007061533	0.886231625	-0.20241124	3.41E-05	-0.167873256	0.000613469	0.07289698	0.139161739	-0.207963277	2.04E-05	-0.077170388	0.117379011	-0.420496036	3.99E-19	-0.109969364	0.025427193	-0.102450705	0.037414407	-0.124964529	0.011026644	0.151524132	0.002016109
GID8	blue	0.268594666	2.95E-08	-0.176793921	0.000305646	-0.19856758	4.83E-05	-0.133267133	0.006683676	-0.171721463	0.000456114	-0.216731756	8.83E-06	0.234622304	1.43E-06	-0.118905053	0.015619154	-0.079215482	0.107945489	0.129874628	0.00822805	0.044012921	0.372301981	0.028837762	0.558952653	0.024484208	0.619792678	0.244038965	5.15E-07	0.06758926	0.170380837	0.049939827	0.311321487	-0.10809437	0.028054835	0.039596545	0.422221725	0.207562742	2.12E-05	0.380161063	1.20E-15	0.315022135	5.75E-11	-0.052727273	0.28505124	-0.009242776	0.851448861	0.276128143	1.16E-08
DKC1	blue	0.291734756	1.52E-09	-0.429576966	5.63E-20	-0.277674714	9.51E-09	0.05245788	0.287522895	0.033002421	0.503598882	-0.198490029	4.86E-05	0.072497999	0.14134414	-0.071981612	0.144207538	-0.18031838	0.000229932	0.103930048	0.034735583	0.074126349	0.13259957	0.024754483	0.615932967	0.175476548	0.000339492	0.199520954	4.43E-05	0.071555959	0.146600941	0.347478974	3.65E-13	-0.040629464	0.410209034	0.175279438	0.000344847	0.249367132	2.84E-07	0.702551644	1.06E-62	0.377530363	1.94E-15	0.070223112	0.154291365	0.182981364	0.000184779	-0.028709275	0.560706101
C5orf38	blue	0.091153307	0.064213583	0.149919659	0.002252291	-0.026698255	0.588490597	-0.019126744	0.698342611	-0.149677543	0.002290047	-0.054146143	0.272269963	-0.094629084	0.054659187	-0.22907941	2.55E-06	-0.10021391	0.041796423	-0.11592159	0.018442367	-0.064474894	0.190983793	-0.028550126	0.562881677	0.027526692	0.576968187	0.072871158	0.139302198	-0.026530635	0.590834783	-0.038848926	0.431043134	0.075030041	0.127930013	0.010168432	0.836770634	0.071559542	0.146580668	-0.293891151	1.13E-09	-0.082934991	0.092330444	-0.019739744	0.689169689	-0.145228658	0.003094936	0.099999144	0.042239061
C1orf116	blue	0.0236736	0.631431146	0.279480498	7.56E-09	0.069261872	0.160024506	-0.015840505	0.748239532	-0.197023939	5.54E-05	-0.041440702	0.400917948	-0.130212896	0.008060917	-0.23338503	1.63E-06	-0.021009379	0.670316278	-0.144044455	0.003348709	-0.018385039	0.709500357	-0.084431406	0.086582085	0.141471464	0.003966315	0.043434161	0.37862819	-0.174532774	0.000365854	-0.147115876	0.002726423	-0.045183476	0.359708044	-0.239922464	8.09E-07	-0.206626436	2.31E-05	-0.487444368	4.92E-26	-0.184002814	0.000169778	-0.104645528	0.033499668	-0.239488706	8.48E-07	-0.060573545	0.219297919
HNRNPA0	blue	0.256955089	1.19E-07	-0.114895204	0.019511626	0.02840819	0.564825379	-0.141167285	0.004045762	-0.146759616	0.002792771	-0.257318817	1.14E-07	0.331629205	4.65E-12	-0.010672098	0.828807311	-0.089147489	0.070326044	-0.025849337	0.600406541	-0.1047604	0.033304772	-0.00960265	0.845735906	0.119690205	0.014942278	0.300888207	4.34E-10	0.121960835	0.013127542	-0.126553617	0.010040337	-0.122963892	0.012389741	-0.104533043	0.033691454	0.210708483	1.58E-05	0.366332808	1.46E-14	0.283586581	4.45E-09	0.059695007	0.226068374	0.095815346	0.051681773	0.375121013	3.02E-15
SCUBE2	blue	0.096017646	0.051187766	0.088048503	0.073871805	0.000238612	0.996142664	-0.066526406	0.177216896	-0.169551293	0.00053951	-0.126411422	0.010125289	-0.030749235	0.53318484	-0.110572079	0.024628896	-0.024507128	0.619464959	-0.08752314	0.075617562	-0.002319059	0.962524334	-0.015584247	0.752178151	0.045550111	0.355818928	0.086024614	0.080782061	-0.031230376	0.526794357	-0.111803237	0.023065234	-0.041306002	0.402451882	-0.122649344	0.012617069	0.009226999	0.851699503	-0.185038768	0.000155735	-0.012621796	0.798153176	-0.063319664	0.199073216	-0.139149564	0.004610221	0.249607713	2.76E-07
DNM1L	blue	0.184287147	0.00016581	-0.197632519	5.25E-05	-0.075180807	0.127163532	0.041973529	0.394884585	0.0219105	0.657058695	-0.142313062	0.003753804	0.04013527	0.415930996	-0.022313048	0.65117053	-0.022752261	0.644770723	0.176308275	0.000317739	0.096735858	0.049465639	-0.031142518	0.527958373	0.103685783	0.035166315	0.053216897	0.280595755	0.015112384	0.759447365	0.024683761	0.616941902	-0.11673627	0.017630392	-0.024080664	0.625575019	0.090253021	0.066900767	0.473740742	1.71E-24	0.171495295	0.00046421	0.188758562	0.000113783	0.135410473	0.005847171	0.02536599	0.607239307
FMO5	blue	0.119359269	0.015224372	0.131134541	0.007620807	0.130379987	0.007979482	-0.099475596	0.043334689	-0.205178368	2.65E-05	-0.145695996	0.002999689	-0.111213524	0.023803156	-0.235961599	1.24E-06	0.117857317	0.016564187	-0.129106289	0.008619205	-0.016334472	0.74066589	0.033993972	0.490858224	0.09488696	0.054000096	-0.062538788	0.204680797	-0.11114461	0.023890708	-0.218588752	7.36E-06	0.028353343	0.565577311	-0.169278712	0.000550932	-0.033476675	0.497483475	-0.399600248	2.89E-17	-0.113496153	0.021055792	-0.086126022	0.080423798	-0.091049019	0.064520245	0.169776439	0.000530242
CLNS1A	blue	0.168332631	0.000592339	-0.326047987	1.10E-11	-0.268152106	3.12E-08	-0.002465613	0.960157948	0.070607908	0.152040415	-0.099538355	0.043202102	0.015435686	0.754464458	-0.119796555	0.014852603	-0.09688885	0.04910512	0.016971759	0.730931791	0.126541438	0.010047588	0.11170422	0.023187736	0.178244564	0.000272031	0.140105255	0.004334559	0.032281662	0.512968115	0.221737403	5.38E-06	0.32180955	2.10E-11	0.347733278	3.50E-13	0.022323168	0.651022784	0.418924564	5.56E-19	0.352778137	1.51E-13	0.058288437	0.237215252	0.108131215	0.028001036	-0.063797364	0.195698406
CTAG2	blue	0.163111556	0.000877612	-0.107144678	0.02947249	-0.087688132	0.075065726	-0.046049241	0.350566997	-0.033220228	0.500785413	-0.108502663	0.027463594	0.019027685	0.699829115	-0.064466123	0.191044295	-0.069650317	0.157688671	-0.025095638	0.611076111	0.004643244	0.925048489	-0.007673952	0.876440758	-0.043916471	0.37335168	0.158259229	0.00125175	0.030807354	0.532410844	-0.070321303	0.153714593	-0.063854068	0.195300604	0.029599443	0.548612839	0.237007453	1.11E-06	0.334194186	3.11E-12	0.124625579	0.011247798	-0.009674252	0.844600189	0.058386033	0.236429545	0.166545419	0.00067854
MAGEC2	blue	0.049603017	0.314600185	-0.070372902	0.153412156	-0.032098091	0.515368747	0.068105836	0.167130295	0.002047642	0.966907717	-0.025427767	0.606364078	-0.000222681	0.996400193	0.043006449	0.383345455	-0.02197861	0.656060935	0.015038012	0.760595043	-0.006315196	0.898186766	0.004630617	0.925251717	0.035372448	0.473436585	0.115216995	0.019170729	0.075713781	0.124482448	0.064888155	0.188149304	-0.052562695	0.286559521	0.082353181	0.094646257	0.109026471	0.026720787	0.184308966	0.000165509	0.078940539	0.109177793	0.008886513	0.857112158	0.070527777	0.152507093	-0.016442207	0.739017358
GGCX	blue	0.080660703	0.101647381	0.065485717	0.184105594	0.02397341	0.627115741	0.02506519	0.611508901	-0.166303808	0.000691046	-0.132634404	0.006950324	-0.107057081	0.02960629	-0.218289577	7.58E-06	-0.160393235	0.001072068	-0.16004786	0.001099435	0.045455018	0.356825086	-0.022410498	0.649748354	0.177400585	0.000291142	0.048627724	0.32422133	-0.06678642	0.17552602	-0.181768648	0.000204201	-0.018407948	0.709154775	-0.144495584	0.003249887	-0.121473016	0.013500149	-0.301986057	3.72E-10	-0.124369721	0.011417326	-0.069908609	0.156149793	-0.183263833	0.000180511	0.216478819	9.05E-06
DDX54	blue	0.310127985	1.17E-10	-0.296608079	7.83E-10	-0.068623446	0.163920038	0.059847158	0.224885303	0.004305432	0.930487155	-0.306246151	2.04E-10	-0.051547936	0.295977807	-0.139887052	0.004396153	-0.056240645	0.25412651	0.003128764	0.949454799	-0.120158309	0.014551098	0.162976284	0.000886461	0.185628803	0.000148231	0.250817132	2.41E-07	0.038506962	0.43511332	0.249578244	2.77E-07	-0.25313237	1.85E-07	-0.070370279	0.153427519	0.104460051	0.033816404	0.43840822	7.93E-21	0.00824138	0.8673859	0.041805273	0.396783868	0.282095775	5.40E-09	0.204699023	2.77E-05
PAX9	blue	0.159685534	0.001128836	-0.157045528	0.001365914	-0.104256757	0.034166496	0.013108584	0.79054582	-0.018541927	0.707134957	-0.138878194	0.004691328	0.047041218	0.340275491	-0.067955097	0.16807398	-0.064484717	0.190916063	0.062802354	0.202775435	0.08089393	0.100658891	-0.025210747	0.609441187	-0.000850571	0.986250538	0.052170603	0.290174458	0.010034185	0.838896021	9.39E-05	0.99848246	-0.081217336	0.099300838	0.042872605	0.384828961	0.164949878	0.000765169	0.288216943	2.42E-09	0.100373997	0.04146903	-0.054726732	0.267154403	-0.028362351	0.565453789	0.189883912	0.000103353
MYBL2	blue	0.229232854	2.51E-06	-0.389354015	2.12E-16	-0.236293572	1.20E-06	0.127536517	0.009470215	0.097299922	0.048147317	-0.124718887	0.01118653	0.181296002	0.000212275	0.00021938	0.996453564	-0.144295469	0.003293392	0.073256468	0.137217587	0.019031371	0.699773773	0.036093971	0.464454648	0.258108693	1.04E-07	0.304672421	2.55E-10	0.228146257	2.81E-06	0.267311243	3.46E-08	-0.101243873	0.039727644	0.257357182	1.13E-07	0.266848027	3.66E-08	0.744976916	2.89E-74	0.205871082	2.48E-05	0.063813098	0.19558797	0.141872166	0.003863813	-0.004725876	0.923718653
DARS	blue	0.179630447	0.000243171	-0.375167786	2.99E-15	-0.249383638	2.84E-07	0.083601416	0.089733788	0.064015795	0.194169257	-0.085397386	0.083026793	0.014668327	0.766307605	-0.028242979	0.567091833	-0.144015134	0.003355226	0.089085845	0.070521178	0.153704465	0.001731399	0.015027693	0.760754314	0.055489788	0.26053185	0.071273547	0.148205544	0.08896398	0.070908248	0.232588506	1.77E-06	0.216815992	8.75E-06	0.233316146	1.64E-06	0.058079933	0.238899992	0.542098396	6.37E-33	0.247313094	3.58E-07	0.209661125	1.74E-05	0.199767638	4.34E-05	-0.250974817	2.37E-07
SSB	blue	0.362223614	3.00E-14	-0.322700684	1.83E-11	-0.186947403	0.00013267	0.013529122	0.783989725	-0.050606854	0.30489477	-0.300340004	4.68E-10	0.049883593	0.311867327	-0.13571642	0.005735766	-0.102057799	0.038154653	0.114426332	0.020017775	0.048728836	0.323215097	0.138417016	0.004832122	0.096799537	0.049315313	0.299782188	5.05E-10	0.118326536	0.016134947	0.130050121	0.00814096	-0.024470889	0.619983148	0.130391037	0.007974123	0.161349877	0.000999508	0.611572058	9.99E-44	0.262892063	5.89E-08	0.231333509	2.02E-06	0.404211923	1.15E-17	0.078851427	0.109579565
FOXRED2	blue	0.182656453	0.000189806	-0.10061888	0.040972411	-0.153924283	0.001704842	-0.024878972	0.614158718	-0.129191038	0.008575262	-0.118808382	0.015704325	0.050733653	0.303683079	-0.036421351	0.460410601	-0.131762611	0.007333311	0.064564289	0.190368015	-0.029707931	0.547147805	-0.016514489	0.737911986	0.06884954	0.162532402	0.301030091	4.25E-10	0.148930345	0.002410239	0.010710537	0.828200283	-0.237243701	1.08E-06	-0.015578555	0.752265705	0.134799097	0.006075632	0.333570795	3.43E-12	0.214250094	1.12E-05	0.016015215	0.745558008	0.041195526	0.403712575	0.073406531	0.136412233
NUSAP1	blue	0.293116823	1.26E-09	-0.428774155	6.71E-20	-0.268832494	2.87E-08	0.099315123	0.043675262	0.111194079	0.023827832	-0.165080621	0.000757703	0.157897524	0.001284819	-0.069083845	0.161103709	-0.079226793	0.107895025	0.128457771	0.008962159	0.089150347	0.070317006	0.134078918	0.006355004	0.135305659	0.005885782	0.252021817	2.10E-07	0.218961382	7.09E-06	0.102599863	0.037136596	-0.049459728	0.316001868	0.209522426	1.76E-05	0.245810725	4.23E-07	0.842354435	2.12E-112	0.337853761	1.74E-12	0.311755704	9.26E-11	0.320001711	2.75E-11	-0.050497549	0.305941857
PAFAH1B3	blue	0.270852693	2.24E-08	-0.341705183	9.38E-13	-0.124378558	0.011411434	-0.047203546	0.338609933	-0.090255219	0.066894097	-0.242672732	5.99E-07	0.115453429	0.018923575	-0.085368525	0.083131281	-0.105125744	0.032691331	-0.055402565	0.261283077	-0.031106273	0.528438947	0.026758568	0.587648169	0.278204574	8.89E-09	0.270207332	2.42E-08	0.43388231	2.18E-20	0.163040479	0.000882251	0.113422229	0.021140256	0.350751082	2.12E-13	0.268513138	2.98E-08	0.363960382	2.21E-14	0.167296177	0.000641003	0.02516417	0.610102501	0.031073144	0.528878416	0.247134378	3.65E-07
EIF3A	blue	0.249431406	2.82E-07	-0.109308476	0.026328084	-0.049907148	0.311638611	-0.085596381	0.08230924	-0.165072759	0.00075815	-0.280111413	6.97E-09	0.007394777	0.880901745	-0.021782865	0.658930106	-0.00981642	0.842346142	0.139520514	0.004501398	0.024159542	0.624442959	-0.018250881	0.711525261	-0.000562585	0.99090556	0.06811087	0.167098848	-0.170245987	0.000511387	-0.077338595	0.116579562	-0.280149495	6.94E-09	-0.428585046	7.00E-20	-0.012242469	0.804094476	0.389293658	2.15E-16	0.024787956	0.615455673	0.170490567	0.000501814	0.239171323	8.77E-07	-0.003149514	0.949120032
ATP13A4	blue	-0.069167801	0.160594086	0.294947577	9.82E-10	0.082911866	0.092421616	0.079944819	0.10472969	-0.111972473	0.022857154	0.109440739	0.026145621	-0.092745265	0.059679429	-0.179168014	0.000252466	-0.072659479	0.140457719	-0.103290236	0.035873445	0.023273646	0.637207519	-0.053964169	0.273886984	-0.125270162	0.010830538	-0.111489292	0.023455579	-0.209816531	1.72E-05	-0.190314191	9.96E-05	-0.122499869	0.01272638	-0.263832549	5.26E-08	-0.166251629	0.000693775	-0.398314197	3.73E-17	-0.154692998	0.001614877	-0.069567042	0.15818725	-0.286008594	3.24E-09	-0.101657281	0.038921972
UBE2C	blue	0.077684212	0.114950291	-0.390315383	1.76E-16	-0.195902622	6.12E-05	0.163654651	0.000842898	0.231699303	1.94E-06	0.009897964	0.841053853	0.182201795	0.000197055	0.057907718	0.240297842	-0.152142148	0.001931345	0.030817009	0.532282314	0.065453199	0.184323982	-3.52E-05	0.999430987	0.089703009	0.068587367	0.184546697	0.000162264	0.244164652	5.08E-07	0.413398125	1.77E-18	0.067076043	0.173656754	0.277592506	9.61E-09	0.063033628	0.201114157	0.600064179	9.42E-42	0.164555681	0.000788094	0.022124634	0.653923839	-0.005974402	0.903653579	-0.22610191	3.46E-06
SRSF3	blue	0.126802052	0.009893429	-0.212674873	1.31E-05	-0.194492675	6.93E-05	0.040557913	0.411034585	0.137024463	0.005280669	0.014673656	0.766225175	0.198731089	4.76E-05	-0.168751249	0.000573673	-0.145402581	0.003059173	0.017525174	0.722513599	0.130967844	0.007698783	0.056348417	0.253216173	0.200286411	4.14E-05	0.363301726	2.48E-14	0.194040104	7.21E-05	0.061752349	0.210443114	0.521604382	3.42E-30	0.604452892	1.70E-42	0.076350433	0.121337637	0.398553258	3.56E-17	0.451643598	3.76E-22	0.027551134	0.576629843	-0.013311672	0.787377845	-0.031894968	0.518031823
HACD2	blue	0.194814819	6.74E-05	-0.125621615	0.010608856	-0.129957656	0.008186744	0.090162421	0.067176225	-0.06454728	0.190485062	-0.144156595	0.003323893	-0.082499503	0.094059521	-0.095144877	0.053347524	0.052947459	0.283041721	0.086631418	0.078657404	0.060151929	0.222528784	0.092234861	0.061103406	0.025186354	0.609787489	0.092657064	0.059923523	0.016406155	0.739568874	0.052400271	0.288053318	-0.1039564	0.034689384	-0.010457728	0.832194562	-0.056832684	0.249153592	0.28250957	5.12E-09	0.051604882	0.295443868	0.451367888	4.02E-22	0.245778087	4.25E-07	-0.132571408	0.006977387
MAGOH	blue	0.125342189	0.010784775	-0.286581289	3.01E-09	-0.158947105	0.001191011	0.131989761	0.007231746	0.149747735	0.002279042	-0.020028283	0.684867601	0.084350678	0.086884667	-0.074857347	0.12881237	-0.120689889	0.014117807	0.051600722	0.295482854	0.04651929	0.345666084	0.036438144	0.460203694	0.20997397	1.69E-05	0.197253561	5.43E-05	0.287430476	2.69E-09	0.2374512	1.06E-06	0.183700721	0.000174091	0.395471617	6.51E-17	0.018916322	0.701501605	0.446777219	1.17E-21	0.29018849	1.86E-09	0.105552695	0.031986689	0.07846169	0.111350444	-0.060092696	0.222985389
CYBRD1	blue	-0.230228181	2.26E-06	0.509498198	1.15E-28	0.193902709	7.30E-05	-0.113465271	0.021091042	-0.099487331	0.043309871	0.155574609	0.001517071	-0.081704822	0.097281349	0.122632007	0.012629705	-0.068584339	0.164160952	0.001884454	0.969543686	-0.036603034	0.458174804	-0.09287162	0.059331178	-0.227711775	2.94E-06	-0.193270941	7.71E-05	-0.172876732	0.000416771	-0.283013818	4.79E-09	0.133930475	0.006413999	-0.19119227	9.24E-05	-0.177494168	0.000288963	-0.489445129	2.89E-26	-0.141156216	0.00404868	-0.046267754	0.348283257	-0.074147072	0.132491033	-0.079324508	0.107459879
RACGAP1	blue	0.230537819	2.19E-06	-0.404092385	1.18E-17	-0.266300229	3.91E-08	0.138892927	0.004686892	0.12269532	0.012583613	-0.105232526	0.032513866	0.093748401	0.05696067	-0.028479041	0.563854731	-0.112491779	0.022228766	0.091113351	0.064330932	0.097724397	0.047174747	0.031864257	0.518435076	0.153909167	0.001706656	0.226174055	3.44E-06	0.173402452	0.000399933	0.166395566	0.000686272	-0.041457208	0.400730216	0.217273941	8.37E-06	0.25709424	1.17E-07	0.847497225	4.10E-115	0.326750816	9.90E-12	0.21419291	1.13E-05	0.240056913	7.97E-07	-0.073722592	0.134727896
PPIH	blue	0.10211578	0.038044639	-0.31577569	5.15E-11	-0.201164132	3.82E-05	0.097104004	0.048601839	0.173101077	0.000409506	0.033058907	0.502868445	0.14232205	0.003751591	-0.095586214	0.052246096	-0.122192374	0.01295388	0.001375017	0.977774636	0.101809738	0.038628365	0.029274594	0.553011135	0.263488282	5.49E-08	0.213606337	1.20E-05	0.293962499	1.12E-09	0.310302309	1.14E-10	0.397285482	4.56E-17	0.649666756	7.02E-51	0.100137365	0.041953733	0.393099136	1.03E-16	0.261576538	6.89E-08	0.049062726	0.319906744	-0.010674629	0.828767345	-0.127283442	0.00961419
STIP1	blue	0.307466122	1.72E-10	-0.410673882	3.10E-18	-0.274727873	1.38E-08	-0.002378386	0.961566345	-0.027317211	0.579871757	-0.237669541	1.03E-06	0.107003401	0.029688541	-0.076331174	0.121431853	-0.189343315	0.000108246	0.000481339	0.992218905	0.03920055	0.426881007	0.136586678	0.005429231	0.218764322	7.23E-06	0.328800465	7.22E-12	0.056648621	0.250692337	0.166371678	0.000687512	-0.084113929	0.08777695	0.16955538	0.00053934	0.296519414	7.92E-10	0.602188516	4.13E-42	0.216473484	9.05E-06	0.077353746	0.116507762	0.090540256	0.066033581	0.09425501	0.055627135
LRRC59	blue	0.164427249	0.000795699	-0.381618437	9.12E-16	-0.153988388	0.001697167	0.079581032	0.106324099	0.0205347	0.677341606	-0.157318457	0.001339438	0.04720841	0.338560116	0.105192368	0.032580511	0.006179382	0.900364859	0.046879728	0.341937637	-0.019036349	0.699699052	0.040479865	0.411936206	0.129120978	0.008611574	0.138484574	0.004811262	0.172143018	0.000441374	0.261211104	7.20E-08	-0.168299966	0.000593819	0.151425941	0.002029886	0.048751593	0.322988905	0.470839613	3.55E-24	0.027105418	0.582814293	0.042476656	0.389238048	0.190177103	0.000100788	-0.099518916	0.043243133
CADM4	blue	0.227573881	2.98E-06	-0.115739804	0.018627937	0.013188426	0.789299953	-0.144152102	0.003324884	-0.199276649	4.53E-05	-0.249137295	2.92E-07	0.199195352	4.57E-05	-0.032560808	0.509328754	-0.141928323	0.003849641	0.018035571	0.714779297	-0.049877098	0.311930417	-0.082171324	0.095379551	0.234512092	1.44E-06	0.317125897	4.22E-11	0.358725679	5.49E-14	-0.055485804	0.260566131	-0.129803395	0.008263637	0.043649148	0.376270598	0.173714432	0.000390243	0.203884244	2.98E-05	0.226921462	3.18E-06	-0.020381812	0.67961037	-0.066625058	0.176573946	0.31689188	4.37E-11
SMARCB1	blue	0.229526528	2.44E-06	-0.216872517	8.71E-06	-0.163390774	0.000859603	-0.02609549	0.596940201	-0.087727294	0.074935224	-0.173957946	0.000382832	0.187071458	0.000131288	0.017798391	0.718369826	-0.08330667	0.090874917	0.037871198	0.442738866	-0.069109409	0.160948404	-0.052054001	0.291255357	0.118776455	0.015732543	0.382548342	7.67E-16	0.14926956	0.002354978	0.128413251	0.008986142	-0.070589165	0.152149472	0.168209765	0.000597923	0.129539293	0.008396777	0.460886423	4.13E-23	0.27690342	1.05E-08	0.096709923	0.049526972	0.032620884	0.508547283	0.133303834	0.006668494
CCNY	blue	0.076177597	0.122185192	-0.171731734	0.000455749	-0.194579342	6.88E-05	-0.122706093	0.012575786	-0.091887371	0.062088821	-0.115484171	0.018891644	0.03266763	0.50793964	0.043297297	0.380133783	-0.160943211	0.001029781	0.007483809	0.87947867	-0.008884348	0.857146591	-0.086884406	0.077785079	0.181317198	0.000211906	0.109601312	0.025925567	-0.012684927	0.797165497	0.018420011	0.708972838	0.031343668	0.525295315	0.041152211	0.404207497	-0.025736244	0.602002161	0.241638515	6.71E-07	0.112103364	0.022697337	0.048752715	0.322977754	-0.094258588	0.05561781	-0.033035429	0.503171983
PAICS	blue	0.339725484	1.29E-12	-0.444413943	2.02E-21	-0.244358064	4.97E-07	0.063399546	0.198505941	0.0211041	0.668917806	-0.247594093	3.47E-07	0.088048249	0.073872642	-0.09398697	0.056329424	-0.143388651	0.003497234	0.021937625	0.656661257	0.038743766	0.432292445	0.126552503	0.010041	0.108444237	0.027547537	0.219706829	6.59E-06	0.068958617	0.161866113	0.158565143	0.001224394	-0.003357957	0.945757691	0.135890973	0.005673064	0.132156721	0.007157898	0.64882307	1.04E-50	0.225727755	3.60E-06	0.170412051	0.000504869	0.219848861	6.49E-06	-0.078195231	0.112574071
RAB6A	blue	0.184759519	0.000159409	-0.176431274	0.000314635	-0.19342004	7.61E-05	-0.121262913	0.013663479	-0.145469123	0.00304559	-0.190849144	9.51E-05	0.029120984	0.555096917	0.039034261	0.428846429	-0.05390167	0.274443863	0.027145796	0.582252763	-0.021056473	0.669620829	0.039450477	0.423936898	0.006289092	0.898605343	0.14101376	0.004086405	-0.050288708	0.307949043	-0.013880184	0.778528408	-0.102384606	0.03753808	0.060913202	0.216719626	0.157949067	0.001280058	0.411350477	2.70E-18	0.26451066	4.85E-08	0.212959279	1.27E-05	0.132837352	0.006863778	0.067858998	0.168677676
PDIA6	blue	0.222463726	5.00E-06	-0.184854286	0.000158153	-0.154206796	0.001671258	-0.048326276	0.327233301	-0.099482009	0.043321124	-0.218565904	7.37E-06	0.076664914	0.119807243	-0.050321044	0.30763769	-0.036171762	0.46349193	0.008434548	0.864307286	0.040579728	0.410782779	0.092351047	0.060776818	0.081486313	0.098182472	0.301312045	4.09E-10	0.058140547	0.238409358	-0.028918991	0.557845487	0.024345076	0.62178367	0.160318444	0.00107794	0.126141813	0.010288116	0.336152704	2.28E-12	0.131210353	0.007585578	0.063841082	0.195391654	0.172231667	0.000438331	0.264603665	4.80E-08
ST3GAL5	blue	0.009025981	0.854894232	0.154228938	0.001668651	0.199812277	4.32E-05	0.015380057	0.755321125	-0.18286627	0.000186546	-0.062115889	0.207765044	-0.102994507	0.036409989	-0.184372173	0.00016464	-0.129875687	0.008227522	-0.182198833	0.000197103	0.005986706	0.903456125	-0.066479016	0.177526368	0.045917557	0.351947814	-0.096257402	0.050607402	-0.104056489	0.034514388	-0.212487467	1.33E-05	0.090753758	0.065394999	-0.160166176	0.001089988	-0.161909654	0.000959179	-0.484644742	1.03E-25	-0.190307264	9.97E-05	-0.135702014	0.005740969	-0.264162156	5.06E-08	-0.012101077	0.806311985
TMEM92	blue	0.076694858	0.119662313	-0.047351894	0.33709239	0.048491658	0.325578622	0.072212924	0.142919469	-0.061203469	0.214533529	-0.102038215	0.03819187	-0.112202878	0.02257648	-0.093571371	0.057432866	0.147226743	0.00270607	-0.069869638	0.156381246	-0.083599425	0.089741457	-0.062746173	0.203180497	0.046665967	0.344145715	-0.073027694	0.138452394	0.033526291	0.496845967	0.084447731	0.086520997	0.033038577	0.503131275	0.003393415	0.945185814	-0.099836501	0.042576896	-0.30917733	1.34E-10	-0.180810365	0.000220881	-0.091773474	0.062414647	0.198610226	4.81E-05	-0.063608214	0.197029668
PPP1CC	blue	0.098154942	0.046205141	-0.293922725	1.13E-09	-0.284722967	3.84E-09	0.029871634	0.544940812	0.089915208	0.067932583	-0.044544294	0.366551581	0.039717297	0.420806885	-0.031415595	0.524344715	-0.115813312	0.018552704	0.104051632	0.034522863	0.105790723	0.031599509	0.173557636	0.000395086	0.045372587	0.357698724	0.050615575	0.304811328	0.056372189	0.253015679	0.107636015	0.028731563	0.260922032	7.45E-08	0.272486132	1.83E-08	0.170481194	0.000502178	0.615130357	2.36E-44	0.230916066	2.11E-06	0.073851477	0.134045665	0.176999559	0.000300656	-0.083698629	0.089359951
IARS	blue	0.174180492	0.000376174	-0.282007041	5.46E-09	-0.174015477	0.0003811	-0.018634612	0.705738856	0.004080298	0.934113563	-0.130513318	0.007915028	0.035872583	0.467200519	-0.049629825	0.314338393	-0.111873742	0.022978348	0.07027361	0.153994536	0.351401611	1.90E-13	0.001262157	0.979598452	0.055438253	0.260975527	-0.054526685	0.26890952	-0.096444238	0.050158954	0.125238611	0.010850639	0.015699619	0.750404105	-0.06296094	0.201635217	0.108541396	0.027408067	0.481382956	2.41E-25	0.119615446	0.0150056	0.063485431	0.197897357	0.225352046	3.74E-06	-0.129411603	0.008461832
CCNB2	blue	0.260721079	7.63E-08	-0.45425909	2.03E-22	-0.296757708	7.67E-10	0.128477236	0.008951691	0.130861652	0.007748827	-0.136628233	0.00541497	0.164673551	0.000781173	-0.023112086	0.639547137	-0.075293743	0.126591712	0.178152528	0.000274057	0.079366525	0.107273193	0.052435914	0.28772507	0.12543409	0.010726634	0.239064357	8.87E-07	0.244651302	4.82E-07	0.25884402	9.52E-08	0.051163796	0.299596394	0.351929237	1.74E-13	0.208918548	1.87E-05	0.841309164	7.35E-112	0.365154799	1.79E-14	0.198674895	4.78E-05	0.260056792	8.25E-08	-0.073630811	0.135215353
STEAP4	blue	0.046151196	0.349500266	0.154761614	0.001607062	0.147000963	0.002747666	0.007824167	0.874042053	-0.17068451	0.000494342	-0.076955471	0.118406703	-0.086314894	0.079759954	-0.173461476	0.000398083	-0.130140226	0.008096564	-0.134161143	0.006322535	0.055939299	0.256683963	-0.041778185	0.397090146	0.021344631	0.665371703	-0.064928463	0.187874507	-0.118993528	0.015541561	-0.06550873	0.183951157	-0.000278994	0.995489862	-0.101648896	0.038938173	-0.127830015	0.009305645	-0.356376535	8.20E-14	-0.139282946	0.004570821	-0.028224995	0.567338809	-0.168144471	0.000600911	0.031610799	0.521769331
CS	blue	0.241610476	6.73E-07	-0.247635012	3.45E-07	-0.136481962	0.005465319	0.019021503	0.699921919	-0.045151113	0.360052614	-0.229365846	2.48E-06	-0.010444138	0.832409399	-0.162331438	0.00092979	-0.136671702	0.005400088	0.061046825	0.215711287	-0.056475032	0.252149568	0.134283145	0.006274633	0.11315881	0.021443626	0.162543268	0.000915345	0.00183867	0.97028331	0.053024484	0.282341023	-0.123883356	0.011745828	-0.132239223	0.007121656	0.082318402	0.094786146	0.483935559	1.24E-25	0.113329555	0.021246558	0.055213908	0.262913024	0.251727879	2.17E-07	0.099921197	0.042400686
FCHO2	blue	-0.111972116	0.022857591	0.233928416	1.54E-06	0.159824534	0.001117472	-0.029052807	0.556023881	-0.077712244	0.114818933	0.101356947	0.039505889	-0.137081209	0.005261683	-0.130066951	0.008132651	0.057921802	0.240183303	-0.121182979	0.013726073	0.099707354	0.042846773	-0.057830664	0.240925138	-0.158839165	0.001200359	-0.24477597	4.75E-07	-0.259912854	8.40E-08	-0.268029508	3.17E-08	0.185330459	0.000151982	-0.203507488	3.09E-05	-0.179632	0.00024314	-0.415968661	1.04E-18	-0.147938868	0.002578605	-0.046245216	0.348518368	-0.101250496	0.039714624	-0.171920315	0.000449105
ARL1	blue	0.161771217	0.00096901	-0.206062454	2.44E-05	-0.173537599	0.000395708	-0.019796179	0.688327447	-0.076403633	0.121077679	-0.151801055	0.001977716	-0.105230814	0.032516706	-0.147282036	0.002695972	0.073382248	0.136542307	-0.009346495	0.849801529	0.1515738	0.002009174	0.092601256	0.060078395	0.098740777	0.044912717	-0.007846331	0.873688217	0.076068708	0.122721525	0.002341297	0.962165227	0.245705819	4.28E-07	0.375419154	2.86E-15	0.077496741	0.115831816	0.148949703	0.002407053	0.131661213	0.007379059	0.07027628	0.153978854	0.282167202	5.35E-09	0.075995403	0.123083621
UNG	blue	0.264059829	5.12E-08	-0.382565307	7.65E-16	-0.259731013	8.58E-08	0.027971919	0.570819784	0.032341365	0.512188599	-0.165901771	0.000712331	0.058020028	0.239385581	-0.079625068	0.106130084	-0.12891124	0.008721102	0.164668367	0.000781476	0.013432487	0.785494918	0.059385394	0.228489461	0.134395874	0.006230661	0.269050345	2.79E-08	0.241126953	7.09E-07	0.202798198	3.29E-05	0.024439995	0.620425071	0.255515282	1.41E-07	0.270897556	2.22E-08	0.786884151	3.42E-88	0.504132843	5.24E-28	0.055585879	0.259705972	0.197761112	5.19E-05	0.044470509	0.367346746
NUCKS1	blue	0.180382652	0.00022873	-0.06360633	0.197042958	-0.078697052	0.110278339	-0.009837889	0.842005865	-0.139929511	0.004384106	-0.183202015	0.000181437	0.317408579	4.04E-11	0.013699196	0.781342626	-0.193043663	7.87E-05	-0.053153006	0.281174463	0.146297624	0.002880998	-0.114719637	0.019699832	0.176745604	0.00030683	0.165939323	0.000710318	-0.104469415	0.033800352	-0.147324699	0.002688203	-0.165462299	0.000736291	-0.240773106	7.37E-07	-0.014583761	0.767616162	0.29527738	9.38E-10	0.084395253	0.086717488	0.057785899	0.241290092	-0.00888109	0.857198422	0.004038016	0.934794783
PKN1	blue	-0.033143665	0.501773455	-0.086717533	0.078359584	-0.022903011	0.642580133	0.030944909	0.530581205	0.076852275	0.118902656	0.058701967	0.233898662	-0.003756388	0.939333402	0.074144333	0.132505373	-0.081911149	0.096436518	-0.153979039	0.001698285	-0.098213804	0.046073891	-0.080254024	0.103389426	0.026074156	0.597240271	0.17857348	0.000264906	0.176923663	0.000302489	0.236025708	1.23E-06	-0.199622642	4.39E-05	0.010320666	0.834361908	0.314840238	5.90E-11	0.275286245	1.29E-08	0.124544085	0.011301551	-0.074572936	0.130275788	-0.037250766	0.450253391	-0.004577816	0.926101585
UQCRH	blue	0.195381148	6.41E-05	-0.290169414	1.87E-09	-0.183104024	0.000182915	-0.056755013	0.249802107	0.039478805	0.423603945	-0.117951173	0.016477537	0.067804052	0.169023574	-0.1530161	0.001817036	-0.040678565	0.409643083	0.064198419	0.1928975	0.115237374	0.019149317	0.092141115	0.061367971	0.234261574	1.48E-06	0.155774758	0.001495638	0.265347869	4.38E-08	0.220909977	5.84E-06	0.461602305	3.47E-23	0.585317745	2.45E-39	0.030804653	0.532446795	0.322055142	2.02E-11	0.252401784	2.01E-07	0.029869984	0.544963036	0.196814477	5.65E-05	0.020237596	0.681753112
TMED2	blue	0.188355213	0.000117757	-0.318923786	3.23E-11	-0.233486495	1.61E-06	-0.042635574	0.38746476	-0.075561992	0.125241498	-0.19324648	7.73E-05	-0.044660022	0.365306557	-0.079958904	0.104668341	-0.032151059	0.514675464	-0.000595672	0.990370724	0.209608958	1.75E-05	0.112012384	0.022808321	0.120165485	0.014545172	0.061353404	0.213410544	0.089509017	0.069190484	0.106917055	0.029821255	0.292694854	1.33E-09	0.410827248	3.00E-18	0.140997938	0.004090614	0.318237752	3.58E-11	0.153827117	0.001716534	0.008017032	0.870963979	0.237252261	1.08E-06	0.097971058	0.046617191
ALDH2	blue	0.034685892	0.482070882	0.285890293	3.29E-09	0.150611748	0.002147477	-0.148798188	0.002432086	-0.172443317	0.000431145	-0.079650291	0.106019082	-0.169281115	0.00055083	-0.272234938	1.89E-08	0.075279247	0.126664998	-0.109200491	0.026477866	-0.062793324	0.202840502	0.012636186	0.797928022	0.09755382	0.047563581	-0.103299295	0.035857116	-0.103183732	0.036065898	-0.20345545	3.10E-05	-0.022603116	0.646941017	-0.132351693	0.007072514	-0.087919997	0.074295761	-0.457215701	1.00E-22	-0.152751841	0.001850929	-0.116374082	0.017987441	0.153747142	0.001726214	0.333085232	3.71E-12
ERF	blue	0.136205548	0.005561618	-0.124987268	0.011011946	0.147535834	0.002650057	-0.018212819	0.71210013	-0.028576232	0.562524533	-0.130562495	0.007891373	0.181495364	0.000208833	0.121430533	0.013533036	0.000709566	0.988529709	0.103892971	0.034800674	-0.101123666	0.039964538	0.005774374	0.906864442	0.064563008	0.190376827	0.218063563	7.75E-06	0.294918671	9.85E-10	0.012225617	0.804358699	-0.119948352	0.014725426	0.017381064	0.724702525	0.018035264	0.714783933	0.306397894	2.00E-10	0.12190106	0.013172707	0.131592973	0.00740999	0.017455466	0.723572129	0.146003946	0.002938392
SNX25	blue	-0.028439259	0.564399641	0.308987544	1.38E-10	0.130232297	0.008051423	0.016157802	0.743371813	-0.163468832	0.00085463	0.022272561	0.651761777	-0.054749841	0.266952165	-0.149189524	0.002367911	-0.10772816	0.028594404	-0.156944955	0.001375791	0.140302489	0.004279557	-0.067050627	0.173820197	-0.085381742	0.083083419	-0.092135368	0.061384222	-0.233150152	1.67E-06	-0.232288348	1.83E-06	-0.048604102	0.324456708	-0.238915419	9.02E-07	-0.109024474	0.026723584	-0.369989529	7.61E-15	-0.113750253	0.020767696	-0.090656635	0.065684861	-0.246721672	3.82E-07	-0.071956438	0.144348248
KIAA2013	blue	0.168521039	0.000583869	-0.199739682	4.35E-05	-0.112269199	0.022496243	0.053980433	0.273742202	-0.033507515	0.497087173	-0.137426251	0.005147553	0.136061377	0.005612447	0.051892816	0.292753986	-0.036887927	0.454681155	-0.023520966	0.633632953	-0.125928861	0.010418361	-0.041894096	0.395780549	0.150057949	0.002230982	0.263466428	5.50E-08	0.215738799	9.72E-06	0.204629132	2.78E-05	-0.219726451	6.57E-06	0.188300693	0.000118304	0.193559116	7.52E-05	0.293038319	1.27E-09	0.103677346	0.035181273	0.068910181	0.16216173	-0.028584807	0.562407245	0.134299622	0.006268188
HLTF	blue	0.233660448	1.58E-06	-0.291879405	1.49E-09	-0.269879384	2.52E-08	0.032940859	0.504395604	-0.03539623	0.473139025	-0.117138619	0.017241023	0.074885284	0.12866931	-0.086229302	0.080060241	-0.214531474	1.09E-05	-0.013212747	0.788920542	0.174494867	0.000366952	-0.018651061	0.705491195	0.136575611	0.005433035	0.176147639	0.000321836	0.109874122	0.025555359	0.043233987	0.380831473	-0.141753207	0.00389399	0.025827044	0.600720927	0.151565234	0.002010368	0.625659831	2.95E-46	0.288329964	2.39E-09	0.135326016	0.005878265	0.070323756	0.153700207	-0.066080516	0.180144607
SFTA2	blue	0.120729296	0.014086143	0.121376788	0.013574741	0.072580241	0.140892153	-0.061374874	0.21325008	-0.160928229	0.001030912	-0.133741558	0.006489791	-0.132651807	0.006942865	-0.341273436	1.01E-12	-0.035752203	0.468697353	-0.189822579	0.000103898	-0.059498794	0.227600578	-0.011222708	0.820121833	0.230153548	2.28E-06	0.163335207	0.000863159	-0.021662754	0.660693135	-0.00230313	0.962781551	0.253664048	1.74E-07	0.142317684	0.003752666	-0.143197003	0.003541752	-0.513376984	3.79E-29	-0.175518638	0.000338359	-0.140848818	0.00413048	-0.077114192	0.117647056	0.198379742	4.91E-05
PFN2	blue	0.258035468	1.05E-07	-0.353505301	1.33E-13	-0.252980149	1.88E-07	-0.011816585	0.810778445	0.066394308	0.178080547	-0.155792581	0.001493743	0.07522898	0.126919377	-0.066494102	0.17742781	-0.11535529	0.019025825	0.154627448	0.001622375	0.100277006	0.041667128	0.095153124	0.053326765	0.155120002	0.001566805	0.164135141	0.000813249	0.231761579	1.93E-06	0.1779457	0.000278661	0.076617109	0.120038905	0.355173603	1.01E-13	0.353380259	1.36E-13	0.631248156	2.69E-47	0.326435327	1.04E-11	0.081455402	0.098310483	0.435502133	1.52E-20	0.094882738	0.054010832
ABCC3	blue	0.111944133	0.022891886	0.050895823	0.302138027	0.147372273	0.002679565	0.057562912	0.243113829	-0.135598763	0.005778381	-0.128321988	0.009035483	-0.144824064	0.003179605	-0.217263313	8.38E-06	0.084483421	0.086387572	-0.139461876	0.004518445	-0.065414187	0.184586233	-0.079729377	0.105671633	0.062211368	0.207065787	-0.12200234	0.013096262	-0.098603609	0.045212571	-0.014087867	0.775302684	-0.150811278	0.002118098	-0.251865563	2.14E-07	-0.18745382	0.000127112	-0.417598588	7.35E-19	-0.237802531	1.02E-06	-0.049942079	0.311299638	0.058816106	0.232989036	-0.121181164	0.013727497
CD151	blue	0.121693823	0.013330354	0.042649341	0.387311371	0.075320016	0.126458973	-0.039569192	0.422542604	-0.151417545	0.002031068	-0.152398573	0.001897142	-0.082627074	0.09355035	-0.015564907	0.752475668	0.187938995	0.000121993	-0.071110409	0.149138535	-0.118986027	0.015548126	-0.049506151	0.315547299	0.022667831	0.645998948	0.034167594	0.488645212	0.030097579	0.541901923	0.087705834	0.075006712	0.012174918	0.80515371	0.104495403	0.033755838	-0.156673359	0.001402793	-0.347240345	3.80E-13	-0.160695426	0.001048639	-0.069946007	0.155927918	0.057672756	0.242214248	0.086439179	0.079325547
RFC4	blue	0.24668325	3.84E-07	-0.380649777	1.09E-15	-0.266799743	3.68E-08	0.16042225	0.001069797	0.135647716	0.005760617	-0.085551538	0.082470498	0.125625975	0.010606132	-0.064021176	0.194131694	-0.101357533	0.039504743	0.176813504	0.000305167	0.07263346	0.140600259	0.031304204	0.525817244	0.152095983	0.001937562	0.281818205	5.60E-09	0.303617175	2.96E-10	0.212262044	1.36E-05	0.002640977	0.957326824	0.334401641	3.01E-12	0.173458132	0.000398188	0.759114503	1.21E-78	0.42034635	4.12E-19	0.145546909	0.003029781	0.23453765	1.44E-06	-0.04118684	0.403811787
CLU	blue	0.053430341	0.27866828	0.178793388	0.000260239	0.066236917	0.179113631	-0.143597844	0.00344922	-0.114795646	0.019618158	-0.067432754	0.171374902	-0.074421609	0.131059652	-0.150563851	0.002154585	0.000921114	0.985110332	-0.054913202	0.265525478	-0.035189203	0.475732796	0.049079695	0.319739197	0.036150444	0.463755639	-0.03539048	0.473210968	-0.060965452	0.216324936	-0.102372711	0.037560374	0.020371102	0.679769414	-0.053170431	0.281016551	0.014190733	0.773706401	-0.244765994	4.75E-07	-0.068684963	0.163541605	-0.038439199	0.435922475	0.176645508	0.000309295	0.252265844	2.04E-07
TARS	blue	0.186412732	0.000138785	-0.338438622	1.59E-12	-0.249336619	2.85E-07	-0.007376281	0.881197422	0.011839356	0.810420714	-0.153868365	0.001711562	0.076400285	0.121094028	0.104379101	0.03395544	-0.104812807	0.033216178	0.235763564	1.26E-06	0.063650042	0.196734707	0.01137711	0.817690139	0.064253922	0.192512196	0.09256973	0.060166029	0.087873093	0.074450998	0.10315331	0.03612103	-0.085872558	0.081321684	0.080041435	0.104309435	0.175099255	0.000349811	0.565570281	2.74E-36	0.205354223	2.60E-05	0.024179663	0.624154334	0.166561605	0.00067771	-0.066875043	0.174952453
NUDC	blue	0.200944195	3.90E-05	-0.192645235	8.14E-05	-0.101745326	0.038752183	0.156435219	0.001426868	-0.00162724	0.973699138	-0.137852882	0.005009521	0.175517911	0.000338379	0.009862451	0.841616608	-0.03989993	0.418672267	0.053506248	0.277984978	-0.116479816	0.017882561	0.066411067	0.177970803	0.08034765	0.102986292	0.247465669	3.52E-07	0.233532677	1.60E-06	0.119009682	0.015527429	-0.189022567	0.000111251	0.152133657	0.001932487	0.104365381	0.033979052	0.290754261	1.73E-09	0.069258046	0.160047645	-0.009092543	0.853836114	0.004007896	0.935280081	0.054398551	0.270037843
SDHA	blue	0.218861079	7.16E-06	-0.206962406	2.24E-05	-0.080802223	0.101046661	-0.036226062	0.462820595	-0.034785994	0.480806688	-0.187034378	0.0001317	-0.041803409	0.396804933	-0.082876576	0.092560891	-0.033916297	0.49185002	0.025488604	0.60550272	-0.044884129	0.362903058	-0.015626512	0.751528097	0.166362613	0.000687983	0.157744878	0.001299015	0.13682745	0.005347067	0.114792254	0.019621796	-0.138435869	0.004826292	0.051014741	0.301008365	0.102347988	0.037606743	0.255714153	1.37E-07	0.138202849	0.004898791	0.00733083	0.881924092	0.168131527	0.000601505	0.060262609	0.221677369
CDC25B	blue	0.057715847	0.24186199	-0.116997278	0.017376939	-0.036128119	0.464031905	0.093599874	0.057356622	0.057019973	0.247594638	0.005989068	0.903418219	0.001829488	0.970431632	-0.06122479	0.214373578	-0.148137832	0.002543982	-0.037951751	0.441768497	-0.072742263	0.140004942	-0.035618498	0.470362961	0.075304321	0.126538255	0.010222456	0.835915656	0.001433061	0.976836683	0.014723688	0.765451327	-0.132516662	0.007000982	-0.005689603	0.908225664	0.278976389	8.06E-09	0.253374786	1.80E-07	0.161717506	0.00097285	-0.011849437	0.810262363	-0.026782284	0.587317058	0.08856591	0.072184712
ETNK1	blue	0.070180318	0.154543253	-0.064546593	0.19048979	-0.065842657	0.181720963	0.073528761	0.135758939	0.040505078	0.411644816	-0.00699663	0.887270282	-0.071294607	0.148085429	-0.176124954	0.000322419	0.197134936	5.49E-05	-0.04569608	0.354277928	0.161808606	0.000966346	0.285189199	3.61E-09	-0.03808955	0.440111338	-0.087188331	0.076747516	-0.064874407	0.1882431	-0.013146795	0.789949507	0.098358486	0.045752606	0.100995841	0.040217756	0.014747173	0.765088168	0.148823269	0.002427926	0.174955209	0.000353827	0.029324844	0.552329648	0.13800851	0.004960005	-0.049352283	0.317055602
FCGRT	blue	-0.184519906	0.000162626	0.35171959	1.80E-13	0.12742406	0.009533954	-0.064149946	0.193234455	-0.03821542	0.438600745	0.251562181	2.21E-07	-0.080324019	0.103087924	-0.139816591	0.00441621	0.080720329	0.101393936	-0.17157571	0.000461316	-0.107661743	0.028693209	-0.002396083	0.961280592	-0.065197454	0.186048197	-0.00202302	0.967305418	-0.014735415	0.765269979	-0.156696694	0.001400454	0.18357678	0.000175891	0.107810379	0.028472494	-0.086419198	0.079395259	-0.536181334	4.09E-32	-0.089167412	0.070263072	-0.144515826	0.003245515	-0.268182623	3.11E-08	0.198843559	4.71E-05
NECTIN2	blue	0.112199623	0.022580423	-0.167054304	0.000652881	0.073790315	0.134369084	0.090032784	0.067571989	0.000225255	0.996358595	-0.124890972	0.011074308	0.064951294	0.187718988	0.034074533	0.489830709	0.063859208	0.195264576	-0.045673789	0.354512977	-0.079441233	0.10694189	-0.044628299	0.365647578	0.088945999	0.070965505	0.232885654	1.72E-06	0.330198671	5.81E-12	0.046267109	0.348289983	-0.185123348	0.000154638	0.022432416	0.649428653	-0.034814535	0.480446561	0.123000735	0.012363353	-0.094095727	0.056043589	0.186388782	0.000139065	-0.008159778	0.868687048	0.0830148	0.092016344
EYA2	blue	0.205390419	2.60E-05	-0.148260933	0.002522774	-0.115737147	0.018630662	-0.049285222	0.317714442	-0.089852743	0.068124799	-0.142231783	0.003773868	0.157177655	0.001353037	-0.010869219	0.825695416	-0.012728179	0.796489004	0.202238679	3.47E-05	-0.013615046	0.782652065	-0.021715442	0.659919525	-0.024213695	0.623666269	0.06383541	0.195431434	0.053180776	0.280922828	-0.077732347	0.114724804	-0.152438646	0.001891847	0.030503087	0.536469199	0.223212142	4.64E-06	0.35417361	1.19E-13	0.309191043	1.34E-10	-0.028614682	0.561998708	-0.002273861	0.963254209	0.190434181	9.86E-05
PTPN11	blue	0.195149508	6.54E-05	-0.122575964	0.012670628	-0.092396542	0.060649329	-0.04350157	0.377888001	-0.094603314	0.054725419	-0.215255663	1.02E-05	0.021804681	0.658610071	0.038201718	0.438765042	-0.070144213	0.154756008	0.043257222	0.380575327	0.062598658	0.20424685	0.034497685	0.484452626	-0.090536011	0.06604633	0.061345646	0.213468542	-0.136999758	0.005288955	-0.082229602	0.095144066	-0.350828327	2.09E-13	-0.35408652	1.21E-13	0.220047522	6.37E-06	0.510407116	8.89E-29	0.086401485	0.079457095	0.085124583	0.084018691	0.303461407	3.03E-10	-0.034611281	0.483014315
SRRT	blue	0.318063167	3.67E-11	-0.307705251	1.66E-10	-0.110361126	0.024905808	0.065437949	0.184426464	0.021839959	0.658092714	-0.260171641	8.14E-08	0.150956881	0.002096891	-0.149502145	0.002317759	-0.150622983	0.002145813	-0.044052338	0.371873514	-0.076951269	0.118426862	0.108374865	0.027647494	0.255288366	1.44E-07	0.280632679	6.52E-09	0.123721623	0.011856902	0.287817806	2.55E-09	-0.367010311	1.29E-14	-0.066805114	0.175404916	0.172156283	0.000440917	0.478076911	5.66E-25	0.188092584	0.000120414	0.002972998	0.951968089	0.089787817	0.068325057	0.27598214	1.18E-08
MTDH	blue	0.008177517	0.868404166	-0.181277871	0.00021259	-0.118791259	0.015719454	-0.011994639	0.807982309	0.029725774	0.546907044	-0.041970542	0.394918261	-0.052328726	0.288712965	0.056673514	0.250483853	-0.065018661	0.187260642	0.016121016	0.743935629	0.164753407	0.000776517	0.041910724	0.395592886	-0.043150742	0.381750046	-0.120458906	0.014304668	-0.126291975	0.010197143	-0.017694796	0.719940043	0.082408239	0.094425138	-0.008270587	0.86692029	0.03776291	0.444045255	0.276130121	1.16E-08	0.126896677	0.009837979	-0.004536435	0.926767712	0.172333804	0.00043485	-0.03214578	0.514744537
PLOD2	blue	-0.05484542	0.266116807	-0.269029547	2.80E-08	-0.14771911	0.002617344	0.083927693	0.088484018	0.199692331	4.37E-05	0.080603158	0.101892458	0.13674108	0.005376412	0.248243828	3.22E-07	-0.097472525	0.047749839	0.075349442	0.126310428	0.012136636	0.805754156	0.059369683	0.228612807	-0.041323998	0.402246738	-0.046623203	0.344588549	0.110812045	0.024317134	0.121061399	0.013821763	-0.02884381	0.558870177	0.113980277	0.020509854	0.002930879	0.952647768	0.403903229	1.23E-17	0.073922981	0.13366832	0.077213131	0.117175458	0.162262744	0.000934519	-0.239451344	8.51E-07
IDH3B	blue	0.224378031	4.13E-06	-0.108805217	0.02703241	-0.073564985	0.135565794	0.005679404	0.908389455	0.01543227	0.754517058	-0.142039747	0.00382166	0.068323561	0.165774261	-0.153797934	0.001720061	-0.051169171	0.299545558	0.051039907	0.300769667	-0.020180694	0.682599248	0.057121379	0.246753398	0.162591369	0.000912094	0.323451589	1.64E-11	0.200922879	3.91E-05	0.073688796	0.13490723	-0.000528358	0.99145884	0.221827259	5.33E-06	0.231080469	2.07E-06	0.319665397	2.89E-11	0.247548125	3.49E-07	-0.029558638	0.549164371	0.166381252	0.000687015	0.295902742	8.62E-10
ALPL	blue	-0.032194079	0.514112745	0.270032776	2.48E-08	0.172817064	0.000418723	-0.05196596	0.292073288	-0.159704855	0.00112725	0.022290289	0.651502857	-0.04291642	0.384342938	-0.079312504	0.107513258	-0.022260428	0.651939008	-0.064059214	0.193866344	-0.071421244	0.147364704	-0.028302614	0.566273224	-0.057872125	0.240587459	-0.050992862	0.301215994	-0.063844208	0.195369735	-0.113841299	0.020665304	-0.050736431	0.303656565	-0.088319004	0.072985827	-0.086554947	0.078922635	-0.350673139	2.15E-13	-0.109121413	0.026588017	-0.071567385	0.146536301	-0.129412006	0.008461626	0.128434864	0.008974492
TNFRSF1A	blue	0.037102368	0.452061361	-0.132130699	0.007169363	0.089869714	0.068072533	-0.038607343	0.433916264	0.041186077	0.403820511	-0.072593751	0.140818007	-0.062002591	0.208597016	0.108668048	0.027227169	0.035916302	0.466657562	0.155972938	0.00147469	-0.080469596	0.102463084	-0.058662118	0.234216825	0.005137584	0.917096119	-0.106632306	0.030262521	0.037297761	0.449681686	0.222131374	5.17E-06	0.02631367	0.59387539	0.033148759	0.501707682	-0.1458447	0.002969946	0.046925564	0.341465344	-0.137774925	0.005034491	0.025880537	0.599966683	0.311844829	9.14E-11	-0.063976585	0.194443103
TOP2A	blue	0.25593032	1.34E-07	-0.408659629	4.68E-18	-0.27387094	1.54E-08	0.105499999	0.032072952	0.059298783	0.22917002	-0.139351144	0.004550794	0.213442189	1.21E-05	-0.018508698	0.707635714	-0.157357236	0.001335715	0.043625523	0.376529231	0.111417769	0.023545302	0.020553273	0.677066186	0.138793682	0.004716849	0.224693375	4.00E-06	0.141405214	0.003983497	0.183078264	0.000183305	-0.130631371	0.007858348	0.12046782	0.014297417	0.266723217	3.71E-08	0.807496812	2.94E-96	0.290801298	1.72E-09	0.127802278	0.009321088	0.154548375	0.001631463	-0.079802709	0.105350263
C19orf48	blue	0.276137047	1.16E-08	-0.403101797	1.44E-17	-0.184228532	0.000166621	-0.005794753	0.906537251	0.102173475	0.037935437	-0.222515965	4.98E-06	0.071548636	0.146642379	-0.099441706	0.043406426	-0.10965651	0.025850292	0.091753256	0.062472633	0.03476952	0.481014617	0.108746212	0.02711604	0.149405569	0.002333148	0.190692678	9.64E-05	0.21802684	7.77E-06	0.223089337	4.70E-06	0.199938531	4.27E-05	0.266424157	3.85E-08	0.17405522	0.000379908	0.569032967	8.28E-37	0.245760261	4.26E-07	0.064869622	0.188275756	0.212843614	1.29E-05	0.153522228	0.001753703
UBAP1	blue	0.100593373	0.041023904	-0.1400308	0.004355488	0.006822159	0.890063337	0.058210951	0.23784037	-0.094132413	0.055947444	-0.084167786	0.087573324	-0.113978038	0.020512351	-0.126801311	0.009893865	-0.094771797	0.054293614	-0.082935547	0.092328253	-0.016412364	0.739473891	-0.078005299	0.113452705	0.194983429	6.64E-05	-0.002706022	0.95627686	-0.02744187	0.578143055	0.055471028	0.260693304	0.210507326	1.61E-05	0.065980801	0.180804213	-0.175898201	0.000328297	-0.075320831	0.126454856	-0.118516643	0.01596383	-0.099064368	0.04421195	-0.025156706	0.610208509	-0.141821002	0.003876766
PPP4R3A	blue	0.251426066	2.25E-07	-0.089286216	0.069888511	-0.107033791	0.029641952	-0.020208736	0.682182212	-0.112196831	0.022583807	-0.239505655	8.46E-07	0.100312999	0.041593521	-0.14614043	0.00291159	-0.083136746	0.091538057	0.00329141	0.946831048	0.160989938	0.00102626	-0.017026526	0.730097251	0.083412112	0.090465363	0.1313928	0.007501393	-0.07127876	0.148175806	-0.129826762	0.008251948	-0.228928378	2.59E-06	-0.21499837	1.04E-05	0.133738338	0.00649109	0.330801173	5.29E-12	0.116901396	0.017469673	0.113153291	0.021450022	0.132270341	0.007108029	0.200520221	4.05E-05
KCNK5	blue	0.027257593	0.580699347	0.10254586	0.037236976	-0.025186409	0.609786698	0.068061506	0.167407403	-0.10602836	0.031216966	-0.005181902	0.916383562	-0.058874822	0.232522081	-0.17815392	0.000274026	0.116393676	0.017967965	-0.166283134	0.000692126	-0.046996516	0.340735078	-0.061863157	0.209624213	0.007525129	0.878818351	0.103372144	0.035726032	-0.090609384	0.065826262	-0.066263975	0.178935712	-0.042015595	0.39441061	-0.188488422	0.00011643	-0.153898075	0.001707988	-0.377470723	1.96E-15	-0.147210857	0.002708978	-0.115106361	0.019287343	-0.377188535	2.07E-15	-0.051079988	0.300389745
MEX3A	blue	0.266629285	3.75E-08	-0.181995644	0.000200426	-0.074918158	0.12850113	-0.112489663	0.022231296	-0.216071258	9.41E-06	-0.256064636	1.32E-07	0.358471782	5.73E-14	-0.004805868	0.922431507	-0.214994949	1.05E-05	-0.097355038	0.048020092	0.018991011	0.700379738	-0.075193784	0.127097724	0.388456423	2.52E-16	0.33798188	1.71E-12	0.07345557	0.136149838	-0.020128773	0.68337168	-0.10167417	0.038889354	-0.02720156	0.581477689	0.139535086	0.004497171	0.435659708	1.47E-20	0.276115545	1.16E-08	-0.068329211	0.165739179	-0.07675025	0.119394572	0.186566052	0.000137005
MAGEA3	blue	0.2527618	1.93E-07	-0.176150786	0.000321756	-0.118114135	0.016328029	-0.091489215	0.063233983	-0.111054071	0.024006155	-0.197932485	5.11E-05	0.036154789	0.463701894	-0.032883906	0.505133271	-0.045741788	0.353796247	0.023127047	0.639330327	0.003390364	0.945235022	0.015510404	0.753314308	0.018551797	0.706986227	0.21118652	1.51E-05	0.095465714	0.052544926	-0.007507844	0.879094554	-0.137428255	0.005146897	0.080854842	0.100824021	0.372748298	4.64E-15	0.471076297	3.34E-24	0.322355045	1.93E-11	0.199468723	4.46E-05	0.287656768	2.61E-09	0.082743505	0.093087568
SPINDOC	blue	0.209368143	1.79E-05	-0.294254203	1.08E-09	-0.154253834	0.001665725	0.001588333	0.974327758	-0.021222797	0.667166955	-0.143682761	0.003429902	0.242174078	6.33E-07	0.039065224	0.428480071	-0.217340081	8.32E-06	-0.048516311	0.325332431	-0.044793114	0.363877983	-0.049553449	0.315084604	0.19087969	9.49E-05	0.369432555	8.41E-15	0.204118011	2.92E-05	0.213929869	1.16E-05	-0.146650552	0.002813374	0.165981405	0.000708067	0.312718175	8.05E-11	0.591749844	2.25E-40	0.314008924	6.67E-11	0.014212795	0.773364161	-0.034677098	0.482182023	0.100415676	0.04138415
SCGB3A2	blue	0.057735471	0.241701685	0.153071215	0.001810039	0.092152689	0.061335255	-0.15119962	0.002061968	-0.169337999	0.000548428	-0.080912138	0.100582038	-0.090447522	0.066312539	-0.175665279	0.000334438	-0.035676212	0.469643601	-0.073578322	0.135494737	0.028354365	0.565563302	-0.01590318	0.74727721	0.021030281	0.670007579	-0.015974314	0.746185508	-0.074520907	0.130544884	-0.138891068	0.004687452	0.142392034	0.003734402	-0.033363194	0.498943193	-0.078623243	0.110613671	-0.34025745	1.19E-12	-0.068925162	0.162070252	-0.064402374	0.191484413	-0.009448759	0.848177941	0.117980267	0.016450758
RCC2	blue	0.268733952	2.90E-08	-0.253429178	1.79E-07	-0.143127166	0.003558101	0.107619458	0.028756267	-0.030669231	0.534251224	-0.199807537	4.32E-05	0.25367351	1.74E-07	0.034188716	0.488376346	-0.125718603	0.010548392	0.135389029	0.005855052	-0.044457989	0.367481781	-0.038455491	0.435727856	0.068602016	0.164052021	0.366411895	1.44E-14	0.164669245	0.000781425	0.033627856	0.495542336	-0.280274361	6.83E-09	0.00637423	0.897240266	0.104929895	0.033018967	0.610839058	1.34E-43	0.372610076	4.75E-15	0.227201407	3.09E-06	0.047101864	0.339652625	0.076898354	0.118681
APOBEC3B	blue	0.06327854	0.199365712	-0.17074717	0.00049195	-0.133575594	0.006557035	0.165705135	0.000722961	0.11318255	0.021416131	0.054633396	0.267972306	0.019879373	0.687086574	-0.012309742	0.803039975	-0.059929586	0.224246213	0.195872214	6.14E-05	-0.035926573	0.466530057	0.061511558	0.212230584	0.089570227	0.068999715	0.320480483	2.56E-11	0.190783404	9.57E-05	0.165970499	0.00070865	0.034182094	0.48846063	0.279084397	7.95E-09	0.029507638	0.549854084	0.361324108	3.50E-14	0.122765817	0.012532467	0.080385046	0.10282562	0.014068222	0.775607651	-0.146718646	0.002800495
SERBP1	blue	0.213391958	1.22E-05	-0.246574864	3.89E-07	-0.156348635	0.001435715	0.032136349	0.514867945	-0.05805508	0.239101365	-0.141584261	0.003937215	0.097203231	0.04837119	0.079947289	0.10471893	-0.124800083	0.011133454	0.148873716	0.002419578	0.081166046	0.099515239	-0.001301112	0.978968923	-0.003394741	0.945164421	0.146901468	0.002766179	-0.034834237	0.480198065	0.067391753	0.171636042	-0.029644336	0.548006363	-0.06081669	0.217450016	-0.05157142	0.295757539	0.542601145	5.43E-33	0.230693549	2.16E-06	0.130869812	0.007744971	0.053111251	0.281553106	-0.230001832	2.32E-06
RNASE1	blue	-0.112060868	0.022749118	0.305816263	2.17E-10	0.073899328	0.133793051	-0.068585538	0.164153564	-0.116027529	0.018334968	0.10379842	0.034967132	-0.06014729	0.222564521	-0.124111777	0.011590522	-0.066830236	0.175242273	-0.121867258	0.013198308	-0.043127286	0.382009119	-0.041750664	0.397401474	-0.0267583	0.587651903	-0.029766685	0.546355196	-0.018220896	0.711978129	-0.093460459	0.057730352	0.064314493	0.192092357	0.029009079	0.556618819	-0.095190063	0.053233874	-0.4709323	3.47E-24	-0.122034257	0.013072252	-0.10429425	0.034101698	-0.125761228	0.010521916	0.154406785	0.001647852
LONP1	blue	0.274948088	1.34E-08	-0.263411564	5.54E-08	-0.054147353	0.272259228	0.048599252	0.324505041	-0.071952928	0.144367879	-0.259188428	9.14E-08	0.012166677	0.805282954	-0.092250544	0.061059236	-0.112943664	0.021694198	-0.081129625	0.099667704	-0.045645678	0.354809542	0.059582326	0.226947391	0.171072136	0.000479716	0.213587475	1.20E-05	0.061115471	0.215194594	0.24109866	7.12E-07	-0.179386048	0.000248043	0.019906178	0.686686942	0.191536899	8.97E-05	0.317314763	4.10E-11	0.028536902	0.563062639	0.019939613	0.686188586	0.108114263	0.028025778	0.178107306	0.000275058
CTNNAL1	blue	-0.093556879	0.057471665	0.047804966	0.332484645	-0.046099175	0.350044288	0.096554404	0.04989609	0.205615922	2.54E-05	0.213523176	1.20E-05	0.103106708	0.036205626	0.04014364	0.415833693	-0.004282675	0.930853656	0.060875886	0.217001819	0.04958954	0.314731841	-0.077549876	0.115581432	-0.012848673	0.794605203	0.0068863	0.889036369	0.075092395	0.12761258	0.348052523	3.32E-13	0.188238515	0.00011893	0.222022432	5.23E-06	0.019031171	0.699776784	0.332073395	4.34E-12	0.135564225	0.005790945	0.050814562	0.302911572	-0.03495894	0.478626789	-0.369619857	8.13E-15
HMCES	blue	0.204501386	2.82E-05	-0.263227274	5.66E-08	-0.179472922	0.000246301	0.126461586	0.010095247	0.093641724	0.057244827	-0.109597934	0.025930181	-0.014166281	0.774085755	-0.12438695	0.01140584	-0.000826098	0.9866461	0.22556363	3.66E-06	-0.087960921	0.074160535	0.042322398	0.39096405	0.15369626	0.001732398	0.206147376	2.42E-05	0.258440008	9.99E-08	0.132765507	0.006894305	-0.112983315	0.021647828	0.158944413	0.001191243	0.132273455	0.007106667	0.551115347	3.48E-34	0.337435014	1.86E-12	0.082908363	0.092435433	0.15330968	0.001780049	0.012078583	0.806664898
FARSA	blue	0.19924005	4.55E-05	-0.262517892	6.16E-08	-0.167257885	0.00064287	0.073495516	0.135936388	0.011266508	0.81943185	-0.12799463	0.00921446	0.04865936	0.323906286	-0.064176288	0.193051285	-0.014378638	0.770792922	0.075037252	0.127893276	-0.040556518	0.411050685	0.091513422	0.063163867	0.114546684	0.019886777	0.293970568	1.12E-09	0.140634302	0.004188446	0.223590345	4.47E-06	0.034868497	0.479766096	0.211188575	1.51E-05	0.262702028	6.03E-08	0.443185382	2.68E-21	0.236982632	1.11E-06	-0.01870545	0.704672506	0.069957993	0.155856863	0.079705559	0.105776178
PRMT1	blue	0.222662671	4.91E-06	-0.353338667	1.37E-13	-0.114809815	0.019602965	-0.077343429	0.116556647	0.067829068	0.168866031	-0.139778569	0.004427068	0.087008518	0.077360009	-0.084895689	0.084858293	-0.097980178	0.046596682	0.121550276	0.013440523	0.055909849	0.256934849	0.072844623	0.139446647	0.115362031	0.019018787	0.228638155	2.67E-06	0.271821804	1.98E-08	0.234022721	1.52E-06	0.311196672	1.00E-10	0.467290962	8.60E-24	0.217557386	8.14E-06	0.514404833	2.82E-29	0.322520814	1.88E-11	0.000240368	0.996114271	0.13678268	0.00536226	0.117434639	0.016959372
KIF22	blue	0.277730085	9.45E-09	-0.340437497	1.15E-12	-0.23613448	1.22E-06	0.091450543	0.06334613	0.038573342	0.434321519	-0.15912797	0.001175497	0.088480203	0.072461982	-0.175422687	0.000340948	-0.199456914	4.46E-05	-0.006718453	0.891724192	0.014993784	0.761277794	0.032089937	0.515475508	0.309317538	1.32E-10	0.367757349	1.13E-14	0.207476972	2.14E-05	0.185594287	0.000148661	-0.039740539	0.420534877	0.313856438	6.82E-11	0.242500949	6.10E-07	0.547104776	1.28E-33	0.306048944	2.10E-10	0.045443717	0.356944784	-0.006298774	0.898450087	0.160808973	0.001039958
MFSD2A	blue	0.021906106	0.657123084	0.307180446	1.79E-10	0.217113011	8.50E-06	-0.071571701	0.146511892	-0.236112081	1.22E-06	-0.015818916	0.748571098	-0.097990153	0.046574259	-0.190437363	9.86E-05	-0.036224857	0.462835485	-0.101281157	0.039654409	-0.063956337	0.194584629	-0.027716308	0.574345861	-0.027907487	0.571707635	-0.130578735	0.007883575	-0.161539142	0.000985701	-0.237848794	1.01E-06	0.037663169	0.445250471	-0.165785749	0.000718585	-0.075258863	0.126768101	-0.378600562	1.60E-15	-0.108274725	0.027792332	-0.08300002	0.092074449	-0.217649689	8.07E-06	0.132275907	0.007105594
GSS	blue	0.253019038	1.87E-07	-0.340198564	1.20E-12	-0.194032368	7.22E-05	0.203063602	3.22E-05	0.105499425	0.032073893	-0.146230451	0.002894035	0.058982814	0.231664966	-0.136687541	0.005394674	-0.034967161	0.478523298	0.094316034	0.055468265	-0.030479006	0.536791053	0.141223969	0.004030849	0.191248334	9.19E-05	0.25801676	1.05E-07	0.181564043	0.00020766	0.342591628	8.13E-13	-0.108933026	0.026852019	0.342425647	8.35E-13	0.173794153	0.000387802	0.448876505	7.20E-22	0.280235695	6.86E-09	0.110294675	0.02499359	0.193884906	7.31E-05	-0.020298981	0.680840747
DCTD	blue	-0.060540721	0.219548238	0.028685928	0.561025013	0.021891102	0.657342979	0.008840675	0.857841344	0.054148877	0.272245711	0.0813534	0.098733846	0.050936375	0.301752487	0.036093997	0.464454323	0.165849516	0.000715142	-0.028011698	0.570271957	-0.075290797	0.126606603	-0.08405355	0.088005687	-0.045522059	0.356115551	-0.08873906	0.071627198	-0.045225721	0.359258581	0.083145177	0.091505063	0.127835804	0.009302425	0.008018428	0.8709417	-0.096117318	0.050945825	-0.200218212	4.16E-05	-0.101521786	0.039184494	-0.140678177	0.004176531	-0.083213637	0.091237507	-0.183341947	0.000179347
SMARCC1	blue	0.247546719	3.49E-07	-0.121381745	0.013570889	-0.08004562	0.104291263	-0.127608092	0.009429845	-0.222061009	5.21E-06	-0.267911798	3.21E-08	0.11233268	0.022419676	-0.030025832	0.542865991	-0.128616701	0.008877008	-0.03368385	0.494824409	0.023422364	0.635057053	-0.058076585	0.238927115	0.04255432	0.388370823	0.240757234	7.39E-07	-0.120914131	0.013938457	-0.089998919	0.067675689	-0.158785961	0.001204991	-0.291865495	1.49E-09	0.11055941	0.024645451	0.422562042	2.57E-19	0.199856489	4.30E-05	-0.03985295	0.41922076	-0.001694458	0.972613109	0.081330284	0.098829991
ZWINT	blue	0.31503341	5.74E-11	-0.428205397	7.60E-20	-0.298330816	6.18E-10	0.129624112	0.008353811	0.068500183	0.164680295	-0.200566736	4.04E-05	0.127891517	0.009271484	-0.076871964	0.118807907	-0.117101966	0.01727618	0.045776464	0.3534311	0.098634337	0.045145253	0.035303946	0.474294269	0.216259918	9.24E-06	0.323909984	1.53E-11	0.262996042	5.82E-08	0.140893573	0.004118479	-0.056382534	0.252928465	0.223876485	4.34E-06	0.256104381	1.31E-07	0.807897159	2.01E-96	0.216944064	8.65E-06	0.273319857	1.65E-08	0.255180365	1.46E-07	0.018224065	0.711930259
PTGES3	blue	0.161206764	0.001010067	-0.301262647	4.11E-10	-0.226643407	3.28E-06	0.059654291	0.226385712	0.083706802	0.089328578	-0.058499822	0.235515791	0.051620655	0.295296095	-0.093595123	0.057369326	-0.018131478	0.713329192	0.098340062	0.045793414	0.07564457	0.124828107	0.070002874	0.155591002	0.150352523	0.002186202	0.137942557	0.004980935	0.138743346	0.004732109	0.161593382	0.000981776	0.266124226	3.99E-08	0.434696336	1.82E-20	0.071823595	0.145092541	0.478555608	5.00E-25	0.275660367	1.23E-08	0.121788873	0.013257843	0.279967206	7.10E-09	-0.114035218	0.020448682
COPB2	blue	0.188380592	0.000117503	-0.273607388	1.59E-08	-0.12219778	0.01294985	0.061099594	0.215314016	-0.006761527	0.8910343	-0.179563174	0.000244503	0.014237178	0.772985964	-0.015508435	0.753344606	0.022850594	0.643341474	0.076529333	0.120465182	0.044442625	0.367647525	0.069383726	0.159288976	0.123186555	0.012231014	0.118827352	0.01568758	0.090585326	0.065898353	0.026865344	0.586158117	-0.25024947	2.57E-07	-0.069583053	0.158091296	-0.044204	0.370227782	0.419184326	5.27E-19	0.056899081	0.248600138	0.192494668	8.25E-05	0.203803307	3.00E-05	-0.037673401	0.445126751
CXCL14	blue	-0.090067811	0.06746487	0.055284778	0.262299914	0.020412243	0.679158563	-0.068021085	0.16766038	-0.076019923	0.122962413	0.056962524	0.248072101	-0.066070763	0.180209046	-0.033187802	0.501203737	-0.02647513	0.591611962	-0.043465277	0.378286412	-0.042948452	0.383987859	-0.033564737	0.49635229	-0.035705415	0.469279838	-0.115198596	0.01919008	-0.081099952	0.099792064	-0.123299568	0.012151139	0.112061195	0.022748719	-0.042744627	0.386250723	-0.073818707	0.134218871	-0.220734857	5.95E-06	-0.060589792	0.219174092	-0.06146209	0.21259915	-0.145547853	0.003029589	-0.060933296	0.216567777
RBP7	blue	-0.001194685	0.98068886	-0.017481434	0.723177733	-0.03976739	0.420220756	-0.024489133	0.619722244	-0.011070093	0.822527072	0.047488649	0.335697303	0.03581304	0.467940566	0.051386363	0.297496249	-0.066329216	0.17850726	0.057583823	0.24294239	-0.008245905	0.867313761	-0.019840716	0.68766306	0.028287503	0.566480599	0.017437782	0.723840756	0.265070491	4.53E-08	0.012681709	0.797215829	0.210114619	1.67E-05	0.261326144	7.10E-08	0.037320551	0.449404589	0.142817592	0.003631403	0.060869682	0.21704876	0.299464862	5.28E-10	0.09131357	0.063744665	-0.067888602	0.168491532
ADGRF5	blue	0.038453196	0.435755272	0.342549155	8.18E-13	0.204383532	2.85E-05	-0.097427986	0.047852141	-0.278212383	8.89E-09	-0.054855187	0.266031543	-0.093055965	0.058826117	-0.162166204	0.000941202	-0.069204	0.16037473	-0.150898498	0.002105371	0.00394145	0.936350769	-0.063944919	0.194664473	-0.007764865	0.874988866	0.126910819	0.009829715	-0.198459074	4.88E-05	-0.217135729	8.48E-06	-0.07473581	0.129436167	-0.292404323	1.38E-09	-0.155780441	0.001495033	-0.470869103	3.52E-24	-0.147693706	0.002621856	-0.076943257	0.118465315	-0.22191188	5.29E-06	0.006009397	0.903091997
FAM174A	blue	0.045017048	0.3614822	0.066550011	0.177062893	0.181596168	0.000207113	-0.098301163	0.045879673	-0.166059653	0.000703901	-0.100805542	0.040597243	-0.062453625	0.205299216	-0.056167687	0.254744059	-0.06999258	0.155651951	-0.018677845	0.705087984	-0.066167027	0.179573794	-0.069367135	0.159388969	0.060037765	0.223409437	0.013621169	0.782556756	0.004305307	0.930489177	-0.111447047	0.023508538	-0.021954011	0.656421219	-0.046287277	0.348079682	0.068067545	0.167369638	-0.228137177	2.81E-06	-0.045037862	0.361260016	-0.085810586	0.081542444	-0.074141957	0.132517818	0.159746216	0.001123862
DNAJA1	blue	0.029220279	0.553748205	-0.272857112	1.74E-08	-0.165906614	0.000712071	0.22988336	2.35E-06	0.229166333	2.53E-06	0.031658359	0.521142847	0.11523117	0.019155833	0.041050564	0.405370373	-0.101161121	0.039890596	0.036615211	0.458025176	0.031873189	0.518317785	0.022890276	0.642765075	0.061295604	0.21384295	0.067963094	0.168023816	0.074819329	0.12900725	0.06173777	0.210551033	0.032417632	0.511193722	0.108516218	0.02744415	0.137971009	0.004971896	0.481581543	2.29E-25	0.142971617	0.003594764	-0.003784086	0.938886932	0.045411782	0.35728315	-0.100050667	0.042132513
MLF2	blue	0.314548828	6.16E-11	-0.328726443	7.30E-12	-0.128679049	0.0088438	-0.015317895	0.756278754	-0.068580044	0.164187432	-0.301451194	4.01E-10	-0.003771344	0.939092325	-0.09392372	0.056496215	-0.006384916	0.897068942	0.240686257	7.44E-07	-0.12959998	0.008366015	0.076727659	0.119503713	0.046075589	0.350291126	0.147575467	0.002642951	0.215322615	1.01E-05	0.299910077	4.97E-10	-0.0370073	0.453221739	0.208699121	1.91E-05	0.138453985	0.004820697	0.421761638	3.05E-19	0.141998185	0.003832076	0.03186542	0.518419802	0.286244072	3.14E-09	0.232568842	1.77E-06
KHDRBS1	blue	0.244317475	5.00E-07	-0.249383524	2.84E-07	-0.153826675	0.001716588	0.086480194	0.079182613	-0.030946715	0.530557205	-0.177083385	0.000298644	0.384167658	5.66E-16	0.063651262	0.196726109	-0.158054495	0.00127037	0.073745439	0.134606762	-0.035536442	0.471386782	-0.08096723	0.100349801	0.096714089	0.049517116	0.277422542	9.82E-09	0.077368586	0.116437469	-0.035791778	0.468204978	-0.216335818	9.17E-06	-0.130574852	0.007885439	0.127257294	0.009629176	0.67917708	3.60E-57	0.267985643	3.18E-08	0.114935726	0.019468409	0.062404367	0.205657528	-0.118636611	0.015856666
MRPL51	blue	0.164411686	0.000796625	-0.343072565	7.52E-13	-0.209847182	1.71E-05	-0.019368975	0.694712535	0.075027514	0.127942891	-0.10848989	0.027481926	0.061348035	0.213450684	-0.014792457	0.764388052	-0.038718405	0.432594042	0.257345991	1.14E-07	-0.001692544	0.972644034	0.045394407	0.357467339	0.058137993	0.238430015	0.08530603	0.083357901	0.230603754	2.18E-06	0.33992362	1.25E-12	0.390583518	1.68E-16	0.540322009	1.12E-32	0.071523081	0.14678706	0.459767765	5.42E-23	0.268256828	3.08E-08	0.011581604	0.814472234	0.265192351	4.47E-08	-0.014624353	0.766987966
NACA	blue	0.205922532	2.47E-05	-0.203780966	3.01E-05	-0.099942711	0.042356023	-0.072813292	0.139617351	-0.010566994	0.83046766	-0.18497327	0.000156589	-0.053945305	0.274054987	-0.208816817	1.89E-05	-0.045028463	0.361360336	0.055468716	0.260713201	0.004339726	0.929934884	0.105225463	0.032525581	0.146497157	0.002842587	0.095872484	0.051541843	0.130585333	0.007880409	0.080709404	0.101440337	0.433060023	2.62E-20	0.237063435	1.10E-06	-0.106308809	0.030770605	0.17159757	0.000460532	0.095035641	0.053623103	0.101694941	0.03884927	0.168775445	0.000572611	0.0383252	0.437285679
SSBP3	blue	0.097939974	0.046687149	0.010645663	0.829224844	-0.043417167	0.378814934	0.013092099	0.790803128	-0.11340908	0.02115531	-0.097198312	0.048382602	0.132104948	0.007180725	0.073913733	0.133717073	0.017541483	0.722266017	0.022554833	0.647644266	-0.099068167	0.04420378	-0.078080056	0.113106234	-0.022373371	0.650290039	0.187074692	0.000131252	0.060430991	0.220386539	-0.059778227	0.225420737	-0.215467345	9.98E-06	-0.136632306	0.005413574	0.082535521	0.093915539	0.181559448	0.000207738	0.180307402	0.000230138	0.063265818	0.199456265	-0.133934108	0.00641255	0.092483793	0.060405445
SUPT16H	blue	0.236227429	1.20E-06	-0.22357759	4.47E-06	-0.190794761	9.56E-05	0.015597536	0.751973746	-0.040705288	0.409335262	-0.18388026	0.000171516	0.314008327	6.67E-11	-0.001051245	0.98300708	-0.180746237	0.000222042	0.022685986	0.64573476	0.087637856	0.075233531	-0.054698848	0.267398567	0.102745891	0.036866313	0.245395078	4.43E-07	-0.01587589	0.747696184	0.056095685	0.255354536	-0.167499316	0.000631183	-0.127497169	0.009492473	0.158952116	0.001190578	0.610178428	1.75E-43	0.210528638	1.60E-05	0.020237974	0.681747498	0.01105748	0.822725931	0.019316789	0.695494002
CDK1	blue	0.201312657	3.77E-05	-0.426530025	1.09E-19	-0.301567923	3.94E-10	0.144255945	0.003302047	0.166561519	0.000677714	-0.061763847	0.210358033	0.096430576	0.050191633	-0.049442842	0.316167324	-0.100418722	0.041377952	0.147091492	0.002730918	0.19269954	8.11E-05	-0.006745069	0.891297888	0.153701219	0.001731794	0.202980401	3.24E-05	0.281178698	6.08E-09	0.23741647	1.06E-06	0.158779306	0.001205572	0.38506005	4.79E-16	0.169129859	0.000557263	0.752024151	2.07E-76	0.214802745	1.06E-05	0.279012446	8.02E-09	0.214293241	1.12E-05	-0.135678089	0.005749619
ADRM1	blue	0.24106035	7.15E-07	-0.325637982	1.17E-11	-0.134766772	0.006087931	0.110724331	0.024430694	0.082043284	0.095898557	-0.163314087	0.000864515	0.180745742	0.000222051	-0.053156243	0.281145117	-0.039741346	0.420525433	0.081570407	0.097834888	-0.102186602	0.037910629	0.0769127	0.118612059	0.196681849	5.71E-05	0.319442394	2.99E-11	0.299604155	5.18E-10	0.303163334	3.15E-10	-0.169973791	0.00052224	0.256548092	1.25E-07	0.126490523	0.010077952	0.416531481	9.20E-19	0.125399846	0.010748266	-0.016236069	0.742172658	0.147063537	0.00273608	0.216545605	8.99E-06
FOXM1	blue	0.233293319	1.64E-06	-0.390261492	1.78E-16	-0.235704742	1.27E-06	0.127301715	0.009603729	0.12048394	0.014284311	-0.144157893	0.003323607	0.11692807	0.017443832	0.044235301	0.369888687	-0.071926799	0.144514056	0.198871017	4.70E-05	-0.024688905	0.6168685	0.022889645	0.642774239	-0.032998919	0.503644196	0.155216139	0.001556165	0.165204673	0.000750681	0.272342495	1.86E-08	-0.162509315	0.000917646	0.087681155	0.075088992	0.193374794	7.64E-05	0.80777409	2.26E-96	0.2122719	1.36E-05	0.223129106	4.68E-06	0.291863598	1.49E-09	-0.061158765	0.214869174
MID1IP1	blue	0.039685439	0.421179888	0.169360675	0.000547474	0.109218117	0.026453367	-0.038463361	0.435633859	-0.125566699	0.010643228	0.015135676	0.759088029	-0.147623171	0.002634422	-0.23435318	1.47E-06	0.022200476	0.652814983	-0.07305901	0.138282862	-0.082739898	0.093101879	0.037146468	0.451523656	-0.072966046	0.138786591	-0.198088575	5.04E-05	-0.133165423	0.006725911	-0.056273792	0.253846279	0.061648006	0.211216349	-0.095254663	0.053071745	-0.047521419	0.335363546	-0.292121398	1.44E-09	-0.099414303	0.043464507	-0.112266111	0.022499973	-0.182390416	0.000194016	0.083259496	0.09105863
PPP6R1	blue	-0.075732229	0.124390439	-0.143907564	0.003379231	-0.005201755	0.916064393	0.123899504	0.011734788	0.292953689	1.29E-09	0.106290826	0.030799061	0.022417496	0.649646274	0.113821711	0.020687296	0.114322482	0.020131414	0.106355051	0.030697533	-0.107633658	0.028735078	-0.052568339	0.286507714	-0.120568595	0.014215662	0.007979064	0.871569791	0.148998557	0.002399032	0.08592377	0.081139616	-0.399950383	2.70E-17	-0.216537743	9.00E-06	0.285899825	3.29E-09	0.33338101	3.54E-12	-0.011370398	0.817795807	0.092731917	0.059716315	0.10500058	0.032900397	-0.093546731	0.057498844
GPRC5C	blue	0.255329039	1.44E-07	0.095092757	0.053478864	0.129685477	0.008322848	-0.201827258	3.60E-05	-0.298953547	5.67E-10	-0.309882741	1.21E-10	-0.148471652	0.002486844	-0.292438118	1.38E-09	0.127112379	0.009712605	-0.143240325	0.003531644	-0.061460467	0.212611252	0.018426046	0.708881815	0.205009696	2.69E-05	0.116859169	0.017510651	-0.015414521	0.754790349	-0.186113529	0.000142322	0.055750419	0.258295988	-0.057120986	0.246756661	0.036990218	0.453430426	-0.428391194	7.30E-20	-0.079651349	0.106014429	-0.126567984	0.010031789	0.030954824	0.530449458	0.44544417	1.60E-21
NT5DC2	blue	0.180250203	0.000231213	-0.14816563	0.002539179	-0.182629717	0.000190225	-0.137617287	0.005085327	-0.14676695	0.002791391	-0.143288167	0.003520512	0.318168537	3.61E-11	0.082215911	0.095199347	-0.211119153	1.52E-05	-0.009477788	0.847717179	-0.009796953	0.842654713	-0.052746287	0.284877335	0.069897181	0.156217637	0.356743964	7.70E-14	0.109355957	0.026262457	0.119289645	0.015284312	0.101648307	0.038939312	0.179163033	0.000252568	0.042242628	0.391858404	0.25457388	1.57E-07	0.244976223	4.65E-07	-0.0773876	0.116347451	-0.206107131	2.43E-05	0.047487033	0.335713761
PLA2G1B	blue	0.058746105	0.233546607	0.236994764	1.11E-06	0.03131372	0.525691357	-0.005715156	0.907815323	-0.128813487	0.008772573	-0.029551051	0.549266953	-0.058297507	0.237142156	-0.177668469	0.000284945	-0.007538495	0.878604767	-0.07661831	0.120033081	-0.033652552	0.495225635	0.036397119	0.460709257	-0.071273065	0.148208296	0.097503856	0.047677982	-0.07912809	0.108335985	-0.1099202	0.025493283	0.037542884	0.446706389	-0.066687871	0.176165469	-0.044877683	0.362972046	-0.290290228	1.84E-09	-0.092135818	0.061382949	-0.013666643	0.781849094	-0.090930529	0.064870126	0.158801805	0.00120361
SKP2	blue	0.215425957	1.00E-05	-0.23552342	1.30E-06	-0.207383415	2.16E-05	-0.020107035	0.683695168	-0.025677571	0.602830719	-0.146191478	0.002901623	0.155254947	0.001551888	0.054586437	0.268384464	-0.147003245	0.002747242	0.09869081	0.045021753	0.078466559	0.111328185	0.001459619	0.976407535	0.064871107	0.188265619	0.250392964	2.53E-07	0.088303064	0.073037797	0.012119531	0.806022464	-0.107404022	0.029079389	0.057384694	0.244578333	0.098322604	0.045832111	0.603460218	2.51E-42	0.344983347	5.50E-13	0.22671055	3.25E-06	0.056675042	0.250471061	0.013869738	0.778690767
STAU1	blue	0.223803515	4.37E-06	-0.193802139	7.36E-05	-0.1047038	0.033400679	0.044192306	0.37035452	-0.113518599	0.021030204	-0.211421652	1.47E-05	0.226709057	3.25E-06	0.028225115	0.567337161	-0.033758202	0.493871958	0.053865044	0.27477056	-0.032051198	0.515982906	0.003206592	0.948199227	0.142597186	0.003684423	0.266710451	3.72E-08	-0.015652236	0.751132539	0.12920086	0.008570182	-0.348977573	2.85E-13	-0.179700078	0.000241799	0.079644435	0.106044844	0.399842221	2.76E-17	0.070514027	0.152587282	-0.037789359	0.443725975	-0.017818037	0.718072181	0.039459818	0.423827082
PSMD7	blue	0.162341108	0.000929126	-0.252007738	2.10E-07	-0.20573431	2.51E-05	0.074510421	0.130599174	0.07032199	0.153710564	-0.12334948	0.01211601	0.064044607	0.193968207	0.066512066	0.177310501	0.021610035	0.661467549	0.12689749	0.009837503	0.030515437	0.536304173	0.057727409	0.24176753	0.06031511	0.221274316	0.111159542	0.023871715	0.048077528	0.3297323	0.116169961	0.018191434	-0.078642748	0.110524976	0.218291615	7.57E-06	0.157403598	0.001331276	0.446265666	1.32E-21	0.223517292	4.50E-06	0.178494532	0.0002666	0.436212582	1.30E-20	0.015384486	0.7552529
POLD2	blue	0.27233028	1.86E-08	-0.383882588	5.98E-16	-0.223852383	4.35E-06	0.035271108	0.474705716	0.007255634	0.883126545	-0.182409061	0.000193718	0.264059692	5.12E-08	-0.029278197	0.552962257	-0.15361987	0.00174172	0.049774934	0.31292383	0.000202113	0.996732695	0.013856908	0.778890174	0.271523692	2.06E-08	0.314136427	6.55E-11	0.158264993	0.001251229	0.384363224	5.46E-16	-0.00436929	0.929458813	0.252851827	1.91E-07	0.155555151	0.00151917	0.501938487	9.65E-28	0.124975651	0.011019454	0.065640341	0.183069768	0.067661221	0.169925215	-0.040541761	0.411221079
CNP	blue	0.204707827	2.76E-05	-0.266696991	3.72E-08	-0.144004095	0.003357682	0.314868258	5.88E-11	-0.004442647	0.928277631	-0.185393179	0.000151186	0.054927839	0.26539791	-0.016238488	0.742135611	-0.077654685	0.115088786	0.007800874	0.874413919	-0.038352728	0.436956275	-0.017035993	0.729953021	0.273335843	1.64E-08	0.246672409	3.85E-07	0.112317283	0.022438225	0.171379568	0.000468403	-0.243979647	5.19E-07	0.10104849	0.040113295	0.134317535	0.006261189	0.348975775	2.85E-13	0.079263918	0.107729538	-0.07180859	0.145176798	0.066967256	0.174357133	0.121916978	0.013160666
RBMX	blue	0.255000433	1.49E-07	-0.218910066	7.13E-06	-0.203467822	3.10E-05	0.036153703	0.463715323	-0.032435193	0.510964787	-0.140602319	0.004197151	0.252745513	1.93E-07	-0.249789313	2.71E-07	-0.273197759	1.67E-08	-0.072777407	0.139813069	0.135381044	0.005857989	-0.02214952	0.653559906	0.234434364	1.46E-06	0.231624994	1.96E-06	0.049822727	0.312458843	-0.1075501	0.028859957	0.15898883	0.001187415	0.108232865	0.02785307	0.200361692	4.11E-05	0.450859618	4.53E-22	0.441566008	3.88E-21	-0.026757715	0.587660073	-0.042682996	0.386936546	0.07845119	0.111398465
KCNJ15	blue	-0.046740778	0.343371913	0.273708798	1.57E-08	0.036394054	0.460747037	-0.034621821	0.482880981	-0.176108935	0.000322831	0.045055849	0.361068082	-0.034963229	0.478572786	-0.017249443	0.726703729	0.006268328	0.898938315	-0.012422088	0.801279726	-0.038895157	0.430494567	-0.030583673	0.535392831	-0.119145576	0.015409	-0.063564037	0.197341542	-0.025540911	0.604762565	-0.206139926	2.42E-05	0.001051939	0.982995859	-0.149238622	0.00235997	-0.039192823	0.426972214	-0.331854701	4.49E-12	-0.052460621	0.287497677	-0.069419554	0.159073196	-0.222580132	4.95E-06	0.090430151	0.0663649
TXNDC12	blue	0.096835559	0.049230448	-0.213174209	1.25E-05	-0.165390787	0.00074026	0.05533977	0.261824836	0.070575108	0.15223131	-0.028903012	0.558063199	0.012815011	0.795131345	-0.060644015	0.218761197	0.052891705	0.283549656	0.043891022	0.373628964	-0.008492413	0.863385451	0.009308478	0.850405263	0.111452059	0.023502249	0.183668767	0.000174554	0.262972552	5.83E-08	0.203541516	3.08E-05	0.224930503	3.90E-06	0.431109832	4.03E-20	0.007234249	0.883468567	0.184201254	0.000166999	0.127955179	0.00923624	0.080659191	0.101653814	0.138019842	0.004956416	0.038504144	0.435146956
ADNP	blue	0.30173217	3.85E-10	-0.146973808	0.002752707	-0.18144874	0.000209633	-0.061607	0.211520783	-0.200392461	4.10E-05	-0.278433223	8.64E-09	0.256337705	1.28E-07	-0.060517842	0.219722838	-0.160973962	0.001027463	0.11302397	0.021600373	0.12135206	0.013593967	-0.055962401	0.256487275	0.094913388	0.053932925	0.246559101	3.89E-07	-0.06104107	0.21575465	-0.095845736	0.051607308	-0.263060891	5.77E-08	-0.231956823	1.89E-06	0.14379289	0.003404993	0.44327334	2.63E-21	0.229576659	2.42E-06	-0.053116532	0.281505191	-0.027206767	0.581405336	0.119399928	0.015189464
ANLN	blue	0.125490708	0.010690953	-0.341165495	1.02E-12	-0.194244846	7.08E-05	0.175126492	0.000349056	0.191833461	8.74E-05	-0.047402444	0.336576273	0.175082026	0.000350289	0.173862415	0.000385724	-0.047137595	0.339285994	0.196836757	5.64E-05	0.082520711	0.09397472	-0.013879032	0.778546309	-0.035660403	0.469840587	0.073729936	0.134688947	0.085530131	0.082547572	0.224870969	3.93E-06	-0.143173847	0.003547165	0.036582702	0.458424711	-0.000551034	0.991092292	0.60464257	1.58E-42	0.12461412	0.011255343	0.270582341	2.31E-08	0.168125236	0.000601794	-0.33765651	1.80E-12
SOX4	blue	0.306080953	2.09E-10	-0.195081338	6.58E-05	-0.08092873	0.100512053	-0.116417515	0.017944294	-0.271396671	2.09E-08	-0.335087415	2.70E-12	0.146145342	0.00291063	0.020223904	0.681956682	-0.106434557	0.030572244	-0.03737654	0.448724257	-0.009551674	0.846544666	-0.103677537	0.035180934	0.163728148	0.000838299	0.329694094	6.29E-12	0.082242229	0.095093106	-0.011728432	0.812163681	-0.199708814	4.36E-05	-0.071356822	0.147731014	0.178681203	0.00026261	0.349708819	2.52E-13	0.32840157	7.68E-12	-0.05327383	0.280080744	0.015258012	0.757201623	0.216789528	8.78E-06
ERO1A	blue	0.00735716	0.881503114	-0.299185296	5.49E-10	-0.13094783	0.007708193	0.135371491	0.005861505	0.165127045	0.000755068	-0.01423593	0.773005317	0.007386659	0.881031512	0.176010664	0.000325369	0.115152478	0.019238659	0.108987868	0.026774933	-0.00297657	0.951910452	0.171535808	0.00046275	-0.074093441	0.132772058	-0.069525408	0.15843696	0.041392656	0.401464679	0.168909898	0.000566743	-0.113742578	0.020776347	0.026602467	0.589829671	-0.092425124	0.060569347	0.322254181	1.96E-11	-0.055775197	0.258084118	0.089535421	0.069108139	0.291351283	1.60E-09	-0.293275834	1.23E-09
MGST1	blue	0.20099653	3.88E-05	-0.164454205	0.000794097	0.055752923	0.258274571	-0.047669404	0.333859036	-0.079655804	0.105994831	-0.208344293	1.97E-05	-0.120943069	0.013915458	-0.235888611	1.25E-06	-0.058832991	0.232854682	-0.004567091	0.926274224	-0.018321	0.710466677	0.009987048	0.839642565	0.181435309	0.000209864	-0.09345331	0.057749571	0.005306629	0.914378572	0.265520767	4.29E-08	0.219470052	6.74E-06	0.171810289	0.000452971	-0.140733045	0.004161674	-0.069633745	0.157787797	-0.074959041	0.128292212	-0.005358216	0.913549463	0.456058335	1.32E-22	-0.047783238	0.332704689
TK1	blue	0.162857348	0.000894309	-0.444738955	1.88E-21	-0.182911713	0.000185846	0.272426025	1.84E-08	0.241650975	6.70E-07	-0.052125798	0.290589483	0.030445953	0.53723299	-0.008115308	0.869396266	-0.083657674	0.089517294	0.113570453	0.020971195	-0.030103514	0.54182221	0.020201254	0.682293477	0.199877134	4.29E-05	0.177518208	0.000288406	0.329624562	6.36E-12	0.387866941	2.82E-16	0.028609134	0.562074561	0.369016912	9.06E-15	0.013236137	0.788555708	0.582197363	7.68E-39	0.08631236	0.079768834	0.223006261	4.74E-06	0.191269703	9.17E-05	-0.261904724	6.63E-08
ZDHHC9	blue	0.05864559	0.234348874	0.004043149	0.934712075	0.073376572	0.136572723	-0.007201322	0.883995217	-0.205214821	2.64E-05	-0.129281004	0.008528833	-0.09095726	0.064791057	-0.070232728	0.154234812	-0.082801408	0.092858102	-0.172196163	0.000439547	-0.071403412	0.147466026	-0.083582129	0.089808104	0.165804787	0.000717556	-0.000563282	0.9908943	-0.099907201	0.042429763	-0.010410646	0.832938929	-0.112773949	0.021893645	-0.140401981	0.004252052	-0.059535193	0.227315788	-0.29479777	1.00E-09	-0.123781457	0.011815701	-0.099397707	0.043499712	-0.005351982	0.91364964	0.06758587	0.170402326
AURKA	blue	0.25045565	2.51E-07	-0.36776653	1.13E-14	-0.232658146	1.76E-06	0.053398084	0.278958989	0.106173687	0.030984978	-0.153972591	0.001699055	0.205606859	2.54E-05	-0.076316377	0.121504279	-0.100229309	0.041764837	0.024059956	0.625872365	0.115010445	0.019388941	0.617276849	9.79E-45	0.120852048	0.013987909	0.223938366	4.31E-06	0.13996263	0.00437473	0.183562821	0.000176094	-0.000577923	0.990657637	0.230525988	2.20E-06	0.215912849	9.56E-06	0.666154148	2.64E-54	0.176831606	0.000304726	0.08805444	0.073852266	0.25652514	1.25E-07	0.047496357	0.335618781
HSPA4	blue	0.229460444	2.45E-06	-0.214374377	1.11E-05	-0.144446841	0.003260435	0.056090233	0.255400799	-0.035767538	0.468506527	-0.154925578	0.001588528	0.149309254	0.002348588	-0.069929758	0.156024291	-0.04979163	0.31276134	0.093345486	0.058040079	0.095083059	0.053503332	0.147183401	0.00271401	-0.049609247	0.314539333	0.049142849	0.319116142	0.003566235	0.942398946	0.030466805	0.536954171	-0.017117245	0.728715573	-0.113892062	0.020608407	-0.046987713	0.340825625	0.413625211	1.69E-18	0.079909287	0.10488458	0.156175076	0.001453601	0.203992937	2.95E-05	-0.130694093	0.007828382
KDM1A	blue	0.327240469	9.18E-12	-0.257954125	1.06E-07	-0.17270018	0.000422571	-0.06559911	0.183345551	-0.137125002	0.005247072	-0.256403495	1.27E-07	0.364558439	1.99E-14	-0.001066386	0.982762365	-0.195780249	6.19E-05	0.036268891	0.462291457	0.012265751	0.803729502	-0.032367052	0.51185341	0.072188064	0.143057474	0.336210678	2.26E-12	0.077989016	0.113528281	-0.006662301	0.892623657	-0.192143269	8.51E-05	-0.012954511	0.792951502	0.202083318	3.52E-05	0.65344198	1.21E-51	0.328036627	8.12E-12	0.097302518	0.048141318	0.061989375	0.208694221	0.138696832	0.004746249
PRPF31	blue	0.164191997	0.000809805	-0.211546991	1.46E-05	-0.02148798	0.663261888	0.080857013	0.100814847	0.091597184	0.062921741	-0.152240569	0.001918151	0.0707695	0.151102608	-0.017904927	0.716756267	-0.114699201	0.019721841	0.043473799	0.378192833	-0.12697774	0.009790695	-0.030080718	0.542128403	0.087362773	0.07615709	0.220342614	6.18E-06	0.344640247	5.82E-13	0.112183349	0.022600153	-0.173079806	0.00041019	0.066066375	0.180238039	0.171467316	0.00046522	0.300010857	4.90E-10	0.092640783	0.059968669	0.104182094	0.034295845	0.03948031	0.423586256	0.172215005	0.000438902
ATP6V1C1	blue	0.110369133	0.024895248	-0.170717294	0.000493089	-0.137388328	0.005159987	0.00959362	0.845879165	-0.029755575	0.546505032	-0.062082696	0.208008544	-0.047851361	0.332015099	-0.078965772	0.109064235	-0.126429965	0.010114175	-0.008417606	0.864577218	0.165997717	0.000707197	0.051139604	0.299825255	0.038573224	0.434322926	0.124127206	0.011580097	-0.133484282	0.006594298	0.043341269	0.379649668	-0.074540538	0.130443302	-0.036476172	0.459735334	0.098582514	0.045258835	0.281846306	5.58E-09	0.102763807	0.036833269	0.046662271	0.344183973	0.142358679	0.003742586	-0.074549562	0.130396626
LMNB2	blue	0.149648718	0.002294581	-0.362094109	3.06E-14	-0.172172895	0.000440346	0.142958971	0.003597759	0.127848653	0.009295281	-0.084967619	0.084593724	0.174230905	0.00037468	0.146470761	0.002847641	-0.09822087	0.046058155	0.116213213	0.018148041	-0.048227206	0.32822712	0.040508847	0.411601264	0.002611985	0.957794849	0.21389952	1.16E-05	0.095137475	0.053366159	0.294368446	1.06E-09	-0.242826596	5.89E-07	-0.020177614	0.682645063	0.140856663	0.004128374	0.707977252	4.59E-64	0.16116153	0.001013425	0.062710607	0.203437224	0.057716184	0.241859232	-0.121932891	0.013148639
TCF19	blue	0.088486813	0.072440568	-0.244204091	5.06E-07	-0.221221669	5.67E-06	0.260224947	8.09E-08	0.203174445	3.18E-05	0.047528881	0.33528758	0.146087431	0.002921971	0.023584917	0.632710042	-0.096972526	0.048908872	0.031057403	0.529087282	-0.027326231	0.579746593	-0.020309481	0.680684737	0.084321638	0.086993722	0.358062799	6.15E-14	0.193694624	7.43E-05	0.119913168	0.014754818	-0.214558837	1.09E-05	0.110736924	0.024414363	0.273063184	1.70E-08	0.569865748	6.20E-37	0.212455622	1.33E-05	0.075831518	0.123896151	0.02112474	0.66861322	-0.082244109	0.095085521
DAZAP2	blue	-0.019484262	0.692987281	0.008737771	0.859478798	-0.020887439	0.672118307	-0.046956124	0.34115068	0.048562126	0.324875235	0.012195166	0.804836177	-0.150416008	0.00217666	-0.133346531	0.006650871	0.133285777	0.00667596	0.039183309	0.42708454	-0.129177397	0.008582322	0.101486954	0.039252224	0.027333935	0.579639691	0.015073438	0.760048296	0.030140518	0.54132537	-0.064730067	0.189229934	0.128085069	0.009164702	0.130220035	0.008057422	-0.019433563	0.693745788	0.062221021	0.206995186	0.054920942	0.265458017	0.050185506	0.308944121	0.261129145	7.27E-08	0.113842327	0.020664151
COL2A1	blue	0.146123405	0.002914921	-0.078823395	0.109706191	-0.10270754	0.036937136	-0.060905671	0.216776559	-0.074314794	0.131615139	-0.095959703	0.051328855	0.333741589	3.34E-12	-0.020801316	0.67339215	-0.068940225	0.161978317	-0.029772767	0.546273177	0.007968151	0.871743922	-0.014671537	0.766257949	-0.064538921	0.190542607	0.233579204	1.59E-06	-0.001537618	0.975147211	-0.047413973	0.336458635	-0.032850359	0.505568034	0.012501229	0.80004034	0.026369339	0.593094543	0.28145037	5.87E-09	0.186109382	0.000142371	0.077077216	0.117823684	-0.037369873	0.448805232	0.03619796	0.463167966
SOX2	blue	0.200427731	4.09E-05	-0.160271365	0.001081652	-0.167515882	0.000630388	-0.017090683	0.729120025	-0.066896091	0.174816435	-0.135059598	0.005977325	-0.010570467	0.830412794	-0.153920508	0.001705295	-0.007815252	0.874184366	0.253059427	1.87E-07	0.046112568	0.349904173	-0.008583637	0.86193256	0.013428444	0.78555791	0.066519609	0.177261258	0.114826448	0.019585144	0.064561774	0.190385317	-0.112772702	0.021895116	0.080728909	0.101357509	0.262860277	5.91E-08	0.376785111	2.23E-15	0.266911738	3.63E-08	-0.038904742	0.430380884	0.039790067	0.419955585	0.257140352	1.16E-07
MAP1LC3A	blue	0.042935506	0.384131349	0.13204934	0.007205316	0.121024631	0.013850817	-0.119404192	0.015185808	-0.153781871	0.001722004	-0.075203295	0.127049513	-0.020871093	0.672360001	-0.067118624	0.173383184	-0.019316723	0.695494992	-0.066617604	0.176622462	-0.074199791	0.132215239	-0.019742699	0.689125579	0.159729742	0.00112521	0.093552287	0.057483962	0.025209931	0.609452765	0.007769711	0.874911493	-0.050353905	0.307321495	0.073410098	0.136393132	0.02861511	0.561992864	-0.265694293	4.20E-08	-0.060299675	0.221392757	-0.071689813	0.14584505	-0.156151037	0.001456094	0.184400434	0.000164253
WBP11	blue	0.146593099	0.002824283	-0.249623124	2.76E-07	-0.110637463	0.024543609	0.064327472	0.192002481	0.057922534	0.240177356	-0.088433385	0.072613807	0.056804379	0.24938979	0.041691806	0.398067771	-0.021489115	0.663245185	0.288477577	2.34E-09	-0.097510398	0.04766299	-0.000479668	0.99224591	-0.133011741	0.006790182	0.087372123	0.076125547	0.090524151	0.066081959	0.200100312	4.21E-05	-0.121241953	0.013679868	-0.031723461	0.520285907	0.077249228	0.117003771	0.583581149	4.64E-39	0.21422962	1.13E-05	0.133192834	0.006714505	0.234009194	1.52E-06	-0.137472305	0.00513249
MRPS35	blue	0.119120509	0.015430786	-0.266783106	3.68E-08	-0.080026431	0.104374613	-0.000374224	0.993950432	0.157381376	0.001333402	0.03581132	0.467961953	-0.011605808	0.814091573	-0.12281325	0.012498158	0.039731518	0.42064044	0.081991283	0.096109982	0.097480397	0.047731774	0.114900854	0.019505595	0.121542382	0.013446605	0.031034105	0.529396505	0.110772348	0.024368472	0.244330694	4.99E-07	0.170079607	0.000517995	0.242990699	5.78E-07	0.06827011	0.166106397	0.359589305	4.73E-14	0.136092996	0.005601264	0.039536876	0.422921882	0.224160113	4.22E-06	-0.103123296	0.036175494
IRX2	blue	0.063114188	0.200537805	0.111378161	0.023595117	-0.030891942	0.531285357	-0.007901498	0.872807633	-0.153237022	0.001789138	-0.063216789	0.199805511	-0.106492584	0.03048108	-0.190152201	0.000101003	-0.123687882	0.011880191	-0.122114202	0.013012284	-0.044759806	0.364235174	-0.044970909	0.361975015	0.019783794	0.688512248	-0.020136267	0.683260166	-0.128937864	0.008707131	-0.130573452	0.007886111	0.004396778	0.929016177	-0.110884051	0.024224252	0.123409786	0.012073685	-0.232619664	1.76E-06	-0.053905914	0.274406026	-0.060969038	0.216297873	-0.149201905	0.002365907	0.082462037	0.094209477
SF3A2	blue	0.110804553	0.024326817	-0.167374342	0.000637208	-0.080965788	0.100355876	0.109224512	0.026444484	0.050854332	0.302532824	-0.094467119	0.055076554	0.063587011	0.197179308	0.023727182	0.630658975	-0.077556222	0.115551555	-0.003884011	0.937276416	-0.15998388	0.001104575	-0.0207687	0.673874824	0.139215245	0.004590782	0.241944523	6.49E-07	0.252838913	1.91E-07	0.146766503	0.002791475	-0.130457567	0.007941922	0.077735262	0.114711157	0.199320897	4.52E-05	0.298032797	6.44E-10	0.187392417	0.000127774	-0.029542184	0.549386841	-0.080166127	0.103769032	0.141853921	0.003868427
GGT1	blue	0.07430302	0.131676479	0.072030543	0.143934322	-0.001091871	0.982350487	0.033864589	0.492510848	-0.112578605	0.022125177	-0.048478194	0.325713133	-0.022690399	0.645670555	-0.135852081	0.005686981	0.079542787	0.106492826	-0.110109378	0.025239781	-0.068740229	0.163202181	0.037061406	0.452561135	0.05587437	0.257237319	0.090862095	0.065072909	0.107339387	0.029176937	0.02775352	0.573831893	-0.1433502	0.003506125	0.021511304	0.66291885	-0.021728273	0.659731184	-0.190160264	0.000100933	-0.087510173	0.075661074	-0.050142437	0.309360016	-0.027344264	0.579496391	0.188734641	0.000114015
LRRC42	blue	0.143375218	0.003500338	-0.385437898	4.46E-16	-0.213903518	1.16E-05	0.122139943	0.012993026	0.121057156	0.013825113	-0.015226134	0.75769304	0.075343142	0.126342219	0.050573498	0.305214051	-0.024659228	0.617292063	0.123579041	0.011955591	0.145552044	0.00302874	-0.027705518	0.574494931	0.091752738	0.062474118	0.178916042	0.00025767	0.199193597	4.57E-05	0.343704654	6.78E-13	0.073167548	0.137696524	0.357908426	6.31E-14	0.085367406	0.083135336	0.564264292	4.29E-36	0.190989915	9.40E-05	0.142184202	0.003785659	0.159993034	0.001103838	-0.283136948	4.72E-09
EIF3B	blue	0.244349948	4.98E-07	-0.346492808	4.30E-13	-0.149408562	0.00233267	-0.000497821	0.99195247	-0.010522294	0.831174033	-0.221867899	5.31E-06	0.244660464	4.81E-07	0.055834797	0.257574986	-0.145048104	0.003132464	0.092302825	0.06091219	0.051099431	0.300205567	0.046040078	0.350662965	0.154624443	0.00162272	0.243433263	5.51E-07	0.089454536	0.069360641	0.281058	6.17E-09	-0.192512385	8.24E-05	-0.006191489	0.900170655	0.087129504	0.076947465	0.483177673	1.51E-25	0.031607969	0.521806621	0.111173545	0.023853914	0.128417084	0.008984075	-0.069848277	0.156508222
TOMM34	blue	0.123758152	0.011831734	-0.224891572	3.92E-06	-0.146523984	0.002837458	0.154012466	0.001694293	0.166623951	0.00067452	-0.018673619	0.7051516	0.098184828	0.046138462	0.059200099	0.229947192	-0.065043371	0.187092731	0.169806135	0.00052903	-0.02678704	0.587250673	-0.061078286	0.215474375	0.010465699	0.832068554	0.357049111	7.31E-14	0.080929022	0.10051082	0.331066366	5.08E-12	-0.042150458	0.39289333	0.13756937	0.005100871	0.043506203	0.377837158	0.447337419	1.03E-21	0.165946506	0.000709933	0.035679145	0.469607062	-0.025858179	0.600281878	-0.164362666	0.000799549
PA2G4	blue	0.290856356	1.70E-09	-0.409070983	4.31E-18	-0.216366671	9.15E-06	0.108982846	0.026781984	0.141633893	0.003924472	-0.229134656	2.54E-06	0.007163302	0.884603386	-0.151790778	0.001979129	-0.058849558	0.232722913	0.123087619	0.012301319	-0.034543008	0.483878484	0.355757897	9.11E-14	0.130870397	0.007744695	0.208614219	1.92E-05	0.221505691	5.51E-06	0.219590943	6.66E-06	0.159072432	0.001180241	0.264546074	4.83E-08	0.067508395	0.170893921	0.616618915	1.28E-44	0.248459357	3.15E-07	0.160602375	0.001055802	0.344094778	6.36E-13	-0.002775825	0.95515017
ETF1	blue	0.001635648	0.973563281	-0.009393376	0.849057138	-0.052226221	0.28965983	0.094249225	0.055642214	0.018806715	0.703149131	0.069539508	0.158352358	0.069333526	0.159591682	0.039752358	0.420396598	-0.078685078	0.110332684	0.127769175	0.009339549	0.09867565	0.045054878	-0.040046972	0.416958258	-0.180723819	0.000222449	-0.110946819	0.024143537	-0.136545223	0.005443493	-0.02812129	0.568764007	0.027038668	0.583743109	-0.154873475	0.001594396	-0.123715375	0.011861211	0.264704866	4.74E-08	0.044917502	0.362545981	0.134655939	0.006130271	0.058737823	0.233612634	-0.329345265	6.64E-12
HNRNPM	blue	0.226501224	3.32E-06	-0.167011789	0.00065499	-0.047559281	0.334978208	0.043540274	0.377463398	-0.048909485	0.32142239	-0.198783104	4.74E-05	0.294014816	1.11E-09	0.051372335	0.297628331	-0.116000426	0.018362392	0.107627183	0.028744738	-0.119781346	0.014865399	-0.01105096	0.822828723	0.034592946	0.483246316	0.243864328	5.25E-07	0.011842821	0.810366286	-0.029833614	0.545452986	-0.457830516	8.64E-23	-0.306913782	1.86E-10	0.267086044	3.55E-08	0.625810996	2.77E-46	0.223321274	4.59E-06	0.078844094	0.109612678	0.081082468	0.099865394	0.112161494	0.022626672
RRM2B	blue	-0.057312941	0.245169699	0.235612196	1.29E-06	0.044334538	0.368814886	-0.047661987	0.333934341	-0.192066616	8.56E-05	0.076933815	0.118510645	-0.11074266	0.024406927	-0.162502114	0.000918135	-0.054610493	0.268173271	-0.056344414	0.253249948	0.129170597	0.008585843	-0.038955541	0.429778678	-0.155220028	0.001555736	-0.197889112	5.13E-05	-0.234125057	1.50E-06	-0.260819608	7.54E-08	0.18797064	0.000121666	-0.090928051	0.064877459	-0.084204658	0.087434133	-0.376355901	2.41E-15	-0.016117543	0.74398886	-0.079660386	0.105974682	-0.155590949	0.001515311	-0.06726575	0.172440412
FHOD1	blue	-0.057827465	0.240951204	0.151318007	0.002045128	0.119671312	0.014958258	0.11282309	0.021835731	-0.016734587	0.734549482	0.077457615	0.116016462	-0.053886695	0.274577407	-0.021202843	0.667461156	-0.163876571	0.000829083	-0.136973397	0.005297808	-0.063520641	0.197648249	-0.089527347	0.069133309	0.062714313	0.203410464	-0.024278925	0.622731255	-0.127924398	0.009253266	0.088981074	0.070853849	-0.140071503	0.004344036	-0.103378516	0.035714587	-0.190075393	0.000101671	-0.310550113	1.10E-10	-0.20916475	1.82E-05	-0.077866108	0.114100014	-0.254728607	1.54E-07	-0.127745959	0.009352515
C16orf89	blue	0.041005182	0.405890191	0.299530115	5.23E-10	0.078102741	0.113001263	-0.167416086	0.00063519	-0.229559046	2.43E-06	-0.036159086	0.463648731	-0.108526181	0.027429866	-0.266860882	3.65E-08	-0.038542796	0.434685771	-0.140519225	0.004219844	-0.064211496	0.192806664	-0.010578699	0.830282723	-0.080597005	0.10191869	-0.095799567	0.051720469	-0.14523652	0.003093311	-0.195247952	6.49E-05	0.113398916	0.021166954	-0.094253856	0.055630143	-0.085011549	0.084432471	-0.568267107	1.08E-36	-0.153825041	0.001716785	-0.108154592	0.027966948	-0.097954749	0.046653884	0.232852346	1.72E-06
MED8	blue	0.130718642	0.007816681	-0.22313476	4.68E-06	-0.124996851	0.011005758	0.104374531	0.033963304	0.024495632	0.619629322	-0.054161889	0.272130343	0.047616143	0.334400022	-0.10118799	0.039837625	-0.087767524	0.074801356	-0.077787139	0.114468548	0.145758605	0.002987134	-0.012934647	0.793261804	0.295469114	9.14E-10	0.203391175	3.12E-05	0.173909538	0.000384295	0.221291561	5.63E-06	0.14956445	0.002307881	0.394935411	7.22E-17	0.029376977	0.55162306	0.144909976	0.003161452	0.025564701	0.604426074	0.066468716	0.177593684	-0.003095668	0.949988763	-0.050032839	0.310420024
GOLT1B	blue	0.019431216	0.693780904	-0.281257051	6.02E-09	-0.115560674	0.018812386	0.067120413	0.173371695	0.148985234	0.002401217	0.05193641	0.29234816	0.012434819	0.801080328	0.024464189	0.620078974	-0.052082364	0.290992189	0.076464397	0.120781293	0.086014459	0.080818011	0.05750819	0.243562847	0.122182073	0.012961563	-0.007067876	0.886130127	0.160968224	0.001027895	0.308780567	1.42E-10	0.345139496	5.36E-13	0.450183326	5.30E-22	-0.028005307	0.57035996	0.365787934	1.60E-14	0.123946382	0.011702793	0.089731326	0.06849969	0.165608856	0.000728219	-0.246342925	3.99E-07
NAA50	blue	0.169426397	0.000544716	-0.280020321	7.05E-09	-0.180229699	0.0002316	0.08207344	0.095776118	0.044457395	0.367488184	-0.081822271	0.096799719	-0.001250603	0.979785172	0.010195657	0.836339746	-0.023060111	0.640300559	0.305219783	2.36E-10	0.074047527	0.13301301	-0.038757981	0.432123445	-0.037953203	0.441751022	0.053478314	0.278236302	0.035009682	0.47798823	0.122371195	0.012821147	-0.103070155	0.036272096	0.023062082	0.640271979	0.032790274	0.506347222	0.647084779	2.31E-50	0.321097551	2.33E-11	0.092743629	0.05968395	0.237993444	9.96E-07	-0.196255393	5.93E-05
EIF3J	blue	0.314496482	6.21E-11	-0.254173936	1.64E-07	-0.155874304	0.001485082	-0.099444443	0.04340063	-0.088256367	0.073190211	-0.307059984	1.82E-10	0.029024505	0.556408915	-0.093132672	0.058617008	0.083123409	0.09159027	0.235886063	1.25E-06	0.029673781	0.547608771	0.218658828	7.31E-06	0.013695045	0.7814072	0.033013962	0.503449605	0.003417499	0.944797398	0.035062336	0.477326101	0.101491773	0.039242847	0.084066109	0.087958071	0.070112347	0.154943965	0.449398311	6.37E-22	0.15052181	0.002160841	0.221187955	5.69E-06	0.422190462	2.78E-19	0.022895984	0.642682172
ITGB6	blue	-0.115036526	0.019361269	0.133982401	0.006393307	0.156036716	0.001468006	0.002416101	0.960957368	-0.04617092	0.349294126	0.073505703	0.135881993	-0.068674879	0.16360359	0.04773004	0.333243826	0.200894465	3.92E-05	0.019678226	0.690088208	-0.028972365	0.557118572	-0.0667564	0.175720626	-0.119407623	0.015182866	-0.169844759	0.000527459	-0.101451142	0.03932196	-0.125746305	0.010531179	0.036676361	0.457274163	-0.096709049	0.04952904	-0.180441846	0.000227629	-0.33001736	5.98E-12	-0.138935861	0.004673986	-0.025976015	0.598621522	-0.015771153	0.749304805	-0.223909923	4.33E-06
PDIA5	blue	0.075552045	0.125291367	-0.060341083	0.221075114	-0.068813092	0.162755502	0.006831639	0.889911548	-0.10204647	0.038176179	-0.080101673	0.104048091	-0.036504037	0.459392311	-0.033201674	0.501024752	-0.02256953	0.647430162	-0.052649564	0.285762745	-0.033036548	0.503157508	0.068628014	0.163891913	0.033554879	0.496478846	0.062741921	0.203211174	-0.015735678	0.749849903	0.0576853	0.242111666	-0.047593377	0.334631438	0.004468464	0.927861978	0.042846589	0.385117728	0.088213603	0.073330015	-0.015291169	0.756690589	-0.03226091	0.513239199	-0.020556519	0.677018061	0.196167403	5.98E-05
PSME3	blue	0.213766611	1.18E-05	-0.31680686	4.42E-11	-0.196050248	6.04E-05	0.168646778	0.00057828	0.037511187	0.447090499	-0.152363077	0.001901843	0.058237209	0.237628403	-0.034515663	0.484224839	0.008786575	0.85870213	0.156723038	0.001397818	-0.088779279	0.071498206	0.044848818	0.363281105	0.062406119	0.205644774	0.172456431	0.000430704	0.126944077	0.009810306	0.239770131	8.22E-07	-0.130294394	0.008021105	0.090749997	0.065406204	0.195278985	6.47E-05	0.57689201	5.20E-38	0.151936184	0.001959225	0.019251925	0.696465784	0.298180195	6.31E-10	-0.094428076	0.055177558
RTN3	blue	0.216542737	8.99E-06	-0.15018059	0.002212238	-0.194732959	6.79E-05	-0.012420749	0.801300706	-0.127857178	0.009290544	-0.143244955	0.003530565	0.010204359	0.836202042	-0.056706277	0.250209632	-0.033243876	0.500480437	-0.019574746	0.691634306	-0.053453409	0.278460505	0.004207653	0.932061985	-0.016243297	0.742061954	0.158060529	0.001269818	0.100567842	0.041075498	0.006179987	0.900355145	-0.237479735	1.05E-06	0.045170802	0.359842965	0.344422282	6.03E-13	0.356927029	7.47E-14	0.23643636	1.18E-06	0.196302301	5.91E-05	0.171934803	0.000448598	0.057669064	0.242244444
NRBP1	blue	-0.055818311	0.257715754	-0.220661237	5.99E-06	-0.049125187	0.319290306	0.165600843	0.000728658	0.173755066	0.000388997	0.043568409	0.377154931	0.062745623	0.203184463	0.343573391	6.93E-13	-0.065286068	0.185449431	0.165682015	0.00072422	-0.0872584	0.076509912	-0.042753439	0.386152722	0.176579546	0.00031093	0.200538857	4.05E-05	0.157876883	0.00128673	0.103271508	0.035907223	-0.246390269	3.97E-07	0.00978314	0.84287368	-0.103009614	0.036382416	0.405162228	9.52E-18	0.011971204	0.808350178	0.235854159	1.25E-06	0.029800716	0.545896359	-0.238316818	9.62E-07
TM7SF3	blue	0.006814799	0.890181198	0.005573736	0.910086636	-0.035656833	0.469885078	-0.034656707	0.482439802	0.025355371	0.607389802	0.082091751	0.095701832	-0.026887703	0.585846315	-0.090463614	0.066264061	0.058388003	0.236413698	0.036623852	0.457919004	0.033151101	0.501677449	0.003264635	0.947262931	-0.020522208	0.677526874	-0.021662763	0.660692997	-0.085273713	0.083475285	0.037377422	0.448713546	0.078644621	0.110516463	0.076016257	0.122980525	0.007060839	0.886242737	0.036687406	0.457138588	0.104959531	0.03296921	-0.007956341	0.871932379	0.085310467	0.083341796	-0.045036321	0.361276468
CD24	blue	0.147961395	0.002574663	-0.035795916	0.468153512	-0.107047077	0.029621605	-0.120971427	0.013892953	-0.158699082	0.001212591	-0.121353605	0.013592765	0.071380526	0.14759615	-0.063650008	0.196734946	0.06517863	0.186175579	0.095222804	0.053151652	-0.025135497	0.610509765	0.005200218	0.916089103	0.060045479	0.223349852	0.16724331	0.000643582	0.157550663	0.001317284	0.051223652	0.299030627	-0.084612075	0.085907979	0.149106138	0.002381455	0.326302942	1.06E-11	0.121215058	0.013700923	0.14753599	0.002650029	0.050247022	0.308350724	0.136694828	0.005392186	0.148554239	0.002472889
USP1	blue	0.141337528	0.004001122	-0.202856006	3.28E-05	-0.233062277	1.68E-06	0.063436808	0.198241736	0.037771746	0.443938581	-0.040441523	0.412379568	0.161541909	0.0009855	0.057075199	0.247136251	-0.121849509	0.013211768	0.016234001	0.742204333	0.156044203	0.001467223	-0.055319869	0.261996691	0.005744007	0.907352032	0.124296736	0.011466098	0.00870602	0.859984152	0.024110473	0.625147092	-0.098139618	0.046239362	0.002186905	0.964658487	0.097321249	0.048098054	0.577504218	4.17E-38	0.281862309	5.56E-09	0.148812575	0.002429699	0.04671824	0.34360492	-0.157536529	0.001318623
IRF3	blue	0.020093584	0.683895368	-0.082910881	0.092425503	0.105392689	0.032249229	0.15367161	0.001735401	0.207200909	2.19E-05	-0.026251748	0.594744498	-0.013147956	0.789931376	-0.094973682	0.053779938	-0.066242846	0.17907463	-0.047492406	0.335659024	-0.105519466	0.032041061	-0.028223929	0.567353455	0.151079958	0.002079117	0.070111697	0.154947804	0.186480548	0.000137995	0.087123909	0.076966502	-0.158761701	0.001207109	0.031704563	0.520534583	-0.022706561	0.645435413	-0.06572212	0.182523675	-0.066451971	0.177703166	0.020800939	0.673397728	-0.051353233	0.297808247	0.180652622	0.000223746
CAPN8	blue	0.133012047	0.006790054	0.123999072	0.011666923	0.132204822	0.007136748	-0.014520441	0.7685964	-0.219348909	6.82E-06	-0.131229203	0.007576841	-0.113897534	0.020602282	-0.215641688	9.82E-06	0.26179068	6.72E-08	-0.101714494	0.038811567	-0.039036369	0.428821481	-0.025463031	0.605864721	-0.002618819	0.957684524	-0.157192376	0.00135161	-0.188391941	0.00011739	-0.126798942	0.009895256	-0.128172729	0.009116701	-0.192913606	7.96E-05	-0.115684343	0.018684876	-0.464120129	1.88E-23	-0.16464714	0.000782719	-0.056227032	0.254241655	-0.183155836	0.000182132	0.123307244	0.012145731
TMX1	blue	-0.027883407	0.572039609	-0.129035256	0.008656191	-0.232416146	1.80E-06	0.016961064	0.731094799	0.068920976	0.162095808	0.088168098	0.07347902	0.111074869	0.023979593	0.059165857	0.230217291	-0.085261708	0.083518925	0.083824436	0.088878009	0.148113664	0.002548165	-0.021116041	0.668741591	-0.166461442	0.000682863	0.002865198	0.953707726	-0.036552543	0.458795543	-0.049573798	0.314885678	0.08900513	0.070777351	0.129745293	0.008292765	0.092454447	0.060487384	0.358637822	5.57E-14	0.281981853	5.48E-09	0.012348831	0.802427405	0.036895775	0.454585135	-0.143573788	0.003454711
LRP11	blue	0.304071739	2.78E-10	-0.162242648	0.000935906	-0.085016123	0.084415692	-0.047207727	0.338567113	-0.165022044	0.00076104	-0.316227936	4.81E-11	-0.035912339	0.466706769	-0.059151734	0.230328765	0.054852928	0.266051259	0.163822958	0.000832401	-0.033171239	0.501417489	0.019473691	0.693145415	0.05925684	0.229500106	0.059379028	0.228539433	0.117786032	0.016630265	0.125706968	0.01055563	-0.242369392	6.19E-07	-0.067427611	0.17140764	0.25602655	1.32E-07	0.27971279	7.34E-09	0.018190151	0.71244257	0.202733965	3.31E-05	0.342536324	8.20E-13	0.089688749	0.068631553
ERGIC1	blue	0.098317234	0.045844018	0.016672675	0.735494823	0.036612135	0.458062972	-0.069024637	0.161463837	-0.126856711	0.009861365	-0.105472068	0.032118754	-0.050050983	0.310244377	-0.107813311	0.028468155	0.086475837	0.079197788	-0.106932842	0.029796952	-0.085782288	0.081643412	-0.009841926	0.84194189	-0.017566268	0.721889814	-0.024059947	0.625872495	0.038672224	0.433143551	-0.088067763	0.073808435	-0.014228896	0.77311441	-0.107050116	0.029616951	-0.125106709	0.010935029	-0.238313945	9.62E-07	-0.158770464	0.001206344	-0.041506887	0.400165526	0.04085786	0.407580415	0.08055807	0.102084808
PPP2R1A	blue	0.267810844	3.25E-08	-0.154355038	0.001653879	0.046906052	0.341666343	-0.058496223	0.235544649	-0.078782902	0.109889309	-0.282105761	5.39E-09	0.096358405	0.050364558	-0.015570335	0.752392169	0.094860843	0.054066546	0.090537815	0.066040912	-0.099638448	0.042991353	-0.063298919	0.199220728	0.033325347	0.49943053	0.267518216	3.37E-08	0.189097551	0.000110542	-0.008360108	0.865493439	-0.103515018	0.035470128	0.012127936	0.805890614	0.182795069	0.000187646	0.23679401	1.13E-06	0.075810526	0.124000527	0.186406359	0.00013886	0.219941852	6.44E-06	0.20831129	1.98E-05
TRADD	blue	-0.032027748	0.516290186	0.039874284	0.41897163	0.135736252	0.005728611	0.084107397	0.08780167	0.022891983	0.642740288	-0.002078265	0.966413099	-0.10351412	0.035471733	-0.072011715	0.144039405	0.066546593	0.177085184	-0.095237402	0.053115024	-0.113223215	0.021369106	-0.055310011	0.26208185	0.14290523	0.003610515	-0.045347619	0.357963601	0.019939139	0.686195645	0.143715937	0.00342238	-0.086431766	0.079351404	0.068809224	0.162779192	-0.099798615	0.042655916	-0.408208618	5.13E-18	-0.18935749	0.000108115	-0.076482582	0.120692703	-0.099533534	0.043212276	0.135064872	0.00597535
SLC34A2	blue	-0.093223173	0.058371085	0.254900398	1.51E-07	0.109996061	0.025391365	0.041147186	0.404264947	-0.18116402	0.000214582	0.08899271	0.070816839	-0.125653642	0.010588856	-0.122929827	0.012414185	-0.087509793	0.075662349	-0.141100756	0.004063329	-0.052552107	0.286656745	-0.083254245	0.091079098	-0.01042466	0.832717354	-0.14065957	0.004181581	-0.184719192	0.000159946	-0.162930023	0.000889506	-0.03461074	0.483021158	-0.260228817	8.09E-08	-0.211743	1.43E-05	-0.477552725	6.47E-25	-0.185579396	0.000148846	-0.127109575	0.009714226	-0.350968831	2.04E-13	-0.184167262	0.000167472
SF3A3	blue	0.13058099	0.007882493	-0.162915493	0.000890464	-0.150855577	0.002111625	0.083083969	0.091744811	0.012242758	0.804089959	-0.009930903	0.840531966	0.29445659	1.05E-09	0.022550458	0.647707994	-0.163046191	0.000881877	0.088961512	0.070916103	0.16702206	0.00065448	-0.047194589	0.338701709	0.064742057	0.189147813	0.224596597	4.04E-06	0.071473484	0.147068173	0.060450103	0.220240371	-0.040414623	0.412690801	0.131123561	0.007625921	0.060454899	0.220203694	0.519166123	7.02E-30	0.36481186	1.91E-14	0.170400689	0.000505312	0.068389228	0.165366893	-0.124793659	0.011137645
M6PR	blue	-0.191770407	8.79E-05	-0.024234155	0.62337293	-0.124115505	0.011588002	0.098264597	0.045960883	0.215711023	9.75E-06	0.330365998	5.67E-12	-0.023368856	0.635830427	0.095462483	0.052552959	0.045202141	0.359509416	0.214167801	1.13E-05	-0.021682613	0.660401511	0.012280547	0.803497558	-0.285439268	3.49E-09	-0.058758603	0.233446989	-0.042328697	0.390893474	0.063489	0.197872092	-0.045553832	0.355779593	-0.043491631	0.377997075	0.006464941	0.895786148	0.32229064	1.95E-11	0.114094407	0.020382958	0.039073982	0.428376476	0.13642179	0.005486154	-0.193411205	7.62E-05
HMGCS1	blue	0.259819666	8.49E-08	-0.089936539	0.067867047	-0.064238731	0.192617597	-0.099208945	0.043901842	-0.168836235	0.000569951	-0.216747423	8.81E-06	0.031786139	0.519461552	-0.047657861	0.333976231	0.09803405	0.046475692	0.144195405	0.003315343	-0.01427751	0.772360513	0.038929855	0.430083119	0.000573503	0.990729077	0.103519879	0.03546145	0.036505738	0.45937137	-0.009842197	0.841937599	-0.240644082	7.48E-07	-0.091379768	0.0635518	0.074783669	0.12919025	0.351568266	1.85E-13	0.291557491	1.55E-09	0.223831011	4.36E-06	0.238519668	9.41E-07	0.02224149	0.652215664
NSUN2	blue	0.265572124	4.27E-08	-0.307806331	1.63E-10	-0.159217134	0.001167918	0.049438698	0.31620793	0.017552417	0.722100052	-0.240824641	7.33E-07	0.009600298	0.845773231	-0.039037235	0.428811238	-0.11251917	0.022196042	0.108526946	0.02742877	-0.022673167	0.645921292	0.043729376	0.37539311	0.180140432	0.00023329	0.13996097	0.0043752	0.030541245	0.535959402	0.182125347	0.000198299	-0.248967495	2.97E-07	-0.044771701	0.364107589	0.046400593	0.346899534	0.42843525	7.23E-20	0.176462494	0.000313851	0.035455354	0.472399714	0.18286836	0.000186513	-0.031541323	0.52268521
AK3	blue	-0.040688991	0.409522973	0.060929415	0.2165971	-0.013065508	0.791218202	-0.053641506	0.276770233	0.033943155	0.491506956	0.02927549	0.552998987	-0.09770043	0.047229218	-0.132147646	0.007161895	-0.019312481	0.695558532	-0.05075485	0.303480828	0.062567052	0.204475854	-0.019957744	0.685918388	-0.065445199	0.184377738	-0.049129808	0.31924473	-0.103989311	0.03463176	-0.046186794	0.349128287	0.267897707	3.22E-08	0.020869472	0.672383973	-0.028682793	0.56106784	-0.109520024	0.026036766	-0.020371805	0.679758976	-0.034990868	0.478224937	0.030815671	0.532300134	0.027192056	0.581609746
CD63	blue	-0.008722855	0.859716195	0.01521228	0.75790663	0.038771445	0.431963407	-0.094044603	0.056177804	-0.003094946	0.950000422	0.039520034	0.423119628	-0.104115593	0.034411404	-0.184846085	0.000158261	0.147291907	0.002694172	-0.122424943	0.012781487	-0.037157501	0.451389179	0.02307353	0.640105998	0.044761193	0.364220296	-0.044364612	0.368489854	0.107927351	0.028299825	0.031482031	0.523467486	0.41895885	5.52E-19	0.377278276	2.03E-15	-0.041507318	0.400160632	-0.389954958	1.89E-16	-0.112295234	0.022464814	-0.114057593	0.020423816	0.000949504	0.984651468	0.18209224	0.00019884
ATAD2	blue	0.240119626	7.92E-07	-0.344641502	5.82E-13	-0.196686353	5.71E-05	0.063912791	0.194889255	0.024542349	0.618961498	-0.163777162	0.000835245	0.078098956	0.113018773	-0.086782606	0.078135146	-0.162682978	0.000905932	0.045206944	0.359458311	0.185524369	0.000149534	0.054292685	0.270972517	0.061562955	0.211848134	0.178513377	0.000266195	0.071562039	0.146566544	0.104618006	0.033546506	-0.098729552	0.044937193	0.049194282	0.318609299	0.286674148	2.97E-09	0.644087702	9.08E-50	0.267886077	3.22E-08	0.058819972	0.232958273	0.103001928	0.036396442	0.02049239	0.677969164
SKA2	blue	0.076509404	0.120562124	-0.297578719	6.85E-10	-0.236008315	1.23E-06	0.24033209	7.73E-07	0.131258245	0.007563398	0.012495062	0.800136913	0.229061783	2.56E-06	0.013271999	0.787996441	-0.228706684	2.65E-06	-0.017933261	0.716327347	0.105879354	0.031456366	-0.067972536	0.167964603	0.207158284	2.20E-05	0.077100426	0.11771279	0.227595407	2.97E-06	0.180559134	0.000225461	0.082555039	0.093837591	0.260003118	8.31E-08	0.021059582	0.66957493	0.490471675	2.20E-26	0.201067001	3.86E-05	-0.01858815	0.706438588	-0.163219156	0.000870631	-0.235296325	1.33E-06
NOP2	blue	0.304725811	2.53E-10	-0.354373881	1.15E-13	-0.132047416	0.007206168	0.041764462	0.397245368	0.007083903	0.885873676	-0.28903421	2.17E-09	0.012082692	0.806600436	-0.072259072	0.142663546	-0.047353636	0.337074597	0.248854948	3.01E-07	-0.053259603	0.280209379	0.121672993	0.013346291	0.042279483	0.39144504	0.094621449	0.054678804	0.103341871	0.035780457	0.234443924	1.45E-06	-0.057798267	0.241189218	0.025794948	0.601173673	0.073443794	0.136212812	0.538868502	1.76E-32	0.112098549	0.022703198	0.084710096	0.085544016	0.351428065	1.89E-13	0.128959346	0.008695872
SIGMAR1	blue	0.1494684	0.002323126	-0.318133335	3.63E-11	-0.229641704	2.41E-06	0.115157718	0.019233133	0.100747641	0.040713305	-0.083856197	0.088756672	0.015116119	0.759389739	0.001422065	0.977014375	-0.113786346	0.020727052	0.03829514	0.437645548	-0.051538809	0.296063441	0.038848956	0.431042783	0.149577519	0.002305813	0.191097517	9.31E-05	0.100007713	0.042221325	0.365863195	1.58E-14	0.157220972	0.00134884	0.285830023	3.32E-09	0.120977193	0.013888381	0.417030874	8.29E-19	0.168170215	0.000599731	0.010047587	0.838683782	0.042625378	0.387578377	-0.113977107	0.020513389
SLC38A1	blue	0.227967069	2.86E-06	-0.261686512	6.80E-08	-0.162453046	0.000921472	-0.036724569	0.456682583	-0.009845647	0.841882908	-0.167195006	0.000645947	0.037738476	0.444340327	-0.011034905	0.823081874	-0.042068359	0.393816564	0.248909521	2.99E-07	0.079049751	0.108686981	0.009994762	0.839520385	-0.105487081	0.032094128	0.03913473	0.427658322	0.111917206	0.022924927	0.055878143	0.257205142	-0.166020423	0.000705987	-0.099766118	0.042723795	0.235588432	1.29E-06	0.58653596	1.57E-39	0.198127675	5.02E-05	0.290462059	1.80E-09	0.180810895	0.000220872	-0.041241841	0.40318377
TMEM98	blue	-0.060744612	0.21799664	0.148807831	0.002430486	0.000429028	0.993064505	-0.015763325	0.749425079	-0.147431308	0.00266888	0.087903446	0.07435051	0.053164572	0.281069639	0.009645136	0.845061975	0.079291212	0.107607997	-0.07993137	0.104788296	-0.096460118	0.050120991	-0.056480726	0.252101677	-0.005658036	0.908732625	0.055292635	0.262231994	0.059839244	0.224946731	-0.171647609	0.000458743	0.099157611	0.044011741	0.085500158	0.082655579	-0.071219076	0.148516569	-0.294272994	1.08E-09	0.034472917	0.484766533	-0.109621562	0.02589793	-0.195974071	6.08E-05	0.053466631	0.278341457
MYC	blue	0.07410873	0.132691897	-0.176241169	0.000319445	0.035474926	0.472155113	0.0078065	0.874324103	0.094838658	0.054123043	-0.012988493	0.792420744	0.009967616	0.839950364	-0.033921153	0.491787981	-0.068453232	0.16497057	0.246301904	4.01E-07	0.032340499	0.512199907	0.054431463	0.269747719	0.010898156	0.825238829	-0.008080157	0.869956944	-0.021068882	0.669437642	0.143061964	0.003573428	0.166516317	0.000680035	0.021634368	0.661110065	0.044751856	0.364320463	0.321071594	2.34E-11	0.254715494	1.54E-07	0.001566457	0.974681231	0.123163066	0.012247673	-0.192283933	8.40E-05
NCAPD2	blue	0.224783624	3.96E-06	-0.311868537	9.11E-11	-0.205029372	2.68E-05	0.044735749	0.364493292	0.038307489	0.43749769	-0.158659379	0.001216079	0.085551472	0.082470738	0.031552924	0.52253222	-0.070379158	0.15337552	0.28665449	2.98E-09	-0.01023477	0.835720799	0.01816935	0.712756858	-0.090109189	0.067338506	0.148233566	0.002527475	0.100508099	0.041196447	0.184248002	0.000166351	-0.173179136	0.000407007	-0.029405121	0.551241793	0.137039435	0.005275654	0.763204491	5.76E-80	0.236302047	1.19E-06	0.149109135	0.002380967	0.24034834	7.72E-07	-0.032917645	0.504696209
ETFRF1	blue	0.042252788	0.391744428	-0.042809204	0.385532911	-0.0002649	0.995717711	-0.000105338	0.998297128	0.059135158	0.230459643	0.002758237	0.955434047	-0.025045461	0.611789396	-0.099542461	0.043193441	-0.02059761	0.676408897	0.007086704	0.885828859	0.011840268	0.810406394	-0.009367676	0.849465191	0.096683825	0.049588754	0.03664277	0.457686624	-0.002589232	0.958162146	0.014205508	0.773477192	0.107899454	0.028340924	0.088170655	0.07347064	-0.039260887	0.426169155	0.01234795	0.802441219	0.031688989	0.520739573	-0.019721435	0.689443003	-0.028810251	0.559327866	-0.029657517	0.547828367
PAK1IP1	blue	0.185661107	0.00014783	-0.302692342	3.37E-10	-0.226055559	3.48E-06	-0.066783462	0.175545193	0.009209918	0.851970871	-0.13735335	0.005171479	0.142235922	0.003772844	-0.037578636	0.446273369	-0.199262764	4.54E-05	0.016056424	0.744925965	0.30178294	3.83E-10	0.079516883	0.106607232	0.19423852	7.09E-05	0.384132873	5.70E-16	0.076024478	0.122939903	0.187714184	0.000124341	0.277361465	9.90E-09	0.379668242	1.31E-15	0.129433165	0.008450815	0.508656855	1.46E-28	0.272852917	1.75E-08	-0.012542744	0.799390396	0.056524859	0.25173069	0.082472494	0.094167604
USP5	blue	0.213156334	1.25E-05	-0.252501947	1.99E-07	-0.154269128	0.00166393	0.056085531	0.255440712	-0.008164277	0.868615302	-0.161338516	0.001000343	0.09784898	0.046892442	0.007610804	0.877449474	-0.008723165	0.859711265	0.266771357	3.69E-08	-0.054065585	0.272984993	-0.005372188	0.913324923	-0.055721329	0.258544885	0.141477768	0.003964684	0.110320502	0.024959441	0.240346909	7.72E-07	-0.16683198	0.000663978	0.065210827	0.185957742	0.11308984	0.021523677	0.53260371	1.24E-31	0.231830609	1.92E-06	0.051802024	0.293600391	0.339599493	1.32E-12	0.039096115	0.428114741
FOXQ1	blue	0.004907149	0.920802114	0.05109889	0.300210691	0.248438662	3.15E-07	-0.004856307	0.921620011	-0.071256699	0.148301691	-0.021351806	0.665266047	-0.057234951	0.245813611	0.002677837	0.956731812	0.182881243	0.000186315	0.046718083	0.343606548	-0.052866142	0.283782748	-0.057804789	0.241136039	-0.035425248	0.47277609	-0.032765999	0.506662211	-0.056850329	0.249006429	-0.088206818	0.073352216	0.040204501	0.415126601	-0.119034324	0.015505895	-0.181020864	0.000217111	-0.231372278	2.01E-06	-0.127161924	0.00968401	-0.038795919	0.431672598	-0.079576512	0.10634403	-0.213696051	1.18E-05
LSM14B	blue	0.294602739	1.03E-09	-0.132695783	0.006924047	-0.105028001	0.032854497	-0.103578095	0.035357647	-0.184000781	0.000169807	-0.252144628	2.07E-07	0.218173871	7.66E-06	-0.153559232	0.001749153	-0.142249517	0.003769482	-0.041805749	0.396778479	-0.015786839	0.749063818	-0.018161925	0.71286904	0.176675352	0.000308558	0.314991105	5.78E-11	0.01579565	0.74892846	0.036370996	0.461031338	-0.284965252	3.72E-09	-0.127192042	0.009666663	0.254674825	1.55E-07	0.325432991	1.21E-11	0.207623201	2.11E-05	-0.089979294	0.067735843	-0.024819132	0.615011291	0.364453855	2.03E-14
VCP	blue	0.152123803	0.001933813	-0.179476518	0.000246229	-0.127618744	0.00942385	0.011503124	0.815706831	0.021315968	0.665793895	-0.144776162	0.003189767	0.12732277	0.009591689	0.032132644	0.514916435	-0.032251522	0.513361865	0.174296076	0.000372758	-0.014307594	0.771894092	0.027643341	0.575354306	-0.005562327	0.910269899	0.110954689	0.024133433	0.034794671	0.480697184	-0.071530757	0.146743595	-0.316983828	4.31E-11	-0.170318257	0.000508541	0.193490164	7.57E-05	0.432448404	3.00E-20	0.108916779	0.026874893	0.075868612	0.123711875	0.227786322	2.91E-06	0.178207412	0.000272847
ATXN7L3B	blue	0.220254742	6.24E-06	-0.127141797	0.009695617	-0.107057734	0.029605291	-0.018912621	0.701557209	-0.09467742	0.054535141	-0.204754443	2.75E-05	0.072736894	0.140034276	-0.128023002	0.009198824	0.045155848	0.36000219	-0.019272648	0.696155259	0.083117596	0.091613034	0.001492771	0.975871851	0.080027712	0.104369046	0.189784131	0.000104241	0.001939302	0.968657691	-0.095977056	0.051286568	-0.068957577	0.161872456	-0.021161542	0.668070275	0.199917425	4.28E-05	0.34409666	6.36E-13	0.214546492	1.09E-05	0.060003481	0.223674384	0.09958614	0.043101382	0.167858659	0.000614152
FNDC10	blue	-0.019011722	0.700068765	0.058355678	0.236673726	-0.008323957	0.866069589	0.023885636	0.628377835	-0.026280598	0.594339502	0.020981533	0.670727616	0.046188794	0.349107398	-0.021549549	0.662356518	-0.089440298	0.069405167	-0.086797984	0.078082184	-0.08924215	0.070027249	-0.088822252	0.071360588	0.153414071	0.001767065	0.120788526	0.014038668	0.008197861	0.868079773	0.121255736	0.013669089	-0.073491256	0.135959141	-0.008494808	0.863347301	-0.153070248	0.001810162	-0.272874131	1.74E-08	-0.134011105	0.006381894	-0.036161602	0.463617607	-0.308888782	1.40E-10	-0.040587737	0.410690353
DCAF12	blue	0.106726101	0.030116556	-0.12688635	0.009844016	-0.054955959	0.265152933	0.041049869	0.405378329	-0.135163752	0.005938421	-0.078649157	0.110495845	-0.031320703	0.525599003	-0.103141711	0.03614207	-0.178241566	0.000272097	-0.066590807	0.176796975	0.000231654	0.996255148	-0.115414988	0.018963569	0.158722867	0.001210506	0.068728727	0.163272778	-0.042320869	0.390981175	-0.007246351	0.883275014	0.011949088	0.808697404	-0.059869591	0.224711241	-0.040927258	0.406783687	0.131970034	0.007240517	0.0486739	0.323761549	-0.078230518	0.112411423	-0.13532936	0.005877031	-0.162255724	0.000935003
HNRNPH3	blue	0.284754604	3.82E-09	-0.140873791	0.00412378	-0.10651152	0.030451381	0.050410433	0.30677808	-0.106830918	0.029954154	-0.263386062	5.55E-08	0.156026752	0.001469048	-0.036133901	0.463960348	-0.167229046	0.00064428	0.028240554	0.567125134	-0.102176924	0.037928918	-0.060048831	0.223323966	0.074247836	0.131964275	0.22657487	3.30E-06	0.018141915	0.713171438	-0.120664537	0.014138211	-0.361835159	3.20E-14	-0.295945439	8.57E-10	0.177403745	0.000291069	0.452861689	2.82E-22	0.242053987	6.41E-07	0.17207766	0.00044363	0.053189978	0.280839482	0.104976076	0.032941459
ACSL5	blue	0.002484739	0.959849149	0.170526566	0.000500419	0.111842493	0.023016822	-0.005750441	0.907248719	-0.095294944	0.052970858	-0.040143967	0.415829893	-0.142950098	0.003599862	-0.20428256	2.88E-05	0.038393363	0.436470289	-0.172879139	0.000416692	-0.045580365	0.355499191	-0.049963746	0.311089501	0.078870909	0.10949163	0.029503953	0.549903945	-0.073463186	0.136109122	-0.126530434	0.010054143	-0.004092271	0.933920663	-0.164480375	0.000792545	-0.099793245	0.042667127	-0.384108674	5.73E-16	-0.159423839	0.00115052	-0.114500616	0.019936832	-0.111600326	0.023316876	0.112127403	0.022668091
RCC1	blue	0.211214031	1.50E-05	-0.30933975	1.31E-10	-0.202064392	3.52E-05	0.18774305	0.000124037	0.035933778	0.466440626	-0.098682872	0.045039095	0.070079092	0.155140304	-0.082687971	0.093308072	-0.160855114	0.001036449	0.011472439	0.816189666	0.00346597	0.944015722	0.060828183	0.217362949	0.233496977	1.61E-06	0.264091654	5.10E-08	0.157516465	0.001320526	0.343411248	7.11E-13	0.000661222	0.989311139	0.293392483	1.21E-09	-0.040000039	0.417504893	0.394652429	7.63E-17	0.156766583	0.00139347	0.086914752	0.077680972	0.0667241	0.175930194	-0.102588014	0.037158601
RAD23B	blue	0.196258885	5.93E-05	-0.305913085	2.14E-10	-0.085697598	0.081946188	0.07565763	0.124762826	0.005657185	0.908746292	-0.1723084	0.000435713	-0.018481043	0.708052559	-0.054975884	0.264979452	-0.066023426	0.180522032	0.13152529	0.007440784	0.00254275	0.95891256	-0.039225742	0.42658371	0.176022748	0.000325056	-0.035682047	0.469570912	2.25E-05	0.999636194	0.120185062	0.014529016	-0.122514131	0.012715914	-0.098591671	0.045238746	0.028608824	0.562078802	0.467343435	8.48E-24	0.038575784	0.434292401	0.15836983	0.001241795	0.274772956	1.37E-08	-0.17771847	0.000283802
RCAN2	blue	-0.097908726	0.046757562	0.22291909	4.78E-06	0.143100008	0.003564478	-0.07464833	0.129886606	-0.062404793	0.205654424	0.03217879	0.514312692	-0.044724552	0.36461347	-0.046419765	0.346700123	-0.076391167	0.121138553	-0.115484254	0.018891558	-0.02088503	0.672153925	-0.023197886	0.638304181	-0.011179625	0.820800653	0.038359826	0.436871367	-0.044245621	0.369776934	-0.241360833	6.91E-07	0.035418568	0.472859626	-0.096996262	0.048853325	-0.007389286	0.880989515	-0.339512893	1.34E-12	-0.082640727	0.093495988	-0.074187327	0.132280401	-0.036781162	0.455988662	0.105589997	0.031925748
PLBD2	blue	-0.103487968	0.035518459	-0.078207438	0.112517787	-0.059036709	0.231238047	0.069128437	0.160832879	0.097930921	0.046707539	0.056607698	0.251035348	-0.032383709	0.511636109	0.296336421	8.12E-10	-0.085039125	0.084331371	0.026142198	0.596283493	-0.154556606	0.001630514	0.025144639	0.610379894	-0.077993604	0.11350698	0.055126208	0.263673106	-0.029536883	0.549458537	0.048688688	0.323614396	-0.40496955	9.90E-18	-0.274139462	1.49E-08	0.118485429	0.015991816	0.305375555	2.31E-10	-0.006116989	0.901365712	0.02314897	0.639012677	0.180206147	0.000232045	-0.07562618	0.124920075
SLC44A1	blue	0.007737296	0.875429111	-0.160655393	0.001051715	-0.074202569	0.132200714	-0.004410504	0.928795178	0.078349584	0.111863976	-0.086820142	0.078005921	-0.094521562	0.054935966	0.160236698	0.001084393	0.255812483	1.36E-07	0.154741313	0.00160937	0.057064666	0.247223633	-0.019251688	0.696469331	-0.039037041	0.428813531	-0.13303064	0.006782249	0.044584963	0.366113753	-0.010127204	0.837423224	-0.046899978	0.341728931	0.013266142	0.788087774	0.005615738	0.909411965	0.234657363	1.42E-06	0.131547254	0.007430778	0.27250496	1.82E-08	0.290862214	1.70E-09	-0.053754538	0.275757869
GOLGA3	blue	0.249456824	2.81E-07	-0.150533276	0.002159133	0.007755618	0.875136524	-0.043633491	0.376441988	-0.158013595	0.001274121	-0.316105449	4.90E-11	-0.025114744	0.610804603	-0.045425357	0.357139294	-0.02264115	0.646387288	-0.043158457	0.381664862	0.035517243	0.471626496	-0.016434091	0.739141502	0.027038056	0.583751625	0.029219201	0.553762842	-0.069668704	0.157578745	-0.074369582	0.131329992	-0.528697664	4.07E-31	-0.403909635	1.22E-17	0.173452222	0.000398373	0.22226889	5.10E-06	-0.046840464	0.34234254	0.044291875	0.369276284	0.180238387	0.000231436	0.199790552	4.33E-05
TMEM125	blue	0.137058047	0.005269425	0.234620897	1.43E-06	0.05704529	0.247384429	-0.081920687	0.096397606	-0.243570486	5.43E-07	-0.142170899	0.003788962	-0.141197844	0.004037716	-0.372570851	4.79E-15	0.018629375	0.705817711	-0.195422915	6.39E-05	-0.028603081	0.562157329	-0.030001478	0.543193424	0.185007424	0.000156143	0.042564187	0.388260721	-0.072352756	0.142145084	-0.14138019	0.003990005	0.120661014	0.014141048	0.068095488	0.167194951	-0.042486299	0.38913031	-0.526753832	7.33E-31	-0.129639606	0.008345983	-0.12271051	0.012572578	-0.110872297	0.024239394	0.36290153	2.66E-14
SELENBP1	blue	0.144965155	0.003149843	0.313032324	7.69E-11	0.102356096	0.03759153	-0.173521208	0.000396219	-0.24841689	3.16E-07	-0.14339945	0.003494741	-0.141649215	0.003920545	-0.357201163	7.12E-14	0.007670597	0.876494344	-0.158790807	0.001204569	-0.052642624	0.285826344	-0.0198597	0.68737992	0.206912548	2.25E-05	0.058780444	0.233272974	-0.185079714	0.000155203	-0.20544538	2.58E-05	0.019856785	0.687423393	-0.206716331	2.30E-05	-0.089349905	0.06968839	-0.509865898	1.04E-28	-0.158768337	0.001206529	-0.11640224	0.017959457	-0.057333364	0.245001283	0.363513388	2.39E-14
DDIT3	blue	0.087345847	0.076214215	-0.19626846	5.93E-05	-0.113459852	0.021097233	0.207218299	2.19E-05	0.084017608	0.088142076	-0.010454896	0.832239339	-0.021242501	0.666876481	-0.075389472	0.126108573	-0.064576542	0.190283725	0.005511562	0.911085433	0.010092432	0.837973713	0.099741469	0.042775343	0.112093624	0.022709196	0.192329935	8.37E-05	0.150553799	0.002156079	0.11797943	0.016451527	0.006826168	0.889999156	0.235106358	1.36E-06	0.080849834	0.100845197	0.205816148	2.50E-05	0.054186697	0.271910486	-0.011243981	0.819786695	0.051060805	0.300571535	0.061829112	0.20987557
CSAG1	blue	0.227404122	3.03E-06	-0.174737271	0.000359985	-0.128682409	0.008842014	-0.054947711	0.265224772	-0.103770971	0.035015582	-0.158829843	0.001201169	0.023986491	0.626927748	-0.031420726	0.524276949	-0.043654234	0.376214932	0.050795684	0.303091467	-0.001763882	0.971491508	0.007890843	0.872977706	0.07154147	0.146682941	0.23649237	1.17E-06	0.039074629	0.428368821	0.037721421	0.444546365	-0.097562745	0.047543171	0.116483822	0.017878598	0.295815136	8.72E-10	0.384971706	4.87E-16	0.300296448	4.71E-10	0.04055502	0.411067984	0.190476781	9.82E-05	0.055400803	0.261298271
MLEC	blue	0.198922854	4.68E-05	-0.111498907	0.023443541	-0.171113927	0.000478164	-0.121408157	0.013550385	-0.173651182	0.00039219	-0.233020948	1.69E-06	-0.041019165	0.40572999	-0.161688146	0.000974955	-0.065306504	0.185311544	-0.113167012	0.021434124	0.013432874	0.785488887	0.045618325	0.355098264	0.066519479	0.177262104	0.069781817	0.156903782	-0.08418978	0.087490277	-0.091939238	0.061940909	-0.190683727	9.65E-05	-0.179258905	0.000250614	0.136522046	0.00545148	0.061125052	0.215122548	-0.031784117	0.519488143	-0.079078635	0.108557461	0.073160843	0.137732688	0.333912019	3.25E-12
FEN1	blue	0.205486606	2.57E-05	-0.400511521	2.41E-17	-0.273477473	1.61E-08	0.130253259	0.008041178	0.147757165	0.002610598	-0.100903221	0.040402078	0.21199061	1.40E-05	0.04808082	0.329699148	-0.127904938	0.009264044	0.073272589	0.137130894	0.021039388	0.669873104	0.035198362	0.475617886	0.09482597	0.054155378	0.284375575	4.01E-09	0.190327009	9.95E-05	0.198741335	4.76E-05	-0.175937672	0.000327266	0.153488766	0.001757827	0.367372147	1.21E-14	0.829778729	3.73E-106	0.314549134	6.16E-11	0.144344542	0.003282675	0.16065139	0.001052023	-0.010544374	0.8308251
SRP72	blue	0.07131416	0.147973975	-0.243644117	5.38E-07	-0.178594577	0.000264455	0.05470764	0.26732157	0.112206975	0.022571516	-0.010595753	0.83001328	0.074842839	0.128886712	0.00513329	0.917165155	-0.077214486	0.117169013	0.005545764	0.91053598	0.098260769	0.045969391	0.050404983	0.306830443	0.070856573	0.150599094	0.12641481	0.010123257	0.006994134	0.887310229	0.034815288	0.480437065	0.157078243	0.001362715	0.162758469	0.000900883	-0.069069782	0.16118919	0.380069136	1.22E-15	0.089813597	0.068245484	0.215376947	1.01E-05	0.172771284	0.000420226	-0.280935595	6.27E-09
HMGN2	blue	0.059600397	0.226806254	-0.165967622	0.000708804	-0.191470287	9.02E-05	0.170817408	0.000489281	0.145610654	0.003016881	0.103471091	0.035548641	0.360388616	4.12E-14	-0.073913515	0.133718226	-0.217257567	8.38E-06	-0.072082775	0.143643122	-0.018670552	0.705197764	-0.012012969	0.807694594	0.169335346	0.00054854	0.295613432	8.96E-10	0.152333809	0.001905727	0.139383886	0.004541207	0.119444498	0.015151279	0.381543645	9.25E-16	0.214270083	1.12E-05	0.398040868	3.93E-17	0.252028055	2.10E-07	-0.035253308	0.474928823	-0.076909681	0.118626565	-0.070258368	0.154084085
CLTRN	blue	-0.066079615	0.180150561	0.120319245	0.014418702	0.0736782	0.134963493	0.093992227	0.056315582	-0.034355838	0.486251885	0.047493894	0.335643869	-0.033822046	0.493054906	-0.045327107	0.358181305	-0.035449888	0.472468032	-0.07631961	0.121488451	-0.031145067	0.527924582	-0.004903118	0.920866952	-0.060641449	0.218780721	-0.055801689	0.257857728	0.005058942	0.91836069	-0.078827859	0.109686018	0.090534198	0.066051774	0.025322981	0.607848969	-0.06707511	0.173662752	-0.266752547	3.70E-08	-0.067256659	0.17249856	-0.042954161	0.383924599	-0.118687627	0.015811286	-0.009928976	0.840562496
SYTL1	blue	0.052916585	0.283322915	0.042123876	0.393192112	0.047630843	0.334250653	0.05025726	0.308252039	-0.023413067	0.635191391	-0.045568953	0.355619776	-0.074642446	0.12991695	-0.152388695	0.001898449	0.088305067	0.073031264	0.025485052	0.60555299	-0.075980014	0.123159743	-0.061054015	0.215657132	-0.020910263	0.671780863	-0.070171608	0.154594558	-0.018767901	0.70373289	0.063927896	0.194783552	-0.109024116	0.026724087	-0.040364275	0.413273674	-0.095719529	0.051917137	-0.351978818	1.73E-13	-0.160373603	0.001073606	-0.110168121	0.025161508	-0.162303538	0.000931708	0.132259343	0.007112843
NOP58	blue	0.359039997	5.20E-14	-0.362073965	3.07E-14	-0.136169553	0.005574269	0.108462926	0.027520662	0.011155338	0.821183395	-0.337601221	1.81E-12	-0.016381251	0.739949942	-0.194687246	6.81E-05	-0.143724413	0.003420461	0.089318803	0.06978606	0.06155265	0.211924775	0.124642242	0.011236834	0.223940248	4.31E-06	0.162989756	0.000885576	0.059210053	0.229868713	0.141410897	0.003982021	-0.02248981	0.648591812	0.036807788	0.455662393	0.070511696	0.152600879	0.529804668	2.91E-31	0.219521726	6.71E-06	0.057121499	0.246752405	0.297874295	6.58E-10	0.08905367	0.070623203
ATN1	blue	0.224341763	4.14E-06	-0.045838035	0.352783335	0.069029803	0.161432393	-0.035909574	0.466741096	-0.155837673	0.001488958	-0.249220309	2.89E-07	0.006733014	0.891490963	-0.029494566	0.550030947	-0.011665757	0.813148912	0.094022348	0.056236313	-0.167508825	0.000630727	-0.059716011	0.225904793	-0.011115555	0.821810405	0.070859544	0.150581938	0.006504314	0.895155108	0.058127897	0.238511689	-0.374034079	3.67E-15	-0.29238601	1.39E-09	0.040333016	0.4136358	0.178637739	0.000263534	-0.027602888	0.575913751	0.005202322	0.916055271	0.097761448	0.04709064	0.252674286	1.95E-07
PNMA5	blue	0.130020487	0.008155608	-0.073041615	0.138377011	-0.07604735	0.122826941	-0.110216341	0.025097413	-0.091638912	0.062801407	-0.100713082	0.040782712	0.037595263	0.446072075	-0.005401557	0.912852957	-0.032744022	0.50694746	0.150879452	0.002108144	0.025959396	0.598855576	-0.018750045	0.704001498	-0.053196117	0.280783884	0.177061391	0.00029917	0.041488847	0.400370528	-0.026609274	0.589734466	-0.052580364	0.286397342	-0.00719519	0.884093295	0.017508148	0.722772086	0.230658817	2.17E-06	0.046124027	0.349784323	0.081489311	0.098170066	-0.024362304	0.621536979	0.018323215	0.710433233
TMBIM6	blue	0.180568325	0.000225292	-0.116173929	0.018187449	-0.106657253	0.030223639	0.015729827	0.749939821	-0.047031618	0.340374155	-0.145495809	0.003040158	-0.126544591	0.01004571	-0.238481511	9.45E-07	0.196206693	5.96E-05	0.007415674	0.880567697	-0.032230658	0.513634527	0.051804913	0.293573428	0.030625568	0.534833674	0.072547593	0.141071447	0.026827954	0.58667968	0.045417834	0.357219015	0.113282716	0.02130046	0.166102088	0.000701651	-0.019731815	0.689288048	0.043501298	0.377890985	0.022378522	0.65021487	0.123822763	0.011787333	0.25417203	1.64E-07	0.11535481	0.019026326
PYGL	blue	0.066557167	0.17701623	-0.239961543	8.05E-07	-0.123620586	0.011926761	0.099191614	0.043938918	0.051539171	0.296060047	-0.021695018	0.660219365	0.045360075	0.357831446	0.123244082	0.012190298	-0.159302308	0.00116072	0.07546951	0.125705729	0.04766944	0.333858677	0.044110751	0.371239123	-0.016355578	0.740342831	-0.045114334	0.36044445	-0.041547954	0.399699082	0.253503004	1.77E-07	0.045947324	0.351635386	0.04434893	0.368659316	-0.10562724	0.031865	0.39107546	1.52E-16	0.008840618	0.857842259	0.115286304	0.019097989	0.178218559	0.000272602	-0.239408018	8.55E-07
MEST	blue	0.263021972	5.80E-08	-0.283627182	4.43E-09	-0.2162273	9.27E-06	-0.090633649	0.065753616	-0.10112866	0.039954673	-0.20103532	3.87E-05	0.24915116	2.91E-07	-0.052532577	0.286836125	-0.174129962	0.000377676	0.006687555	0.892219115	0.137210799	0.005218554	0.006780514	0.890730234	0.140281101	0.004285491	0.292719168	1.33E-09	0.140612907	0.004194268	0.247790573	3.39E-07	0.088194159	0.073393654	0.239980297	8.04E-07	0.338293025	1.62E-12	0.596242673	4.09E-41	0.370726621	6.67E-15	0.075724359	0.124429688	0.119453978	0.015143168	0.083299144	0.090904207
CENPW	blue	0.136325739	0.005519559	-0.365367912	1.73E-14	-0.260456959	7.87E-08	0.178157083	0.000273956	0.203174499	3.18E-05	0.013956381	0.777344479	0.275681527	1.22E-08	0.060887679	0.216912612	-0.11531583	0.019067073	0.167435782	0.000634239	0.032402835	0.511386665	0.042098057	0.393482449	0.157992064	0.001276099	0.255058185	1.48E-07	0.329123358	6.87E-12	0.287027873	2.83E-09	0.126018825	0.01036316	0.491048035	1.88E-26	0.177911996	0.000279418	0.714589143	9.09E-66	0.291272853	1.61E-09	0.115101844	0.019292117	0.200316162	4.13E-05	-0.12892652	0.008713081
EFS	blue	0.129624652	0.008353538	-0.075743125	0.124336121	-0.031908754	0.517850859	8.99E-05	0.998546983	-0.091332247	0.063690203	-0.124622413	0.011249882	0.246006576	4.14E-07	0.056729291	0.250017136	-0.147828532	0.002597989	0.057622253	0.242627554	-0.053937288	0.274126404	-0.05364216	0.276764369	0.041052594	0.405347126	0.267678126	3.30E-08	0.092365073	0.06073749	-0.106966119	0.029745782	-0.090765007	0.065361495	0.016825737	0.733158421	0.042438863	0.389660487	0.225698178	3.61E-06	0.274337561	1.45E-08	0.036840117	0.45526641	-0.159500845	0.0011441	0.201187094	3.82E-05
ANXA11	blue	0.006309239	0.898282286	0.083234931	0.091154412	0.115453341	0.018923667	0.031851634	0.518600879	-0.080690407	0.10152106	-0.083032884	0.091945288	-0.201361299	3.76E-05	-0.058026147	0.239335947	0.290739904	1.73E-09	0.035261985	0.474820057	-0.124036703	0.011641364	-0.111780971	0.023092732	0.044897956	0.362755088	-0.052619392	0.286039321	0.022897506	0.642660073	0.01397208	0.77710061	-0.046060735	0.350446636	-0.166925025	0.000659313	-0.213105562	1.25E-05	-0.3596019	4.72E-14	-0.257787572	1.08E-07	-0.010716787	0.828101592	-0.042434557	0.389708638	-0.058283685	0.237253552
VDAC2	blue	0.259927718	8.38E-08	-0.286416306	3.07E-09	-0.116240691	0.01812052	-0.028586077	0.562389876	-0.049176308	0.318786362	-0.253944975	1.68E-07	0.00518624	0.916313817	-0.025533509	0.604867279	0.047236232	0.338275199	0.236753851	1.14E-06	0.041957355	0.395066926	0.022855939	0.643263822	0.117633833	0.016772119	0.079489307	0.106729122	0.159940371	0.001108083	0.072820809	0.139576381	0.223998078	4.29E-06	0.21364285	1.19E-05	0.043973308	0.372732879	0.463627652	2.12E-23	0.076980604	0.118286159	0.258789095	9.59E-08	0.509063997	1.30E-28	-0.052552482	0.286653297
FLRT3	blue	0.044461381	0.367445197	0.330897805	5.22E-12	0.303357319	3.07E-10	-0.058149468	0.238337203	-0.143725673	0.003420176	-0.046262159	0.34834161	-0.073763145	0.134512945	-0.162744666	0.000901804	0.051957779	0.292149366	-0.023694702	0.631126992	0.053492365	0.278109865	0.088337699	0.072924917	-0.115386599	0.018993152	-0.028978566	0.557034152	-0.126626132	0.009997257	-0.224576373	4.04E-06	0.050670286	0.304288218	-0.11172638	0.023160271	-0.089625084	0.068829113	-0.324252493	1.45E-11	-0.109783969	0.025677191	-0.013954422	0.777374905	-0.001548245	0.974975491	0.106200086	0.030942995
CKAP5	blue	0.220655027	6.00E-06	-0.246689978	3.84E-07	-0.185656853	0.000147883	0.029528979	0.54956542	-0.048274605	0.32775139	-0.167690253	0.00062208	0.164039523	0.000819071	0.024376373	0.621335562	-0.148682517	0.002451356	0.086854222	0.077888743	0.049908238	0.311628034	0.011134242	0.821515868	0.010848545	0.826021657	0.200909782	3.91E-05	0.017462914	0.723459014	-0.022967494	0.641644056	-0.340930862	1.06E-12	-0.201539244	3.70E-05	0.330220519	5.79E-12	0.690077943	1.10E-59	0.236393338	1.18E-06	0.066646571	0.176433963	0.042829424	0.385308325	0.023221066	0.637968554
TFG	blue	0.256004892	1.33E-07	-0.353160093	1.41E-13	-0.096142273	0.050885399	0.097576193	0.04751243	0.011127122	0.821628086	-0.233114799	1.67E-06	-0.046562675	0.345215938	-0.038502746	0.435163637	0.065958105	0.180954593	0.184683188	0.000160427	-0.031096943	0.528562701	0.027812862	0.573012723	0.17329755	0.000403242	0.136070617	0.005609177	0.136236086	0.005550904	0.16841689	0.000588537	-0.146752341	0.002794141	0.069471652	0.158759821	-0.043892691	0.373610776	0.457302185	9.81E-23	0.052940197	0.28310785	0.199168614	4.58E-05	0.324600672	1.37E-11	-0.04489011	0.362839042
NOLC1	blue	0.329471834	6.51E-12	-0.283819867	4.32E-09	-0.155997758	0.001472085	0.008978937	0.855642229	-0.143293496	0.003519274	-0.324055229	1.49E-11	0.018993417	0.700343599	-0.065730435	0.182468214	-0.134397018	0.006230216	0.090727022	0.065474687	0.023846301	0.628943777	0.032713896	0.50733862	0.089529353	0.069127057	0.164133471	0.000813351	-0.038554559	0.434545479	0.10186985	0.038513117	-0.089082721	0.070531078	-0.144311783	0.003289825	0.094088117	0.056063551	0.580868411	1.24E-38	0.106755697	0.030070625	0.160806779	0.001040125	0.221552296	5.48E-06	0.004358366	0.929634715
PPP4R1	blue	0.114037614	0.020446019	-0.049969071	0.311037866	0.080606851	0.101876713	0.042817255	0.385443475	-0.104617015	0.033548194	-0.162169254	0.000940991	0.07226293	0.142642169	0.026878364	0.585976537	-0.042835408	0.38524187	0.029994566	0.543286376	0.081313885	0.098898242	-0.082973876	0.092177299	-0.009327821	0.850098075	0.154206006	0.001671351	-0.071227635	0.148467666	-0.13832927	0.004859337	-0.14463448	0.003219998	-0.139693756	0.004451374	-0.133238401	0.006695583	0.00127656	0.979365701	-0.052841492	0.284007629	0.045196494	0.359569502	-0.05103598	0.300806909	-0.002236954	0.963850217
YTHDF2	blue	0.259888726	8.42E-08	-0.069717886	0.157285	-0.065340098	0.185085044	0.012728883	0.796477987	-0.231448977	1.99E-06	-0.226271547	3.40E-06	0.182315212	0.000195222	-0.180152662	0.000233058	-0.159210029	0.00116852	-0.036009172	0.465505355	0.049040799	0.320123328	-0.11484019	0.019570431	0.159432173	0.001149824	0.219349054	6.82E-06	-0.043713577	0.375565805	-0.15048847	0.002165815	-0.113270069	0.021315035	-0.090532814	0.066055931	-0.047771711	0.332821456	0.142338144	0.003747632	0.209894552	1.70E-05	-0.005825031	0.906051158	-0.014972731	0.761602864	0.076193273	0.122108132
CDK2AP1	blue	0.070547905	0.152389764	-0.217986158	7.81E-06	-0.160912102	0.001032131	-0.021654768	0.660810426	-0.057315837	0.245145816	-0.087645416	0.075208278	0.144491608	0.003250746	0.158876968	0.001197077	-0.062541314	0.20466247	0.119972715	0.014705104	-0.054612485	0.268155789	-0.070748123	0.151226418	0.09615969	0.05084326	0.068038849	0.167549169	0.099151168	0.044025549	0.124958553	0.01103051	0.091872341	0.062131737	0.293598811	1.18E-09	0.033648397	0.495278909	0.336060204	2.32E-12	0.376173537	2.49E-15	-0.026922778	0.585357345	0.076402528	0.121083075	0.0337432	0.494064054
TMC4	blue	0.253684619	1.74E-07	0.01914164	0.698119189	0.140921433	0.004111024	-0.049569952	0.314923272	-0.225528352	3.67E-06	-0.292496743	1.37E-09	-0.157746991	0.001298817	-0.310052614	1.18E-10	0.278136244	8.97E-09	-0.069387753	0.159264712	-0.105949007	0.031344264	-0.041982477	0.394783742	0.105273319	0.03244629	-0.001783381	0.971176494	0.047821236	0.332319932	-0.072201833	0.142981025	-0.087703231	0.075015389	-0.164040867	0.000818989	-0.105653297	0.031822557	-0.415062928	1.25E-18	-0.203169589	3.18E-05	-0.054277353	0.271108069	0.053978671	0.27375788	0.223626466	4.45E-06
RNF114	blue	-0.012565117	0.799040205	-0.088051545	0.073861793	-0.176754706	0.000306606	0.23362177	1.59E-06	0.217586952	8.12E-06	0.106829466	0.029956398	0.116225395	0.018135835	-0.101270134	0.039676047	-0.07723376	0.117077317	0.08414714	0.087651336	0.046122109	0.349804383	0.050034203	0.310406816	0.138073981	0.004939306	0.187740897	0.00012406	0.156145105	0.00145671	0.059797983	0.225267183	-0.025056611	0.611630857	0.257529554	1.11E-07	0.093644335	0.057237856	0.257672289	1.09E-07	0.201307192	3.77E-05	-0.015717526	0.750128881	0.026116654	0.596642595	0.127820319	0.009311041
CACNA2D2	blue	0.124074938	0.011615445	0.402891021	1.50E-17	0.175655683	0.000334693	-0.272185409	1.90E-08	-0.313870091	6.81E-11	-0.151936451	0.001959188	-0.103326509	0.0358081	-0.254224717	1.63E-07	-0.047530278	0.335273359	-0.130760445	0.007796792	-0.01288573	0.794026092	-0.0135025	0.784404319	0.006077588	0.901997844	-0.042904105	0.384479508	-0.188734788	0.000114014	-0.265032162	4.56E-08	0.008613348	0.861459469	-0.229091553	2.55E-06	0.038301343	0.437571283	-0.430038905	5.09E-20	-0.090104419	0.067353062	-0.094215396	0.055730467	0.019409005	0.694113319	0.414372318	1.44E-18
ERMP1	blue	0.134024146	0.006376715	-0.160815224	0.001039482	-0.138747938	0.004730715	-0.020839295	0.672830294	0.01430434	0.771944529	-0.094558978	0.054839519	-0.031738105	0.520093239	-0.064202214	0.192871134	0.037640474	0.445524969	0.266985789	3.59E-08	0.013239606	0.788501616	-0.003546693	0.942714055	-0.084968881	0.084589088	0.026431826	0.592218628	0.109049974	0.026687867	0.136213398	0.005558862	-0.159436236	0.001149484	-0.096630618	0.049714912	0.138553878	0.004789947	0.355706568	9.19E-14	0.108551152	0.027394094	0.062785643	0.202895862	0.227282519	3.07E-06	0.05215389	0.290329228
EIF5	blue	-0.034628578	0.48279551	-0.060925436	0.216627167	-0.273051283	1.70E-08	0.081453178	0.0983197	0.104268008	0.03414704	0.131618953	0.007398201	0.175654241	0.000334732	0.042396763	0.390131403	0.012211375	0.804582005	0.14610438	0.002918648	0.176038026	0.000324661	0.007732259	0.87550954	-0.146366805	0.002867627	-0.03420018	0.488230463	-0.118308	0.016151717	-0.079712417	0.105746066	0.041313471	0.402366737	0.023326612	0.636441274	0.100744715	0.040719178	0.263760811	5.31E-08	0.211040164	1.53E-05	0.058792468	0.233177214	0.01140508	0.817249828	-0.13808802	0.004934877
PCNA	blue	0.192912082	7.96E-05	-0.338741435	1.51E-12	-0.249823795	2.70E-07	0.086857183	0.077878567	0.13262102	0.006956066	-0.062064135	0.208144793	0.149712882	0.002284501	-0.072586971	0.140855214	-0.102015658	0.038234779	0.097111281	0.048584893	0.076867291	0.118830385	0.041414857	0.401211991	0.142577826	0.003689113	0.255227178	1.45E-07	0.253908321	1.69E-07	0.167403735	0.000635786	0.118288521	0.016169357	0.403879622	1.23E-17	0.350327218	2.28E-13	0.714444852	9.92E-66	0.557346861	4.44E-35	0.024698012	0.616738543	0.206977386	2.24E-05	0.065250451	0.185689923
ALDH3B1	blue	0.164472564	0.000793008	0.094432781	0.055165378	0.110753297	0.024393142	-0.070162005	0.154651135	-0.067313084	0.172137915	-0.238917527	9.02E-07	-0.155433929	0.001532305	-0.267067522	3.56E-08	0.167610323	0.000625876	-0.084284427	0.087133621	-0.035322144	0.474066331	-0.006748318	0.891245855	0.183343157	0.000179329	0.001106237	0.982118295	0.021987139	0.655936034	0.017154916	0.728142096	-0.053986481	0.273688366	-0.06496448	0.187629208	-0.121458231	0.013511587	-0.280103065	6.98E-09	-0.160134281	0.001092527	-0.027730309	0.574152464	0.224424722	4.11E-06	0.287517694	2.66E-09
SLC16A1	blue	0.106882024	0.029875243	-0.171334514	0.000470046	-0.146456343	0.002850405	-0.021307057	0.66592516	0.060260052	0.22169701	-0.016114857	0.744030042	0.130469143	0.007936331	0.102268948	0.037755314	0.020716506	0.674647503	0.297515699	6.91E-10	0.001110025	0.982057087	0.022726384	0.645147069	-0.154822704	0.001600133	0.074447257	0.13092654	0.073596875	0.135395934	0.100380028	0.041456739	-0.010184577	0.836515107	0.054736124	0.267072189	0.034212975	0.488067662	0.496301776	4.55E-27	0.402287188	1.69E-17	0.436159599	1.31E-20	0.123357313	0.012110505	-0.193636195	7.47E-05
RAB7A	blue	0.004780535	0.922839126	-0.167783078	0.000617698	-0.115586287	0.018785915	0.163648569	0.00084328	0.15140881	0.002032298	0.115494721	0.018880697	-0.064767587	0.188973049	0.026162489	0.595998304	0.041236866	0.40324055	0.267360484	3.43E-08	-0.166307082	0.000690875	0.014666578	0.766334674	0.036143955	0.463835929	0.132072144	0.007195223	0.120490872	0.014278679	0.188055653	0.000120792	-0.104469589	0.033800054	0.136187562	0.005567936	-0.014750123	0.765042559	0.412447692	2.15E-18	0.168317451	0.000593026	0.067582546	0.170423391	0.118799843	0.015711868	-0.214647217	1.08E-05
CCDC86	blue	0.186611572	0.000136481	-0.335696149	2.46E-12	-0.22387031	4.34E-06	0.079201188	0.108009282	0.102837379	0.036697831	-0.089909871	0.067948991	0.123873137	0.011752819	0.0712656	0.148250889	-0.133938745	0.0064107	0.069168288	0.160591131	-0.045843508	0.352725789	0.070444639	0.152992434	0.052219951	0.289717822	0.317992871	3.71E-11	0.077432983	0.116132822	0.404087664	1.18E-17	-0.090850842	0.065106304	0.184204957	0.000166948	0.222375382	5.05E-06	0.567960018	1.20E-36	0.195319515	6.45E-05	0.084199902	0.087452078	0.115405729	0.018973214	-0.046056559	0.350490361
C3	blue	-0.146722869	0.002799698	0.177982683	0.000277832	0.107206277	0.029378711	0.003843478	0.937929663	0.155734889	0.001499885	0.065047742	0.187063043	-0.096005085	0.051218325	-0.044693178	0.364950339	0.025966971	0.598748882	-0.05123218	0.298950074	-0.046914786	0.341576365	0.021181441	0.667776771	-0.102241823	0.037806415	-0.097960778	0.046640316	-0.10007008	0.042092425	-0.1503239	0.002190517	0.014221419	0.773230393	-0.199079836	4.61E-05	-0.157927636	0.001282036	-0.249903362	2.67E-07	-0.151534575	0.002014649	-0.033729969	0.494233518	0.024110085	0.625152659	0.03272635	0.507176889
HPGD	blue	0.050984479	0.301295571	0.076485561	0.120678194	0.078365878	0.111789222	0.002240802	0.963788074	-0.128084577	0.009164972	-0.020118943	0.683517961	-0.042072614	0.393768684	-0.07046397	0.152879478	0.144079911	0.003340845	-0.037648397	0.445429121	-0.024452316	0.620248803	-0.020766653	0.673905119	-0.105386268	0.032259804	-0.153991796	0.00169676	-0.088407437	0.072698067	-0.073701438	0.134840128	0.038690728	0.432923324	-0.120251746	0.014474102	-0.081738932	0.097141273	-0.272977922	1.72E-08	-0.069568979	0.158175636	-0.030848154	0.531867822	-0.13581569	0.005700031	-0.135143065	0.00594613
PXMP4	blue	0.067513817	0.170859482	0.314980068	5.78E-11	0.077500004	0.115816428	-0.155851832	0.001487459	-0.226185378	3.43E-06	-0.06905281	0.161292403	-0.122963906	0.012389732	-0.257510128	1.11E-07	-0.023596952	0.632536419	-0.116493066	0.017869455	-0.035025667	0.477787159	0.007674701	0.876428793	0.05122163	0.299049726	0.024605303	0.618062062	-0.092000184	0.061767477	-0.173964396	0.000382637	0.013399698	0.786005819	-0.068492048	0.164730559	-0.06098316	0.216191291	-0.403542327	1.32E-17	-0.072109	0.143497081	-0.082643668	0.093484284	-0.073590168	0.135431641	0.334248445	3.09E-12
ATP5F1B	blue	0.269014543	2.81E-08	-0.294667068	1.02E-09	-0.161555908	0.000984486	-0.039885412	0.418841723	0.006507498	0.895104074	-0.206991228	2.24E-05	-0.025838515	0.600559153	-0.164098331	0.000815486	0.041320098	0.402291198	0.123807941	0.011797506	0.028250037	0.566994916	0.179480575	0.000246148	0.092478373	0.060420572	0.191635004	8.89E-05	0.152810798	0.001843317	0.10558973	0.031926183	0.148365398	0.002504902	0.28131271	5.97E-09	0.171902111	0.000449742	0.529119443	3.58E-31	0.263526779	5.46E-08	0.104642029	0.033505619	0.456433036	1.21E-22	0.119204017	0.015358314
RAB10	blue	0.1927953	8.04E-05	-0.299865959	5.00E-10	-0.099464286	0.043358619	0.000843765	0.986360531	0.047635342	0.334204955	-0.168255004	0.000595862	-0.028291786	0.566421817	-0.025939164	0.599140549	0.05098973	0.30124573	0.221451985	5.54E-06	0.066612172	0.176657828	0.051920321	0.292497885	0.108405844	0.027602818	0.061950602	0.20897959	0.117084095	0.017293344	0.113455452	0.021102259	0.011137397	0.821466142	0.146784807	0.002788032	0.001343015	0.978291783	0.493710346	9.20E-27	0.108267031	0.027803488	0.228740951	2.64E-06	0.477121526	7.23E-25	-0.050893738	0.302157855
MAGEA12	blue	0.229081703	2.55E-06	-0.158478871	0.001232053	-0.112062683	0.022746904	-0.09478333	0.05426416	-0.123866978	0.011757034	-0.160813113	0.001039643	0.042459058	0.389434723	-0.027503227	0.577293088	-0.057275906	0.24547533	0.042383664	0.390277981	-0.000535087	0.99135007	0.000941062	0.984787917	0.016112997	0.74405856	0.23864558	9.28E-07	0.030024054	0.542889883	0.013119262	0.790379171	-0.109190373	0.026491938	0.108295958	0.027761567	0.346491282	4.30E-13	0.437286626	1.02E-20	0.365296062	1.75E-14	0.039785061	0.420014115	0.211899382	1.41E-05	0.057735446	0.241701884
ZCRB1	blue	0.10908589	0.026637627	-0.243947343	5.21E-07	-0.216797728	8.77E-06	0.132808892	0.006875856	0.131056139	0.007657393	-0.016029225	0.745343111	0.029471613	0.550341546	-0.05854563	0.235148641	-0.027846813	0.572544294	0.076640013	0.11992787	-0.022607411	0.646878486	0.045923044	0.351890209	0.130717778	0.007817093	0.20696575	2.24E-05	0.164809179	0.00077328	0.288924253	2.21E-09	0.231791315	1.92E-06	0.400028666	2.66E-17	-0.083800675	0.088968875	0.30529259	2.34E-10	0.176733505	0.000307127	0.193969926	7.26E-05	0.220110733	6.33E-06	-0.196567594	5.77E-05
ATP2A2	blue	0.288520241	2.33E-09	-0.234564329	1.44E-06	-0.056709723	0.250180798	-0.037129818	0.45172662	-0.120960586	0.013901553	-0.356815251	7.61E-14	-0.045043273	0.361202273	-0.025757778	0.601698194	0.035958934	0.466128449	0.116892931	0.017477882	0.009232057	0.851619142	0.084488814	0.086367426	0.095883147	0.051515765	0.0636072	0.197036823	-0.059989683	0.223781081	-0.047762251	0.33291731	-0.363474614	2.41E-14	-0.231664572	1.95E-06	0.119196419	0.015364895	0.398175938	3.83E-17	0.026417733	0.592416131	0.075368104	0.126216294	0.486355642	6.56E-26	0.173465641	0.000397953
ERGIC2	blue	0.094871966	0.054038236	-0.261387015	7.05E-08	-0.125043539	0.010975649	0.111401753	0.023565434	0.10411463	0.034413081	-0.04042099	0.41261712	-0.001012116	0.983639491	0.006151401	0.900813691	-0.062543151	0.204649148	0.158007228	0.001274706	0.145399139	0.003059877	-0.050254626	0.308277431	0.090670716	0.065642771	-0.00368389	0.940502078	0.094975453	0.05377545	0.164742882	0.000777129	0.10694759	0.029774264	0.181305765	0.000212105	-0.022954162	0.641837542	0.359194537	5.06E-14	0.083466897	0.090253151	0.078277374	0.112195734	0.132840634	0.006862386	-0.169932375	0.00052391
NELFB	blue	0.099819396	0.042612557	-0.181613653	0.000206816	-0.035476141	0.472139928	0.113595292	0.020942979	0.128406625	0.008989716	-0.034940076	0.478864294	0.105593338	0.031920294	0.002934758	0.952585179	-0.046687137	0.343926634	-0.002026994	0.967241219	-0.130442211	0.007949344	-0.093027869	0.058902862	0.244061195	5.14E-07	0.221989268	5.25E-06	0.132925303	0.006826572	0.288146642	2.45E-09	-0.188775211	0.000113622	0.043661782	0.376132326	0.186352812	0.000139487	0.296603962	7.83E-10	-0.051245524	0.298824066	0.036058971	0.464888151	-0.055377532	0.261498958	0.006398672	0.896848415
STMN1	blue	0.21989104	6.47E-06	-0.272757506	1.77E-08	-0.227544194	2.99E-06	0.026154862	0.596105492	0.02496833	0.612886557	-0.077761408	0.114588834	0.417955766	6.82E-19	0.037822646	0.443324328	-0.1847287	0.000159819	0.046440309	0.346486516	0.017075517	0.729350991	-0.040595507	0.410600701	0.180644975	0.000223886	0.397074205	4.76E-17	0.279565296	7.48E-09	0.057593335	0.242864442	0.035717668	0.469127261	0.334556941	2.94E-12	0.272750279	1.77E-08	0.683427753	3.88E-58	0.470100565	4.27E-24	0.067147463	0.173198082	0.061661054	0.211119545	0.032381244	0.511668268
RDH11	blue	0.081166527	0.099513226	-0.182738341	0.000188527	-0.225156458	3.81E-06	0.051287497	0.298427932	0.030093412	0.541957892	-0.024261733	0.622977625	0.113974606	0.020516178	0.052554047	0.286638928	0.091369897	0.063580528	0.063239631	0.199642747	0.131250704	0.007566887	0.221589716	5.46E-06	-0.121971247	0.013119689	0.053710919	0.276148235	0.018181783	0.712568996	0.072470533	0.141495336	0.040186965	0.41533026	0.218390702	7.50E-06	0.280022517	7.05E-09	0.383268134	6.71E-16	0.294281085	1.07E-09	0.041136395	0.404388307	0.121447125	0.013520183	0.044584272	0.366121191
RARS	blue	0.090442545	0.066327537	-0.263792375	5.29E-08	-0.173093055	0.000409764	0.174509896	0.000366516	0.093628561	0.057279969	-0.046125576	0.349768124	0.076919616	0.118578834	0.039596652	0.422220465	-0.00752881	0.878759521	0.060325882	0.221191684	0.205787229	2.50E-05	0.001083823	0.982480559	-0.022619842	0.646697478	-0.006877494	0.889177354	0.075643301	0.124834453	0.103720996	0.035103941	0.059724421	0.225839313	0.070091514	0.155066943	-0.070431434	0.153069625	0.305932323	2.13E-10	0.029030337	0.556329565	0.081742656	0.097125991	0.1257221	0.010546218	-0.305042585	2.42E-10
CCT5	blue	0.230767514	2.14E-06	-0.375902953	2.62E-15	-0.250836482	2.40E-07	0.013779558	0.780092701	0.057904156	0.24032681	-0.145524614	0.003034304	0.076932944	0.118514825	0.012747882	0.796180893	-0.102367861	0.037569466	0.169404167	0.000545647	0.025661514	0.603057567	0.052375421	0.288282321	0.145521913	0.003034853	0.187405716	0.000127631	0.159804308	0.001119119	0.243368643	5.55E-07	0.064402329	0.191484725	0.265902233	4.10E-08	0.131971316	0.007239947	0.609160192	2.63E-43	0.432645482	2.87E-20	0.061909181	0.209284756	0.301089056	4.22E-10	-0.135535864	0.00580128
LAMC1	blue	0.11823313	0.01621961	-0.066530485	0.177190279	-0.062370469	0.20590437	-0.100838207	0.040531888	-0.168091463	0.000603346	-0.164723913	0.000778233	0.352598932	1.56E-13	0.285897882	3.29E-09	-0.137911631	0.004990776	-0.021937438	0.656664001	0.09066256	0.065667148	-0.060236327	0.221879335	-0.03127487	0.526205369	0.23058027	2.18E-06	-0.064946278	0.187753145	-0.154526625	0.00163397	-0.277992789	9.14E-09	-0.254504684	1.58E-07	0.013257925	0.788215906	0.354886517	1.06E-13	0.050761913	0.303413459	0.140421161	0.004246768	0.098953813	0.044450327	0.008125162	0.869239111
API5	blue	0.086951135	0.077556304	-0.04046251	0.41213686	-0.128190072	0.00910723	-0.034103703	0.489458947	-0.068612664	0.163986432	-0.063614827	0.196983011	-0.037925526	0.44208428	-0.118820228	0.015693867	-0.057296319	0.245306836	0.095382374	0.052752433	0.103279249	0.035893258	0.004449701	0.928164066	-0.095664109	0.052053675	0.009563069	0.84636386	-0.077200131	0.117237342	-0.185740654	0.000146847	-0.007381836	0.881108616	-0.045418451	0.35721247	0.161668819	0.000976342	0.265219084	4.45E-08	0.288370263	2.37E-09	-0.031318677	0.525625805	-0.023194915	0.638347198	0.104726215	0.033362669
RPIA	blue	0.206021837	2.45E-05	-0.217683461	8.04E-06	-0.161242001	0.001007458	0.013871015	0.778670912	-0.017125268	0.728593427	-0.124282143	0.011475872	0.084435791	0.086565671	-0.187870595	0.000122703	-0.148301609	0.002515801	0.032595727	0.50887446	0.074329818	0.131536899	-0.010419523	0.832798569	0.188779631	0.000113579	0.301402825	4.04E-10	0.114375526	0.0200733	0.121525213	0.013459841	0.087522378	0.075620118	0.209860512	1.71E-05	0.088882202	0.071168962	0.471621786	2.92E-24	0.297961141	6.50E-10	0.035091102	0.476964578	-0.039929419	0.418328198	0.195605452	6.28E-05
EIF2A	blue	0.236329796	1.19E-06	-0.22458478	4.04E-06	-0.211970878	1.40E-05	-0.086651372	0.078588314	-0.072030914	0.143932257	-0.165687867	0.000723901	-0.014781838	0.764552212	-0.2155504	9.90E-06	-0.003706424	0.940138806	0.047911275	0.331409373	0.122553927	0.012686751	0.210670893	1.58E-05	0.089731244	0.068499945	0.079710145	0.105756041	0.021768645	0.659138729	-0.013349523	0.786787798	0.295431529	9.19E-10	0.122502046	0.012724781	0.003669635	0.94073188	0.362163456	3.03E-14	0.195108247	6.57E-05	0.007934349	0.872283337	0.17623871	0.000319508	0.027366942	0.579181828
CXCL16	blue	-0.141133298	0.004054728	0.307095985	1.81E-10	0.127431461	0.009529747	-0.062469945	0.205180605	0.007116511	0.885351951	0.103208046	0.036021885	-0.166261763	0.000693244	-0.081966134	0.096212367	0.194531228	6.91E-05	-0.08241595	0.094394204	-0.121055372	0.013826522	0.152458365	0.001889246	0.030308989	0.539066193	0.001275254	0.979386798	-0.044974043	0.36194153	-0.142898123	0.003612205	-0.088238669	0.073248043	-0.157630076	0.001309786	-0.138150036	0.004915359	-0.396937412	4.89E-17	-0.169925244	0.000524198	-0.046593571	0.344895594	0.109617535	0.025903425	0.186647369	0.00013607
CFI	blue	-0.075425015	0.125929558	0.116237809	0.018123405	0.100638168	0.040933509	-0.030674893	0.534175725	0.005919672	0.904531955	0.052041673	0.291369802	-0.034039779	0.490273844	-0.080976638	0.100310183	0.013972295	0.777097273	-0.108225243	0.027864141	0.014295815	0.7720767	0.072064841	0.143743055	-0.091260645	0.063899208	-0.159188164	0.001170376	-0.132572461	0.006976934	-0.100130501	0.041967864	0.051986962	0.291878034	-0.059659712	0.226343444	-0.105447923	0.032158394	-0.341727142	9.35E-13	-0.146427924	0.002855861	-0.115449231	0.01892794	-0.021795897	0.658738922	0.09060868	0.06582837
HSPBP1	blue	0.235989154	1.23E-06	-0.284151937	4.13E-09	-0.036602273	0.458184154	0.015444477	0.754329103	0.045720374	0.354021857	-0.20836326	1.97E-05	0.025087298	0.611194637	-0.055094715	0.263946419	-0.039854913	0.419197837	0.119748562	0.014893013	-0.096732618	0.049473297	0.01592811	0.74689455	0.137414503	0.005151402	0.237580911	1.04E-06	0.481870875	2.12E-25	0.153223193	0.001790873	0.030651711	0.534484897	0.281714718	5.67E-09	0.229855605	2.35E-06	0.328130203	8.01E-12	0.131501499	0.007451635	0.113848634	0.020657074	0.172742146	0.000421186	0.19695386	5.58E-05
PLA2G10	blue	0.191585413	8.93E-05	0.098273316	0.045941507	0.130089136	0.00812171	-0.217361856	8.30E-06	-0.243490383	5.47E-07	-0.270785048	2.26E-08	-0.127645161	0.009408997	-0.233130051	1.67E-06	0.215787164	9.68E-06	-0.080051436	0.10426601	-0.023027998	0.640766256	0.010629528	0.829479709	0.101445134	0.039333671	-0.046773585	0.343032929	-0.039153114	0.427441135	-0.159702618	0.001127434	0.060269219	0.221626597	-0.10105331	0.040103745	-0.030698373	0.533862669	-0.359992402	4.41E-14	-0.092615265	0.060039488	-0.05914175	0.230407585	0.169441638	0.000544078	0.37982778	1.27E-15
DEK	blue	0.177304311	0.0002934	-0.225630075	3.63E-06	-0.231284559	2.03E-06	0.072272453	0.142589404	0.066436082	0.17780709	-0.070719032	0.151395027	0.266540311	3.80E-08	0.039933744	0.418277748	-0.178260413	0.000271684	0.062552572	0.204580831	0.046180474	0.34919431	-0.038613305	0.433845224	0.092496098	0.060371117	0.371235994	6.09E-15	0.059011041	0.231441299	0.027696069	0.574625494	-0.118766882	0.015741013	0.004465904	0.927903179	0.158521512	0.001228262	0.702363184	1.18E-62	0.392397086	1.18E-16	0.167530166	0.000629704	0.045644153	0.354825636	-0.148221882	0.002529484
ADIPOR2	blue	0.209027148	1.85E-05	-0.184952626	0.00015686	-0.076358328	0.121299033	-0.030839584	0.531981858	-0.033831188	0.49293796	-0.199142277	4.59E-05	-0.024137174	0.624763895	-0.011614012	0.81396255	0.222524621	4.97E-06	0.28778583	2.56E-09	-0.035099911	0.476853897	0.035709878	0.469224262	-0.165233785	0.000749042	-0.053208504	0.280671727	0.065080996	0.186837272	0.103726368	0.035094435	-0.150443102	0.002172599	-0.078671549	0.110394113	0.076552601	0.120352069	0.450277344	5.19E-22	0.088297791	0.073054994	0.168511654	0.000584289	0.329109336	6.88E-12	0.036802851	0.455722883
MAGEB2	blue	0.148781761	0.002434814	-0.132399109	0.007051887	-0.051416714	0.297210617	-0.032755589	0.506797316	-0.033620644	0.495634843	-0.115121133	0.019271736	0.010268515	0.835186885	-0.002365176	0.961779643	-0.024227143	0.623473463	0.029993241	0.543304187	0.011367225	0.817845759	0.034142823	0.488960613	0.005514729	0.911034552	0.100161625	0.041903823	0.120488715	0.014280432	0.035704954	0.469285585	-0.038583239	0.43420353	0.094535242	0.054900686	0.064048059	0.193944134	0.318295105	3.55E-11	0.245538423	4.36E-07	0.121217024	0.013699383	0.256258969	1.29E-07	-0.023754221	0.630269456
EIF4G1	blue	0.273295715	1.65E-08	-0.273560758	1.60E-08	-0.112634764	0.022058397	0.078364732	0.111794476	-0.043210788	0.38108733	-0.218189013	7.65E-06	0.045387387	0.357541772	0.049944616	0.311275029	-0.002090757	0.966211347	0.17224796	0.000437774	-0.053500524	0.278036463	-0.040491006	0.411807434	0.011890396	0.809619025	0.224695835	4.00E-06	0.028037056	0.569922876	0.103865103	0.034849665	-0.446430253	1.27E-21	-0.276233674	1.14E-08	0.02261339	0.646791426	0.570356088	5.22E-37	0.092976315	0.059043901	0.095805742	0.051705323	0.244458473	4.92E-07	-0.087117647	0.076987817
HSP90AA1	blue	0.149033104	0.002393375	-0.262721629	6.01E-08	-0.213668881	1.19E-05	0.035983759	0.465820481	0.059575486	0.227000823	-0.090908975	0.064933936	0.109296622	0.026344491	-0.041487126	0.400390083	-0.00749951	0.879227745	0.112814276	0.021846109	0.057221992	0.245920713	0.026489384	0.591412334	0.075278855	0.126666978	0.060882727	0.216950068	-0.001403494	0.977314464	0.114793285	0.01962069	-0.004357685	0.929645681	0.065762914	0.182251713	0.156167693	0.001454366	0.499609578	1.84E-27	0.203314165	3.14E-05	0.012659658	0.797560793	0.115970312	0.018392906	0.035277144	0.474630072
YWHAB	blue	-0.067731099	0.169483653	-0.017979697	0.715624578	-0.077204016	0.117218842	0.095925776	0.051411618	0.142200167	0.003781699	0.10594957	0.031343359	0.135472626	0.005824383	0.209210773	1.82E-05	0.119035488	0.015504878	0.295666945	8.90E-10	-0.046279161	0.348164295	-0.062402073	0.205674226	-0.164121273	0.000814091	0.148869293	0.002420309	0.047142284	0.339237902	0.107200442	0.029387583	-0.189767419	0.00010439	-0.060328149	0.221174291	0.03069139	0.533955764	0.365823892	1.59E-14	0.120640362	0.014157692	0.044604301	0.365905688	0.057428826	0.244215108	-0.203467091	3.10E-05
MBOAT7	blue	0.164668973	0.000781441	-0.200252594	4.15E-05	0.067504648	0.170917726	0.056030333	0.255909509	0.009404774	0.848876194	-0.197219534	5.45E-05	-0.029370502	0.551710793	-0.032484176	0.510326505	-0.013344132	0.786871828	0.009589504	0.84594447	-0.107608905	0.028772024	-0.063760537	0.195957086	0.124673338	0.011216401	0.07794287	0.113742677	0.16866401	0.000577518	0.145976268	0.002943854	-0.200936632	3.90E-05	-0.069215907	0.160302626	-0.03408736	0.489667218	0.05740542	0.244407698	-0.087858576	0.074499096	0.078649222	0.11049555	0.072464811	0.141526851	0.092900269	0.059252452
STRAP	blue	0.219800929	6.53E-06	-0.322554118	1.87E-11	-0.126435719	0.010110728	-0.070126217	0.154862136	-0.010873109	0.825634027	-0.168439525	0.00058752	0.0955501	0.052335505	0.037827599	0.44326458	0.003672466	0.940686236	0.293483687	1.20E-09	0.00857273	0.862106254	0.025117876	0.610760102	-0.07139312	0.147524535	0.065458005	0.18429169	0.135978967	0.00564169	0.210753852	1.57E-05	0.090800852	0.065254826	0.186243951	0.00014077	0.090247763	0.06691673	0.613639341	4.33E-44	0.295606099	8.97E-10	0.110341781	0.024931335	0.420696097	3.82E-19	-0.06135252	0.213417151
SLC22A31	blue	0.159041366	0.001182902	0.169855234	0.000527033	0.190262705	0.00010005	-0.134491668	0.006193513	-0.23864634	9.28E-07	-0.229967718	2.33E-06	-0.144591952	0.003229123	-0.279701357	7.35E-09	-0.06918475	0.16049135	-0.177127138	0.000297598	-0.04799342	0.330580048	-0.02323764	0.637728619	0.18956528	0.000106212	0.046441524	0.346473887	-0.1189121	0.015612962	-0.130884472	0.007738048	-0.015920279	0.747014738	-0.140087124	0.004339648	-0.089094152	0.070494855	-0.480782005	2.82E-25	-0.169581443	0.00053826	-0.127412246	0.009540672	0.014371797	0.770898931	0.382534067	7.69E-16
YWHAZ	blue	0.147015599	0.002744952	-0.345947933	4.70E-13	-0.112872497	0.021777639	0.08895574	0.070934482	0.046717539	0.343612164	-0.116245481	0.018115727	0.01630078	0.741181673	0.04975346	0.313132903	0.000583639	0.990565242	0.169900566	0.000525196	0.042099273	0.393468772	-0.045623647	0.355042079	0.048523861	0.325257063	0.076527951	0.120471901	0.041419579	0.401158258	0.205696109	2.52E-05	0.077782548	0.114490004	0.146242218	0.002891747	-0.004229549	0.931709308	0.40301786	1.46E-17	0.110708103	0.024451754	0.107062055	0.029598679	0.115327653	0.019054706	-0.212527463	1.33E-05
AQP3	blue	0.139350293	0.004551044	0.151231024	0.002057488	0.209826825	1.71E-05	-0.167612396	0.000625777	-0.242644239	6.01E-07	-0.222983443	4.75E-06	-0.138581614	0.00478144	-0.227423562	3.03E-06	-0.041394828	0.401439954	-0.019348695	0.695016188	-0.045813037	0.353046235	-0.042179962	0.392561867	0.160941924	0.001029878	0.011099208	0.822068089	-0.064940084	0.18779533	-0.124736485	0.011175007	0.029764325	0.546387024	-0.128046727	0.009185767	-0.112263306	0.022503362	-0.375390845	2.87E-15	-0.129356129	0.008490234	-0.09079692	0.06526652	0.020494418	0.677939092	0.244465339	4.92E-07
H2AFV	blue	0.140477711	0.004231223	-0.214481152	1.10E-05	-0.195346279	6.43E-05	-0.041385215	0.401549398	-0.026219838	0.595192589	-0.066368235	0.178251374	0.38907073	2.24E-16	0.038961869	0.429703686	-0.197890461	5.13E-05	-0.016041178	0.745159777	0.107295699	0.02924303	-0.066991212	0.174202722	0.158085264	0.001267556	0.258834979	9.53E-08	0.140816668	0.004139122	0.118683202	0.015815218	-0.006260207	0.899068553	0.209570074	1.76E-05	0.237590257	1.04E-06	0.410580589	3.16E-18	0.179004878	0.000255824	0.059571055	0.227035443	-0.061536632	0.21204394	0.007101361	0.885594346
IPO5	blue	0.228174261	2.80E-06	-0.175874749	0.00032891	-0.170838051	0.0004885	-0.109547568	0.025999041	-0.103293956	0.035866739	-0.134364016	0.00624306	0.481270943	2.48E-25	0.00281413	0.954531928	-0.114418863	0.020025931	0.064000729	0.194274445	0.231363099	2.01E-06	0.059923278	0.224295075	-0.000653662	0.989433356	0.19590544	6.12E-05	0.01151728	0.815484094	-0.015749148	0.749642916	0.123493929	0.012014848	0.082466835	0.094190263	0.124298043	0.011465223	0.466257356	1.11E-23	0.190316365	9.96E-05	0.088386712	0.072765424	0.08662397	0.078683205	-0.038645127	0.433466172
NCL	blue	0.380224851	1.18E-15	-0.289648338	2.00E-09	-0.138570015	0.004784996	-0.022005733	0.655663766	-0.138444139	0.004823737	-0.354865915	1.06E-13	0.101102963	0.040005459	-0.0749312	0.128434456	-0.111367949	0.023607976	0.196248681	5.94E-05	-0.06395016	0.194627821	0.096550117	0.049906297	0.076121724	0.122460165	0.174277781	0.000373297	0.006531686	0.894716437	0.062977512	0.201516332	-0.256519984	1.25E-07	-0.215832201	9.64E-06	0.134630045	0.006140202	0.636316672	2.94E-48	0.14099605	0.004091117	0.125498852	0.010685829	0.243806755	5.29E-07	0.085185833	0.083795163
VWA1	blue	0.092714252	0.059765164	0.038817118	0.431420791	0.044871098	0.36304254	-0.014350381	0.771230847	-0.185870441	0.000145257	-0.137499836	0.005123504	-0.005457461	0.911954646	-0.026027424	0.597897803	0.009523019	0.846999361	-0.125691861	0.010565033	-0.081261457	0.099116698	-0.050181179	0.308985885	0.053033281	0.282261074	0.153328987	0.001777641	0.037035891	0.452872587	0.076167035	0.122237138	-0.130742341	0.0078054	0.05903036	0.231288311	-0.006789701	0.890583105	-0.266036044	4.03E-08	-0.116211733	0.018149524	-0.068027837	0.167618102	-0.150792678	0.002120821	0.148798151	0.002432092
SLC39A6	blue	0.160890733	0.001033748	-0.11337312	0.021196529	-0.06618605	0.179448459	-0.062844245	0.202473791	-0.13914119	0.004612705	-0.183032112	0.000184006	0.018714548	0.70453559	-0.005999088	0.903257433	-0.082764083	0.093005965	0.018032612	0.714824042	0.094340191	0.055405481	-0.046256109	0.348404725	0.052052226	0.291271833	0.090156004	0.067195773	-0.057585487	0.242928757	-0.060546166	0.219506699	-0.140301927	0.004279713	-0.124320372	0.011450284	0.156782141	0.00139192	0.228320013	2.76E-06	0.140300537	0.004280099	-0.032522749	0.509824152	0.051001909	0.301130127	0.146092341	0.002921008
ORMDL3	blue	0.090435459	0.066348896	0.124324154	0.011447755	0.075782802	0.124138482	0.091793234	0.062358019	-0.169883083	0.000525904	-0.112990984	0.021638869	-0.085020507	0.084399618	-0.200095026	4.21E-05	0.026577273	0.590182114	-0.127397568	0.009549024	-0.109756264	0.025714733	-0.050968653	0.301445847	0.085460585	0.082798361	0.131744438	0.007341491	0.056397667	0.252800924	-0.089730041	0.068503669	-0.252791188	1.92E-07	-0.096488632	0.050052888	-0.016484732	0.738366975	-0.324249877	1.45E-11	-0.105211083	0.032549438	-0.1251743	0.010891712	-0.186462711	0.000138203	0.290788747	1.72E-09
SCP2	blue	0.020343012	0.680186612	0.140921406	0.004111031	0.034118143	0.489274973	-0.008371927	0.865305082	-0.158039946	0.001271703	-0.004097712	0.933833007	-0.114724589	0.019694502	-0.159985852	0.001104416	0.162110833	0.000945056	-0.053697598	0.276267534	0.101963953	0.038333284	-0.01135186	0.818087679	0.0091309	0.85322648	-0.108876124	0.026932202	-0.081260541	0.099120519	-0.130031087	0.008150365	0.086374897	0.07954999	-0.003939497	0.936382255	-0.14597398	0.002944306	-0.389456279	2.08E-16	-0.056808462	0.249355708	0.004622799	0.925377551	-0.087535613	0.07557573	-0.081478245	0.098215873
RFTN1	blue	-0.077114377	0.117646172	0.365506941	1.69E-14	0.194264312	7.07E-05	-0.193643657	7.47E-05	-0.18350525	0.000176937	-0.048486945	0.325625704	-0.093199325	0.058435805	-0.093091038	0.058730427	-0.129443227	0.008445679	-0.200924145	3.91E-05	-0.050700997	0.303994832	-0.064654055	0.189751136	0.016796821	0.733599621	-0.032154061	0.514636185	-0.189466636	0.000107111	-0.317603917	3.93E-11	0.095940007	0.05137689	-0.251444799	2.24E-07	-0.07300196	0.138591825	-0.486165037	6.90E-26	-0.155250392	0.00155239	-0.137008171	0.005286132	-0.118026767	0.016408035	0.320015632	2.74E-11
MVP	blue	-0.063472175	0.1979912	0.127006033	0.009774239	0.156248165	0.001446044	0.074547916	0.130405142	-0.046853256	0.342210593	0.047950991	0.331008237	-0.147792884	0.00260428	-0.052241094	0.289522321	0.185168338	0.000154057	-0.080996442	0.100226833	-0.121780193	0.01326445	-0.06750152	0.170937596	-0.0723049	0.142409745	-0.174510028	0.000366512	-0.145138582	0.003113607	-0.011432577	0.816817001	-0.192519033	8.23E-05	-0.251124808	2.33E-07	-0.199311947	4.52E-05	-0.478273848	5.38E-25	-0.266997762	3.59E-08	-0.115041633	0.019355854	-0.220827002	5.89E-06	-0.085471772	0.082757976
PNMA1	blue	0.017221813	0.72712406	-0.205884817	2.48E-05	-0.179320142	0.000249372	0.008537639	0.862665091	0.12324142	0.012192179	0.034653811	0.482476416	0.134942624	0.00602129	0.192829926	8.01E-05	-0.006903587	0.888759609	0.051133702	0.299881108	0.016484656	0.738368137	-0.046075853	0.350288364	-0.088939291	0.070986876	0.166749397	0.000668145	0.049295806	0.317610392	0.086054925	0.080674842	-0.085837862	0.08144522	0.065916254	0.18123213	0.359121291	5.12E-14	0.517593143	1.11E-29	0.300351247	4.67E-10	0.077716174	0.114800526	0.057838291	0.240862994	-0.083418753	0.090439617
CEP55	blue	0.106987779	0.029712515	-0.404167433	1.16E-17	-0.252312428	2.03E-07	0.174308582	0.00037239	0.192682298	8.12E-05	-0.011736481	0.81203717	0.062574096	0.2044248	0.119038204	0.015502507	-0.106677712	0.030191784	0.208690617	1.91E-05	0.04799557	0.330558369	-0.037473739	0.447544539	0.061324627	0.213625751	0.085602967	0.082285574	0.190886992	9.48E-05	0.28617929	3.17E-09	-0.057398794	0.244462239	0.182835806	0.000187016	0.127672295	0.009393763	0.747006319	7.10E-75	0.137927889	0.0049856	0.177530348	0.000288125	0.18739844	0.000127709	-0.227566028	2.98E-06
PATL1	blue	0.088891278	0.07113999	-0.270541387	2.33E-08	-0.173067316	0.000410592	0.216852133	8.72E-06	0.223722435	4.41E-06	-0.016414303	0.739444216	0.060762678	0.217859537	0.079316754	0.107494357	-0.02822472	0.567342594	0.084925138	0.084749895	-0.081409612	0.098500355	0.013131521	0.790187857	-0.039042352	0.428750682	0.151831836	0.00197349	0.010741797	0.827706682	0.124282775	0.011475449	-0.429428899	5.82E-20	-0.20321081	3.17E-05	0.115981645	0.018381417	0.630667645	3.46E-47	0.091261815	0.063895789	0.271239847	2.13E-08	0.168319119	0.000592951	-0.116891462	0.017479307
KIF5B	blue	0.245451102	4.41E-07	-0.162574512	0.000913232	-0.126770573	0.009911937	-0.076440866	0.120896001	-0.1702055	0.000512988	-0.274064694	1.50E-08	0.001717829	0.972235532	-0.061254909	0.214147776	-0.00411086	0.933621188	0.069710653	0.157328174	0.158187004	0.00125829	-0.044606506	0.365881961	0.046414562	0.34675423	0.043097031	0.382343442	-0.156837653	0.001386401	-0.133929331	0.006414456	-0.202051958	3.53E-05	-0.233508317	1.61E-06	0.129878047	0.008226345	0.413003231	1.92E-18	0.137816211	0.005021253	0.066915666	0.17469001	0.123186519	0.012231039	0.037206387	0.450793647
CBX1	blue	0.239741531	8.25E-07	-0.246804212	3.79E-07	-0.208933504	1.86E-05	0.036665263	0.457410411	-0.108051251	0.028117909	-0.167585026	0.000627081	0.297677103	6.76E-10	0.049444898	0.316147176	-0.240045963	7.98E-07	-0.011202726	0.820436656	-0.014857998	0.763375109	-0.067920538	0.168290897	0.192777869	8.05E-05	0.339777421	1.28E-12	0.157148176	0.001355901	-0.009651169	0.844966297	-0.225430107	3.71E-06	0.027312155	0.579941921	0.338290987	1.63E-12	0.600660084	7.48E-42	0.327347596	9.03E-12	0.001917454	0.969010616	-0.004564132	0.926321853	0.062490808	0.205029043
SPINK5	blue	0.098352165	0.045766601	0.079759622	0.105538993	0.034592458	0.48325248	-0.000138582	0.99775972	-0.13744977	0.005139855	-0.084225347	0.087356114	-0.092408322	0.060616353	-0.184104964	0.000168342	0.100533173	0.04114565	0.004386937	0.92917464	-0.023809799	0.629469159	-0.016744386	0.734399895	-0.074053663	0.132980791	-0.113268591	0.021316739	-0.113949926	0.020543715	-0.132834498	0.006864988	0.101063495	0.040083566	-0.106036496	0.031203938	-0.076122063	0.1224585	-0.246269384	4.02E-07	-0.062612821	0.204144295	-0.046448127	0.346405246	-0.141139067	0.004053205	-0.01724401	0.726786378
TRIM28	blue	0.379005882	1.48E-15	-0.311116533	1.02E-10	-0.110489784	0.024736604	-0.084388731	0.086741931	-0.108446165	0.027544764	-0.343663113	6.83E-13	0.14729026	0.002694473	-0.083061152	0.091834312	-0.092918679	0.059201908	0.05580128	0.257861219	0.020137128	0.68324736	0.001234692	0.980042306	0.117603792	0.016800243	0.320432592	2.58E-11	0.193245422	7.73E-05	0.045059483	0.361029319	-0.130746631	0.007803359	-0.020819083	0.673129286	0.251314739	2.28E-07	0.574440944	1.24E-37	0.203039004	3.22E-05	0.188334	0.000117969	0.219079031	7.01E-06	0.228833771	2.62E-06
DERA	blue	0.067225989	0.172694819	-0.256969315	1.19E-07	-0.087544336	0.075546488	0.022763503	0.644607253	0.117300721	0.017086288	-0.00866793	0.860590481	-0.03768517	0.444984461	-0.062860006	0.202360386	0.100783638	0.040641115	0.131935066	0.007256086	0.03110546	0.528449731	0.016008422	0.745662222	-0.006846264	0.889677364	-0.03272332	0.507216241	0.214258886	1.12E-05	0.376917649	2.17E-15	0.316449858	4.66E-11	0.416401201	9.45E-19	0.003739997	0.939597617	0.239278195	8.67E-07	0.121910323	0.013165699	0.062496772	0.204985731	0.27852223	8.54E-09	-0.17878661	0.000260382
CDC42EP1	blue	-0.099649487	0.042968163	0.059359125	0.228695726	0.048203558	0.328464627	0.170639475	0.000496068	-0.020460076	0.678448619	0.109345783	0.026276507	0.003069687	0.950407954	0.060856221	0.217150637	0.147721145	0.002616983	-0.040558915	0.411023013	-0.104909755	0.033052818	-0.020380236	0.679633772	-0.018886512	0.701949552	-0.099608477	0.043054367	0.035706828	0.469262242	0.117660166	0.0167475	-0.047535436	0.335220854	-0.048402914	0.326465854	-0.180752217	0.000221933	-0.275041825	1.33E-08	-0.148954383	0.002406284	-0.085418452	0.082950593	-0.322692107	1.84E-11	-0.219370422	6.81E-06
MKI67	blue	0.169104095	0.000558366	-0.362071996	3.08E-14	-0.222896747	4.79E-06	0.142178239	0.003787139	0.142021608	0.003826203	-0.095884535	0.051512371	0.195849841	6.15E-05	0.096138693	0.050894065	-0.093651492	0.057218757	0.176956608	0.000301692	0.004245718	0.931448886	-0.03454004	0.483916071	-0.015778343	0.749194338	0.115110884	0.019282563	0.107590449	0.028799596	0.13541193	0.005846636	-0.255898359	1.34E-07	-0.074517862	0.130560647	0.161615145	0.000980206	0.773759478	1.65E-83	0.155710827	0.001502454	0.267566681	3.35E-08	0.183288443	0.000180144	-0.128209188	0.009096802
XRCC5	blue	0.286489506	3.04E-09	-0.247279142	3.59E-07	-0.159880799	0.001112902	-0.07160127	0.14634473	-0.108491952	0.027478967	-0.231028162	2.08E-06	0.142664047	0.003668266	-0.030786808	0.532684404	0.004740674	0.923480522	0.151979759	0.001953296	0.161901814	0.000959733	0.025687445	0.602691247	0.042377311	0.390349092	0.172340344	0.000434628	0.097255626	0.048249771	-0.09068433	0.065602098	-0.002944893	0.952421615	0.077929832	0.113803308	0.182624531	0.000190306	0.568434406	1.02E-36	0.375789302	2.67E-15	0.158414501	0.001237796	0.358088813	6.12E-14	-0.027151319	0.582175974
NOP56	blue	0.323323124	1.67E-11	-0.332500662	4.06E-12	-0.204525167	2.81E-05	0.003724332	0.939850131	0.009674997	0.844588375	-0.240817404	7.34E-07	0.147813902	0.002600569	-0.127306009	0.009601273	-0.161702452	0.000973929	0.091053938	0.064505752	0.051070021	0.30048419	0.181314189	0.000211959	0.158923906	0.001193014	0.308796572	1.42E-10	0.118374176	0.016091916	0.122097732	0.013024618	0.071630307	0.146180721	0.20210833	3.51E-05	0.263038036	5.79E-08	0.628136714	1.03E-46	0.417821997	7.02E-19	0.013867598	0.778724022	0.215543382	9.91E-06	0.224550476	4.05E-06
HADHB	blue	0.175026047	0.000351847	-0.04291084	0.384404818	-0.058325145	0.236919513	-0.08614843	0.080344804	-0.130834585	0.007761629	-0.123817968	0.011790623	-0.090587769	0.06589103	-0.244619236	4.83E-07	-0.108238243	0.027845261	-0.000246305	0.996018305	0.118677344	0.015820424	0.107783492	0.028512311	0.276621345	1.09E-08	0.14525536	0.003089421	0.012101689	0.806302384	-0.042191891	0.392427902	0.146557002	0.002831157	0.100081984	0.04206786	0.006624877	0.893223209	0.04034382	0.41351062	-0.004752409	0.923291695	-0.002649329	0.957191999	0.13441163	0.006224537	0.108142702	0.027984281
HNRNPL	blue	0.373889762	3.77E-15	-0.353982576	1.23E-13	-0.179218178	0.000251442	0.021893415	0.657309075	-0.04858497	0.324647414	-0.294402101	1.06E-09	0.223840547	4.36E-06	-0.165797755	0.000717936	-0.112191736	0.022589983	0.051888924	0.292790231	-0.013493318	0.784547326	0.014998838	0.761199765	0.174005318	0.000381405	0.336191709	2.27E-12	0.420540827	3.95E-19	0.003066583	0.950458035	-0.062630651	0.204015234	0.138469028	0.004816055	0.292681896	1.33E-09	0.635574359	4.07E-48	0.3401257	1.21E-12	0.142176701	0.003787521	0.154627698	0.001622346	0.176456662	0.000313998
TSEN34	blue	0.253704323	1.73E-07	-0.256123294	1.31E-07	0.002276044	0.963218955	-0.079824307	0.105255763	-0.071535085	0.14671909	-0.250430968	2.52E-07	-0.062253339	0.206758946	-0.177622755	0.000285994	-0.103416905	0.035645692	-0.055789095	0.257965334	-0.07638043	0.121191008	0.001529427	0.975279552	0.2416351	6.71E-07	0.146698535	0.002804293	0.294852249	9.94E-10	0.162129362	0.000943765	0.096398275	0.050268966	0.245174004	4.54E-07	0.112315289	0.022440629	0.062233788	0.206901839	0.072058557	0.143778087	-0.00953308	0.8468397	0.017959629	0.715928248	0.234164829	1.50E-06
WSB2	blue	0.112669	0.022017773	-0.206898983	2.26E-05	-0.212224949	1.36E-05	-0.018919703	0.7014508	0.00591525	0.904602937	-0.058120453	0.238571928	0.055851796	0.257429908	0.004757494	0.923209874	0.105515773	0.032047109	0.080036973	0.104328816	-0.000912169	0.985254916	0.063025472	0.201172572	0.027406132	0.57863841	0.08919352	0.070180618	0.111224493	0.023789246	-0.006248983	0.899248551	0.006608196	0.893490472	0.203458949	3.10E-05	0.359254001	5.01E-14	0.424324813	1.76E-19	0.164347608	0.000800449	0.053729351	0.275983236	0.335464909	2.55E-12	-0.027661523	0.575102942
PRR13	blue	0.119808576	0.014842497	-0.189084058	0.000110669	-0.076017273	0.122975504	0.135107117	0.005959547	0.160233249	0.001084666	-0.066368756	0.178247964	-0.148820604	0.002428368	-0.215868401	9.60E-06	0.297944592	6.51E-10	0.01402419	0.776291305	-0.147702458	0.002620301	0.23016879	2.28E-06	0.098556347	0.045316276	0.100227769	0.041767994	0.199671664	4.37E-05	0.150756576	0.002126116	0.076874406	0.118796156	0.234848832	1.39E-06	-0.024908911	0.613732355	0.121484974	0.013490906	-0.047525201	0.335325049	0.131226695	0.007578003	0.311890646	9.08E-11	0.033712322	0.494459567
PHLDA3	blue	-0.065485486	0.184107146	0.029820651	0.545627669	0.061417034	0.212935244	0.047047902	0.340206809	-0.066620658	0.176602584	0.028568069	0.562636196	-0.069564267	0.158203882	0.069457482	0.15884501	0.005470776	0.911740709	0.00115785	0.981284158	-0.085968356	0.080981373	-0.102888458	0.036604048	0.129058311	0.008644171	0.010512702	0.831325633	0.018263907	0.711328571	0.122041812	0.013066575	0.055454696	0.260833908	0.085928683	0.081122168	-0.197294464	5.41E-05	-0.371563425	5.74E-15	-0.148365744	0.002504844	-0.057074744	0.24714002	-0.168827707	0.000570324	-0.193002835	7.89E-05
MFSD4A	blue	0.001841601	0.97023595	0.049273797	0.317826774	0.098503403	0.045432685	0.049710295	0.313553427	-0.161617157	0.000980061	-0.000979352	0.984169033	-0.032416287	0.511211265	-0.047401315	0.336587798	0.065081029	0.186837051	-0.06110919	0.215241832	-0.035823254	0.467813571	-0.073144241	0.137822273	-0.018452644	0.70848072	-0.173097693	0.000409615	-0.038613489	0.433843032	-0.046904141	0.34168603	-0.082949244	0.092274287	-0.134616806	0.006145284	-0.133548408	0.00656811	-0.325814549	1.14E-11	-0.098883951	0.044601518	-0.079729339	0.105671798	-0.310389083	1.13E-10	-0.115455381	0.018921546
NOC2L	blue	0.299993047	4.91E-10	-0.267316665	3.45E-08	-0.080921284	0.100543455	0.020465291	0.678371231	-0.073057429	0.138291416	-0.255120348	1.47E-07	0.130233127	0.008051017	-0.011827582	0.810605675	-0.144559272	0.003236151	-0.020574778	0.676747345	-0.005377373	0.913241594	0.015678534	0.750728234	0.164614602	0.000784627	0.369363231	8.51E-15	0.039882126	0.418880081	0.183344223	0.000179314	-0.262882564	5.90E-08	-0.001948977	0.968501412	0.095362879	0.052801072	0.477035586	7.39E-25	0.103282492	0.03588741	0.08156359	0.097863027	0.078295716	0.112111391	0.058275347	0.23732077
DNAJB11	blue	0.240521326	7.58E-07	-0.294107517	1.10E-09	-0.181604675	0.000206969	0.094804365	0.054210474	0.042916109	0.384346391	-0.19093791	9.44E-05	0.104549894	0.033662664	0.037875758	0.442683908	0.035539596	0.471347401	0.17415324	0.000376983	-0.013924718	0.777836394	0.034710162	0.481764203	0.088058303	0.073839554	0.332595115	4.00E-12	0.257899032	1.06E-07	0.013516738	0.784182582	-0.17877809	0.000260562	0.135455134	0.005830789	0.169868017	0.000526514	0.568485222	1.00E-36	0.268634511	2.94E-08	0.127669082	0.009395566	0.239061997	8.88E-07	0.161298419	0.001003293
GIT1	blue	0.162785832	0.00089906	-0.220644467	6.00E-06	-0.088263033	0.073168438	0.054547716	0.268724636	-0.01568786	0.750584866	-0.129063672	0.008641378	0.023916226	0.627937857	0.017349466	0.725182787	-0.116144809	0.018216709	0.015927215	0.746908286	-0.094383729	0.055292471	-0.052684418	0.28544347	0.152870589	0.001835628	0.244416237	4.94E-07	0.10821165	0.027883896	0.314556008	6.16E-11	-0.311429437	9.71E-11	-0.04751629	0.335415775	0.214253273	1.12E-05	0.374046972	3.67E-15	0.061978175	0.208776624	-0.029036131	0.556250735	0.016085805	0.744475445	0.052194831	0.289950209
MCRS1	blue	0.249052984	2.94E-07	-0.282728344	4.97E-09	-0.158300513	0.001248026	0.060946671	0.216466749	0.110154184	0.02518006	-0.181412281	0.000210261	0.021127759	0.668568672	-0.172820541	0.000418609	0.004778015	0.922879663	-0.000405957	0.993437454	0.064719287	0.189303786	0.145984146	0.002942298	0.196847053	5.63E-05	0.326425	1.04E-11	0.192575567	8.19E-05	0.197844323	5.15E-05	0.04874008	0.323103324	0.350061013	2.38E-13	0.182451657	0.000193039	0.444185762	2.13E-21	0.2323383	1.82E-06	0.081414346	0.098480714	0.2924078	1.38E-09	0.24762959	3.45E-07
TPX2	blue	0.207320722	2.17E-05	-0.406031741	7.99E-18	-0.258903893	9.46E-08	0.096661583	0.04964146	0.141875398	0.003862996	-0.09666232	0.049639712	0.130649049	0.007849892	0.066847352	0.175131523	-0.129748629	0.00829109	0.125101279	0.010938515	0.034047696	0.49017288	0.00521516	0.915848887	0.064984488	0.187493042	0.279569695	7.47E-09	0.201866268	3.59E-05	0.203077536	3.21E-05	-0.15878757	0.001204851	0.108112113	0.028028917	0.267993552	3.18E-08	0.854021284	1.05E-118	0.254874523	1.51E-07	0.211152179	1.51E-05	0.17361748	0.000393231	-0.129541477	0.008395668
SCEL	blue	0.089914542	0.067934632	0.080947305	0.100433744	0.071714348	0.14570682	-0.076516107	0.12052951	-0.152697122	0.001858019	-0.11187763	0.022973565	-0.030351588	0.538495685	-0.057724648	0.241790082	0.056063826	0.255624981	0.103581679	0.035351266	-0.009141109	0.853064229	-0.066287171	0.178783288	-0.048530718	0.325188617	-0.083743397	0.089188216	-0.009564174	0.846346332	-0.028310114	0.566170319	0.025500908	0.605328572	-0.123823566	0.011786782	-0.170532617	0.000500185	-0.213371215	1.22E-05	-0.130392465	0.00797343	0.009462319	0.847962707	0.023862843	0.628705742	-0.102545297	0.037238024
PPIF	blue	0.196329901	5.90E-05	-0.330735115	5.35E-12	-0.164824878	0.000772371	-0.010458496	0.832182431	0.084937291	0.084705194	-0.125335183	0.010789219	-0.008489458	0.863432515	-0.075126003	0.12744174	-0.034057712	0.490045162	0.255278006	1.44E-07	-0.058463772	0.235805011	0.046701986	0.343773017	0.134193685	0.006309726	0.164937997	0.000765851	0.168938494	0.000565502	0.239154019	8.79E-07	0.079144072	0.108264488	0.201604496	3.67E-05	0.295130036	9.58E-10	0.556141601	6.64E-35	0.222956812	4.76E-06	0.046967766	0.341030859	0.273092879	1.69E-08	0.08646438	0.079237698
ILF3	blue	0.346213377	4.50E-13	-0.171869551	0.000450885	-0.064001075	0.194272027	0.010796612	0.826841333	-0.119763799	0.014880173	-0.315625857	5.26E-11	0.300004038	4.90E-10	-0.114969861	0.019432069	-0.174729197	0.000360215	-0.003261274	0.94731714	-0.043310568	0.379987637	0.032044274	0.516073625	0.107000642	0.029692774	0.292591406	1.35E-09	0.027166828	0.581960373	-0.034823624	0.480331917	-0.357166291	7.17E-14	-0.264049815	5.13E-08	0.270895505	2.23E-08	0.502686359	7.84E-28	0.190873415	9.49E-05	0.069511171	0.158522423	0.042419197	0.389880419	0.267303463	3.46E-08
RBBP4	blue	0.247421609	3.54E-07	-0.166626154	0.000674408	-0.221648931	5.43E-06	0.005960866	0.903870814	-0.124468256	0.011351773	-0.149380674	0.00233713	0.279390571	7.65E-09	-0.150185607	0.002211474	-0.167933464	0.00061066	-0.080847125	0.100856648	0.07322576	0.137382841	-0.031384259	0.524758751	0.138094812	0.004932736	0.263130886	5.73E-08	0.080784607	0.101121279	-0.073851959	0.134043115	0.015903324	0.747274999	0.174523602	0.000366119	0.146260059	0.002888282	0.39847902	3.61E-17	0.327715219	8.53E-12	-0.001730749	0.972026788	0.041803367	0.396805408	0.120437078	0.014322438
RNASEH2A	blue	0.170767747	0.000491167	-0.369495843	8.31E-15	-0.277602611	9.60E-09	0.159467034	0.001146915	0.122672283	0.012600367	-0.020085652	0.684013438	0.25504602	1.48E-07	0.001294548	0.979075009	-0.135669931	0.005752571	0.049808653	0.312595727	0.052940555	0.283104593	0.04071511	0.409222163	0.153801004	0.001719689	0.296707065	7.72E-10	0.280713695	6.45E-09	0.279799704	7.25E-09	0.137507762	0.005120919	0.463155501	2.38E-23	0.290812289	1.71E-09	0.675704326	2.16E-56	0.43141339	3.77E-20	0.063051089	0.20098913	0.050462119	0.306281766	-0.08953683	0.069103747
SEMA4A	blue	0.019765836	0.688780234	0.169779064	0.000530135	0.090623287	0.065784631	-0.070216204	0.154332006	-0.064203228	0.192864091	-0.009361695	0.849560166	-0.113782217	0.020731699	-0.212609493	1.32E-05	-0.002538634	0.958979017	-0.069610958	0.157924172	-0.049465044	0.315949792	-0.018282231	0.711051899	0.104766978	0.03329364	0.04649454	0.345923042	-0.071598964	0.146357764	-0.176883353	0.000303466	-0.050843489	0.302636056	-0.199173148	4.58E-05	-0.071525825	0.146771523	-0.28461017	3.89E-09	-0.051013792	0.301017368	-0.047157643	0.339080392	-0.112523303	0.022191108	0.219594568	6.66E-06
KDELR1	blue	0.185704332	0.000147295	-0.227365731	3.04E-06	-0.003965158	0.935968733	-0.044898341	0.362750962	-0.089036391	0.070678045	-0.240993712	7.20E-07	-0.002563966	0.958570039	0.026929978	0.585256999	0.119213919	0.01534974	0.013198073	0.789149456	-0.165762662	0.000719836	-0.074815033	0.129029287	0.133380221	0.006636995	0.113716275	0.02080602	0.224524921	4.07E-06	0.130246398	0.00804453	-0.013619741	0.782578982	0.163255444	0.000868288	0.044714996	0.364716057	0.03890888	0.430331812	-0.04476975	0.364128513	0.052834536	0.284071112	0.133399355	0.006629126	0.133689766	0.006510709
SNRPD3	blue	0.269966871	2.50E-08	-0.203801465	3.01E-05	-0.197163426	5.48E-05	0.068069045	0.167360252	-0.050666442	0.304324949	-0.191362922	9.10E-05	0.071859205	0.144892739	-0.118780513	0.015728955	-0.061153394	0.214909521	0.119279297	0.015293239	-0.013353324	0.786728548	-0.004146434	0.933048109	0.152175068	0.001926923	0.292872446	1.30E-09	0.144666878	0.003213063	0.075467062	0.125718036	0.011099255	0.822067352	0.222004401	5.24E-06	0.013029944	0.791773446	0.411515039	2.61E-18	0.232181515	1.85E-06	0.198613505	4.81E-05	0.101388294	0.0394446	0.090662208	0.0656682
CCNB1	blue	0.221096148	5.74E-06	-0.470416593	3.95E-24	-0.285929537	3.28E-09	0.104398589	0.033921924	0.159685092	0.001128872	-0.090506269	0.066135708	0.226290056	3.40E-06	0.01496017	0.761796831	-0.137583394	0.005096318	0.095587594	0.052242681	0.180467745	0.000227148	0.05560851	0.259511731	0.124308075	0.011458509	0.214374905	1.11E-05	0.213367554	1.22E-05	0.264076711	5.11E-08	0.145234111	0.003093809	0.354405834	1.15E-13	0.176909141	0.000302841	0.834421131	2.13E-108	0.310522824	1.11E-10	0.157339246	0.001337441	0.198477858	4.87E-05	-0.15504677	0.001574955
PSMD1	blue	0.225133282	3.82E-06	-0.251266137	2.29E-07	-0.160779791	0.001042183	0.072020855	0.143988387	0.028635745	0.561710757	-0.178785597	0.000260403	0.109406948	0.026192134	0.023790228	0.629750926	0.021755037	0.659338405	0.142267561	0.003765024	0.142320532	0.003751965	0.008561943	0.862278033	0.003963657	0.935992926	0.060502014	0.219843692	0.042422909	0.389838901	-0.005408039	0.912748791	-0.253271791	1.82E-07	-0.039802475	0.419810526	0.174541938	0.000365589	0.507415783	2.08E-28	0.126961462	0.009800173	0.175309411	0.000344028	0.313253368	7.45E-11	0.025794316	0.601182593
UBE2T	blue	0.280548567	6.59E-09	-0.447427837	1.01E-21	-0.295288176	9.37E-10	0.111142901	0.023892882	0.067227313	0.172686346	-0.158111332	0.001265176	0.123611427	0.011933111	-0.11675899	0.017608202	-0.140349597	0.004266514	-0.014556248	0.768042032	0.351059594	2.01E-13	0.059290194	0.229237583	0.343537982	6.97E-13	0.230943669	2.10E-06	0.24151368	6.80E-07	0.267376195	3.43E-08	0.228333729	2.75E-06	0.526533067	7.84E-31	0.285698105	3.38E-09	0.688409162	2.72E-59	0.313630779	7.05E-11	0.079162983	0.108179939	0.242469212	6.12E-07	0.001196025	0.980667199
TMPO	blue	0.221064125	5.76E-06	-0.341759203	9.30E-13	-0.258661851	9.73E-08	0.13495117	0.006018068	0.132475189	0.007018904	-0.106532615	0.030418325	0.106393559	0.030636797	-0.101316402	0.039585282	-0.07975576	0.105555921	0.007119113	0.885310316	0.169908591	0.000524871	0.11448604	0.019952693	0.132395659	0.007053386	0.193787187	7.37E-05	0.14823687	0.002526907	0.073533603	0.13573311	-0.004575264	0.926142677	0.203814345	3.00E-05	0.320544117	2.54E-11	0.785796784	8.61E-88	0.323654804	1.59E-11	0.195068081	6.59E-05	0.28636318	3.09E-09	-0.001567278	0.974667964
GOT2	blue	0.262849593	5.92E-08	-0.215393207	1.01E-05	-0.137036513	0.005276632	-0.025497371	0.605378636	-0.032987851	0.503787395	-0.226997542	3.16E-06	0.000426956	0.993098001	-0.017171468	0.727890162	-0.011539427	0.815135676	0.126435352	0.010110948	-0.047489678	0.33568682	0.071647804	0.146081959	0.068829257	0.162656525	0.175619498	0.000335657	0.011544618	0.815054019	0.131629556	0.007393394	-0.068211052	0.166473951	0.11528308	0.019101366	0.149985008	0.002242198	0.360050086	4.37E-14	0.181387198	0.000210694	0.116609829	0.01775433	0.333539247	3.45E-12	0.098688397	0.045027025
NR1H2	blue	-0.025554553	0.604569595	0.032536594	0.509643915	0.221632432	5.44E-06	-0.036968846	0.453691584	0.041376237	0.401651622	0.000833477	0.986526822	-0.12163795	0.01337314	-0.042299918	0.391215964	0.066728129	0.17590404	-0.044230638	0.369939187	-0.168046367	0.000605426	-0.08775628	0.074838754	0.147160662	0.002718185	0.037123638	0.451801967	0.185903287	0.000144857	0.05289776	0.283494467	0.001280777	0.979297556	0.079335483	0.107411087	-0.092163911	0.06130355	-0.267950122	3.20E-08	-0.132124112	0.007172268	-0.006874567	0.889224222	0.013448691	0.785242464	0.09344973	0.057759198
SLC20A1	blue	-0.044535633	0.366644865	-0.202290265	3.45E-05	-0.019073668	0.699138941	0.177747887	0.000283131	0.158135002	0.001263018	0.088234792	0.073260714	0.08871437	0.071706481	0.223889886	4.33E-06	-0.05216448	0.290231155	0.062497326	0.204981706	-0.005028075	0.91885709	-0.070796163	0.150948289	-0.132155842	0.007158285	-0.120852363	0.013987658	0.074777621	0.129221306	0.066063931	0.180254195	-0.166195974	0.000696697	-0.092659783	0.059915985	0.025674175	0.602878687	0.346268439	4.46E-13	-0.00668246	0.892300724	0.257238362	1.15E-07	0.120293035	0.014440192	-0.260727665	7.62E-08
CALM3	blue	-0.032271414	0.513101973	-0.082511958	0.094009711	-0.072591501	0.140830358	0.113010615	0.021615951	0.206733863	2.29E-05	0.139890144	0.004395274	0.114795411	0.01961841	0.076574618	0.120245114	0.212537311	1.32E-05	0.04911594	0.319381516	-0.12151338	0.013468969	-0.006544774	0.894506704	-0.105304506	0.032394706	0.161820461	0.000965503	0.157538433	0.001318443	-0.03715255	0.451449528	-0.131769398	0.007330258	0.000512039	0.991722634	0.220068252	6.36E-06	0.349150925	2.77E-13	0.109465656	0.026111369	0.303070461	3.20E-10	0.103706379	0.035129822	-0.138660823	0.004757222
BAZ2A	blue	0.216483189	9.04E-06	-0.142396519	0.003733303	-0.026913891	0.585481221	0.057324952	0.245070639	-0.002792806	0.954876084	-0.226201659	3.43E-06	-0.067512992	0.170864723	-0.137321649	0.005181915	-0.04617699	0.349230709	-0.039649409	0.421601978	-0.013315706	0.787314953	0.013533504	0.7839215	0.070378239	0.153380901	0.104644675	0.033501118	-0.087723426	0.074948105	-0.044872042	0.363032434	-0.474963713	1.25E-24	-0.418915586	5.57E-19	0.076791811	0.119193994	0.41409483	1.53E-18	0.002042631	0.966988657	0.151244544	0.002055563	0.156179638	0.001453128	0.118876072	0.015644645
RBBP7	blue	0.238595059	9.34E-07	-0.244407809	4.95E-07	-0.241768103	6.61E-07	0.200485537	4.07E-05	0.064883754	0.188179326	-0.107028929	0.029649403	0.02455212	0.618821858	-0.152348466	0.001903781	0.002489949	0.95976503	0.015580149	0.752241198	0.004680515	0.924448642	0.069761457	0.157025114	0.087286824	0.076413697	0.138009992	0.004959535	0.122562577	0.01268042	0.061547854	0.211960447	-0.048785899	0.322648119	0.196351642	5.88E-05	0.19073679	9.61E-05	0.485819993	7.55E-26	0.237572554	1.04E-06	0.091746114	0.062493127	0.165334225	0.000743413	0.112260156	0.02250717
CSNK2A1	blue	0.284116391	4.15E-09	-0.161686533	0.00097507	-0.057795553	0.241211356	-0.054688398	0.267490118	-0.138740809	0.004732879	-0.278556755	8.50E-09	0.084889947	0.084879442	-0.044792293	0.363886781	0.012608196	0.798365994	0.129777422	0.008276646	-0.013805565	0.779688325	-0.036249287	0.462533609	0.050922393	0.301885384	0.20310905	3.20E-05	0.027180765	0.581766665	-0.06130689	0.21375847	-0.183431689	0.000178019	-0.157921195	0.001282631	0.138125012	0.004923226	0.474325896	1.47E-24	0.277210766	1.01E-08	0.00171572	0.972269597	0.204400486	2.84E-05	0.13139344	0.007501099
SAE1	blue	0.195060167	6.59E-05	-0.234601683	1.43E-06	-0.164843793	0.000771277	0.011828658	0.810588768	0.035144495	0.476293944	-0.099541813	0.043194809	0.212591328	1.32E-05	0.041773796	0.397139783	-0.037993948	0.441260665	0.193281004	7.71E-05	-0.028631208	0.561772775	-0.042241727	0.391868517	-0.002030371	0.96718668	0.232659016	1.76E-06	0.172741883	0.000421194	-0.012889551	0.793966386	-0.168740428	0.000574149	0.049646024	0.314180267	0.301906724	3.76E-10	0.637676247	1.61E-48	0.260686257	7.66E-08	0.184956726	0.000156806	0.203979275	2.96E-05	0.018897332	0.701786945
PIP4K2C	blue	0.060426907	0.220417786	-0.138087309	0.004935102	-0.064816136	0.188641032	0.12799613	0.009213632	0.001460286	0.976396768	-0.06893587	0.162004894	-0.036339041	0.4614255	0.053817273	0.275197067	0.031705448	0.520522936	0.02875383	0.560097767	-0.046992104	0.340780456	-0.004351768	0.929740971	-0.028676741	0.561150515	0.131901825	0.007270915	0.002726153	0.955951909	0.027259744	0.580669483	-0.264248592	5.01E-08	-0.0677132	0.169596679	0.050808799	0.302966485	0.193957121	7.26E-05	0.009983937	0.839691836	0.127769869	0.009339161	0.158646948	0.001217173	-0.033452872	0.497789468
EIF2S2	blue	0.220460273	6.11E-06	-0.383837425	6.03E-16	-0.25210574	2.08E-07	0.110060173	0.025305507	0.137560257	0.005103832	-0.145373989	0.003065026	0.082949455	0.092273454	-0.025974698	0.598640073	-0.048733554	0.323168193	0.215594972	9.86E-06	0.038086484	0.440148174	0.147487306	0.00265878	0.126564412	0.010033913	0.214992607	1.05E-05	0.197743357	5.20E-05	0.302311913	3.55E-10	0.085696634	0.081949641	0.30887676	1.40E-10	0.019463428	0.693298948	0.617786004	7.93E-45	0.212610664	1.32E-05	0.209257736	1.81E-05	0.255768911	1.36E-07	-0.056788709	0.249520616
P4HA1	blue	0.030400341	0.537843144	-0.267360971	3.43E-08	-0.228151244	2.81E-06	-0.045719989	0.354025916	-0.047818747	0.332345127	-0.035327527	0.473998925	0.075214676	0.126991834	0.159146256	0.001173939	-0.083143734	0.091510711	0.004613897	0.925520822	0.115893864	0.018470566	-0.02762939	0.575547205	0.030789246	0.532651932	-0.057209129	0.246027062	-0.066275744	0.178858366	0.143721522	0.003421116	0.033196161	0.501095886	0.068159919	0.16679268	-0.021684616	0.660372093	0.267240404	3.49E-08	0.039783518	0.420032159	0.063091203	0.200702125	0.06315145	0.20027163	-0.221632997	5.44E-06
YES1	blue	0.20597595	2.46E-05	-0.232739148	1.74E-06	-0.108366306	0.027659848	-0.020844355	0.672755454	-0.081204852	0.099352988	-0.212514573	1.33E-05	0.174770453	0.000359041	0.082839525	0.092707294	-0.055015308	0.264636422	0.107548333	0.028862602	0.14371332	0.003422973	-0.011828349	0.810593629	0.006389057	0.89700255	0.149268944	0.002355078	-0.004333946	0.93002796	-0.029162954	0.55452665	-0.219656473	6.62E-06	-0.121210094	0.013704812	0.081049964	0.10000184	0.528145997	4.82E-31	0.199543025	4.43E-05	0.089072264	0.07056423	0.072175385	0.143127906	-0.025071519	0.61141893
IGF2BP2	blue	0.076152143	0.122310402	-0.219676944	6.61E-06	-0.116417289	0.017944518	0.166573682	0.000677091	0.169911851	0.000524739	0.016878907	0.732347395	0.166734665	0.000668891	0.145477484	0.003043887	0.105834991	0.031527945	0.297081982	7.33E-10	-0.045052206	0.361106954	-0.048239587	0.328102807	-0.17327983	0.000403803	0.166816659	0.00066475	0.176028679	0.000324902	0.207520822	2.13E-05	-0.155640605	0.001509973	-0.042720666	0.386517267	-0.044317028	0.369004216	0.468708986	6.04E-24	0.016703259	0.735027771	0.191214106	9.22E-05	-0.05204166	0.291369918	-0.258575515	9.83E-08
DDX23	blue	0.27332897	1.64E-08	-0.316752391	4.46E-11	-0.159590364	0.001136678	0.04130634	0.402448027	0.018294035	0.710873707	-0.239002065	8.93E-07	0.03517828	0.475869867	-0.122474467	0.012745039	0.004915121	0.920673873	-0.008070493	0.870111104	-0.014886959	0.762927638	0.083144352	0.091508292	0.215254596	1.02E-05	0.176763325	0.000306395	0.096713093	0.04951947	0.1284289	0.008977705	-0.247322113	3.58E-07	0.0494057	0.316531441	0.124035397	0.01164225	0.530106941	2.65E-31	0.210821187	1.56E-05	0.095947232	0.051359264	0.320175467	2.68E-11	0.152896006	0.001832368
CKAP4	blue	0.159373061	0.001154772	-0.283525861	4.48E-09	-0.148521113	0.002478478	-0.006038371	0.902627079	-0.071373066	0.147638583	-0.229257662	2.50E-06	0.132782555	0.00688705	0.266293509	3.91E-08	0.058710631	0.233829526	0.216586737	8.95E-06	-0.079418347	0.107043292	0.052959645	0.282930787	-0.005464136	0.911847406	0.061801	0.210083287	0.088137176	0.073580411	0.087265452	0.076486032	-0.246256802	4.03E-07	0.01766416	0.720404633	0.096296679	0.050512851	0.44252277	3.12E-21	0.073109777	0.138008372	0.018136684	0.713250496	0.282834515	4.91E-09	0.123333979	0.01212691
TMEM163	blue	0.024473266	0.619949157	0.272753555	1.77E-08	0.116157272	0.01820418	-0.13691932	0.005316012	-0.191777051	8.78E-05	-0.056226698	0.254244484	-0.135834745	0.005693195	-0.250233578	2.58E-07	0.003153351	0.949058145	-0.153085253	0.001808261	-0.034364664	0.486139818	-0.028982287	0.556983495	0.015435029	0.754474578	-0.070614087	0.15200447	-0.110694971	0.024468807	-0.192907025	7.96E-05	0.106273511	0.030826483	-0.091772221	0.062418239	-0.058534724	0.235236019	-0.503217023	6.76E-28	-0.142354366	0.003743645	-0.119260243	0.015309687	-0.029380506	0.55157525	0.184845409	0.00015827
SLC1A7	blue	-0.018911647	0.701571841	0.08450107	0.086321654	0.002273581	0.963258723	0.056042002	0.255810352	-0.072326285	0.142291436	0.034001367	0.490763858	-0.041361074	0.401824307	-0.093021914	0.05891914	-0.088967119	0.070898255	-0.10189939	0.03845659	-0.040227173	0.414863366	-0.0228024	0.644041795	0.036667137	0.4573874	0.009466231	0.847900617	0.013753309	0.780500905	-0.006002372	0.903204727	0.022903932	0.642566755	0.053764056	0.275672732	-0.07423181	0.132047945	-0.265426426	4.34E-08	-0.05489624	0.265673367	-0.059929214	0.224249095	-0.217652357	8.07E-06	0.00733974	0.881781627
CBLC	blue	0.258905693	9.45E-08	-0.27609426	1.16E-08	-0.023907779	0.628059344	0.00369906	0.940257521	-0.012380298	0.801934377	-0.270191295	2.43E-08	-0.090742528	0.06542846	-0.103947517	0.034704951	0.268362961	3.04E-08	0.159408236	0.001151825	-0.014418444	0.770176151	0.028755211	0.560078912	0.114587506	0.019842515	0.090181187	0.067119095	0.34324815	7.31E-13	0.126958791	0.009801729	0.038091845	0.440083777	0.129853271	0.008238705	0.017550436	0.722130114	0.223443624	4.53E-06	0.014413315	0.770255603	0.199968104	4.26E-05	0.286840723	2.91E-09	0.077034539	0.118027798
BAX	blue	-0.013890862	0.778362476	-0.153810566	0.001718533	0.002325154	0.962425906	0.036057799	0.464902672	0.16015203	0.001091113	0.067410947	0.171513754	0.114316885	0.020137556	0.001139949	0.98157346	-0.002477246	0.959970116	-0.016289326	0.741357043	-0.069117326	0.16090033	0.0045075	0.927233516	0.115791386	0.018575117	0.132583229	0.006972302	0.142133463	0.003798269	0.16820017	0.000598361	0.068653866	0.163732821	0.240169147	7.87E-07	0.24547145	4.40E-07	0.201478078	3.72E-05	0.100994763	0.040219896	-0.064717333	0.189317172	0.010561068	0.830561308	0.160274652	0.001081392
RASSF7	blue	0.213670631	1.19E-05	0.012021917	0.807554149	0.078600078	0.11071908	-0.014592722	0.767477467	-0.100922393	0.040363866	-0.215860107	9.61E-06	-0.131007093	0.007680359	-0.292056703	1.45E-09	0.212828498	1.29E-05	-0.119952551	0.014721922	-0.071391784	0.147532127	0.038388009	0.436534302	0.163705081	0.00083974	0.136855966	0.00533741	0.069339176	0.15955759	0.046972062	0.340986657	0.030914355	0.530987339	0.085694712	0.081956521	-0.086873162	0.077823681	-0.412639574	2.07E-18	-0.140598489	0.004198195	-0.098137498	0.046244099	-0.015438385	0.754422896	0.293540242	1.19E-09
RUVBL2	blue	0.243136108	5.69E-07	-0.366115803	1.51E-14	-0.147660732	0.002627724	0.055372466	0.261542655	0.085611794	0.082253869	-0.156222393	0.001448704	0.104256035	0.034167745	-0.013248966	0.788355632	-0.076347209	0.121353407	0.149818799	0.00226795	0.034447795	0.485085046	0.011460234	0.816381726	0.127248051	0.009634478	0.292016911	1.46E-09	0.311345539	9.83E-11	0.262829593	5.94E-08	0.136475957	0.005467396	0.372847882	4.55E-15	0.131547121	0.007430839	0.540622032	1.02E-32	0.263494077	5.48E-08	0.09283638	0.059428136	0.11902607	0.015513105	-0.00130252	0.97894617
SAMD1	blue	0.343439796	7.08E-13	-0.280854701	6.34E-09	-0.094812346	0.054190114	-0.043726679	0.375422587	-0.093411724	0.057861472	-0.367873425	1.11E-14	0.131623979	0.007395922	-0.05333957	0.279486874	-0.139084524	0.004629544	0.029482246	0.550197646	-0.087986602	0.074075778	0.015676385	0.750761273	0.24120446	7.03E-07	0.283677837	4.40E-09	0.109920084	0.025493439	0.146507286	0.002840649	-0.142342692	0.003746514	0.025978148	0.598591491	0.275094239	1.32E-08	0.382519718	7.71E-16	0.161637937	0.000978564	0.072454001	0.141586405	0.039220701	0.426643187	0.321996159	2.04E-11
PKM	blue	0.092729295	0.059723565	-0.322084803	2.01E-11	-0.12698043	0.009789129	0.066640718	0.17647204	0.155573026	0.001517242	-0.027993399	0.570523933	0.058414187	0.23620323	0.154999476	0.001580239	0.27430456	1.46E-08	0.261243915	7.17E-08	-0.056564162	0.25140062	-0.015167399	0.758598723	-0.107054953	0.029609547	-0.086592686	0.078791652	0.023465882	0.634428355	0.296303287	8.16E-10	0.020526872	0.677457691	0.174282964	0.000373144	-0.054918456	0.265479681	0.296294953	8.17E-10	0.04471732	0.364691108	0.144142115	0.003327088	0.30558081	2.24E-10	-0.30719102	1.78E-10
NAP1L1	blue	-0.048534367	0.3251522	-0.055322502	0.261973949	-0.13918534	0.004599623	0.065175373	0.186197619	0.020328048	0.680408894	0.091925618	0.061979721	0.130334552	0.008001552	0.039554011	0.422720755	-0.243232959	5.63E-07	0.039785641	0.420007332	0.036122017	0.46410743	0.022377334	0.650232209	-0.05571314	0.258614983	-0.072340352	0.142213648	-0.040029119	0.417166148	-0.039627739	0.421855956	0.198173185	5.00E-05	-0.00959823	0.845806035	0.047752348	0.333017681	0.307577671	1.69E-10	0.144178196	0.003319132	0.024227108	0.623473954	-0.112733657	0.021941228	-0.154112084	0.001682448
RHNO1	blue	0.189405919	0.000107669	-0.352563254	1.56E-13	-0.245510266	4.38E-07	0.155751425	0.001498122	0.071839172	0.145005118	-0.110406767	0.024845669	0.049455621	0.316042101	-0.055962924	0.256482818	-0.029000884	0.55673036	0.129192975	0.00857426	-0.043456997	0.378377339	0.033024019	0.503319525	0.044726439	0.36459322	0.144584112	0.003230808	0.204662301	2.78E-05	0.289564607	2.03E-09	0.026494884	0.591335319	0.237278945	1.08E-06	0.114391905	0.020055386	0.528407623	4.45E-31	0.242848158	5.88E-07	0.109252494	0.026405643	0.144923054	0.003158697	-0.06446509	0.191051416
RBPMS	blue	0.128803444	0.008777876	0.188647594	0.000114864	0.196988236	5.56E-05	-0.136451986	0.00547569	-0.291398767	1.59E-09	-0.18569653	0.000147392	-0.081844129	0.096710297	-0.197564693	5.28E-05	-0.015755918	0.749538889	-0.126087152	0.010321409	-0.070984474	0.149861808	-0.00794908	0.872048253	-0.006358517	0.89749218	-0.13752045	0.005116785	-0.080814192	0.100995983	-0.247919332	3.34E-07	-0.001844623	0.970187131	-0.237034019	1.10E-06	-0.115835081	0.018530475	-0.508327932	1.61E-28	-0.155735906	0.001499777	-0.098231876	0.046033657	-0.152225544	0.00192016	0.244066986	5.14E-07
GDE1	blue	-0.036821606	0.455493121	0.133484487	0.006594214	0.032667529	0.507940963	-0.060805094	0.217537893	-0.198557038	4.84E-05	0.045511587	0.356226325	-0.073015139	0.138520407	-0.066005241	0.180642379	-0.066303024	0.178679179	-0.066596871	0.176757468	-0.006661097	0.892642949	-0.084382251	0.086766225	-0.080398196	0.102769165	-0.019493291	0.692852224	-0.046510049	0.345762006	-0.080318014	0.103113761	0.049207484	0.318479289	0.04722131	0.338427988	-0.062046407	0.208274982	-0.34467319	5.79E-13	-0.075762412	0.124240021	-0.055040944	0.264413523	-0.168230224	0.00059699	-0.05192572	0.292447641
NUP210	blue	0.115437155	0.018940498	-0.21610381	9.38E-06	-0.130349143	0.007994459	0.047543046	0.335143407	0.071142197	0.148956388	-0.067245714	0.172568579	0.004229128	0.931716083	-0.10934823	0.026273126	-0.15536621	0.001539687	-0.121003968	0.013867168	-0.048169296	0.328808936	-0.010758178	0.827448058	0.204295181	2.87E-05	0.111116662	0.023926294	0.019188048	0.697423255	0.060928022	0.216607625	-0.216027824	9.45E-06	-0.114168217	0.020301256	0.363444901	2.42E-14	0.467810912	7.56E-24	0.099243638	0.043827699	-0.000607685	0.990176548	-0.02068854	0.675061645	0.092438072	0.060533144
PES1	blue	0.282815783	4.92E-09	-0.25861758	9.78E-08	-0.147231733	0.002705158	0.065949032	0.181014732	-0.040990677	0.406056425	-0.218279544	7.58E-06	0.07706722	0.117871468	0.004123796	0.933412794	-0.017728212	0.719433425	0.153901696	0.001707553	-0.052406628	0.287994753	0.053301495	0.279830723	0.10064581	0.040918104	0.270785841	2.26E-08	0.110826081	0.024299006	0.228059049	2.83E-06	-0.077879927	0.114035623	0.167264429	0.000642551	0.042730158	0.386411666	0.448947869	7.08E-22	0.222304978	5.08E-06	0.019401077	0.69423197	0.219455812	6.75E-06	0.062020204	0.208467528
CASP3	blue	-0.041944722	0.395209379	-0.177249991	0.000294682	-0.173275467	0.000403941	0.104377518	0.033958164	0.198613799	4.81E-05	0.12064467	0.014154219	0.138897213	0.004685602	0.070324347	0.153696741	0.133858243	0.006442884	0.076932164	0.118518569	0.075139865	0.127371324	-0.003914112	0.936791328	0.009837702	0.842008835	0.106584386	0.030337328	0.172056832	0.000444351	0.068039709	0.167543788	0.084865043	0.084971217	0.310121891	1.17E-10	0.077478192	0.115919323	0.310511919	1.11E-10	0.344242664	6.21E-13	0.023096931	0.639766778	0.106365515	0.030681019	-0.118112164	0.016329831
SRSF7	blue	0.128051214	0.0091833	-0.215541367	9.91E-06	-0.107176187	0.029424488	0.128860402	0.008747837	0.14168724	0.003910817	0.020050959	0.684529921	0.07961867	0.106158254	-0.265552779	4.28E-08	-0.190541968	9.77E-05	-0.085100983	0.084104948	0.161015181	0.001024363	0.066817945	0.175321832	0.256719263	1.22E-07	0.194337343	7.03E-05	0.178175396	0.000273552	0.053014519	0.282431606	0.391705034	1.35E-16	0.484997132	9.38E-26	0.094842886	0.054112273	0.357196248	7.13E-14	0.292036761	1.46E-09	-0.003421762	0.944728645	-0.036132076	0.463982928	0.058612185	0.234615927
VDAC1	blue	0.190829199	9.53E-05	-0.349492602	2.61E-13	-0.143041846	0.003578169	0.09066738	0.065652742	0.087302692	0.076360026	-0.147006381	0.002746661	0.107893908	0.0283491	-0.026141688	0.596290658	0.196157648	5.99E-05	0.09307828	0.058765219	-0.025814272	0.600901077	0.190734734	9.61E-05	-0.036095892	0.46443086	-0.043619508	0.376595096	0.053345574	0.279432675	0.155332006	0.001543429	0.054906482	0.265584061	0.079363067	0.107288544	0.01338457	0.786241563	0.416061075	1.02E-18	0.056048909	0.255751673	0.081934904	0.096339627	0.362779872	2.72E-14	-0.071193035	0.148665439
EXT2	blue	-0.096356322	0.050369557	-0.012481206	0.800353867	-0.080134977	0.103903823	0.082706742	0.093233495	0.048305936	0.327437185	0.13267718	0.006932002	0.101720442	0.038800106	0.208974041	1.86E-05	-0.020532793	0.677369884	0.078855317	0.109562004	0.017377665	0.724754189	-0.055800384	0.257868876	-0.084976869	0.084559747	0.14653882	0.002834625	0.072043061	0.143864493	-0.091925081	0.061981253	-0.093203335	0.05842492	0.071068117	0.14938113	0.099499123	0.043284945	0.22553864	3.67E-06	0.158169643	0.001259867	0.007545667	0.878490166	-0.102834686	0.036702779	-0.019757868	0.688899162
RALBP1	blue	0.175822247	0.000330288	-0.156826004	0.001387558	-0.07180918	0.14517348	-0.04166508	0.398370547	-0.083112965	0.091631172	-0.198195242	4.99E-05	0.048386229	0.326632839	0.096637137	0.049699442	0.0915081	0.063179276	0.092714611	0.059764169	-0.028184447	0.56789586	-0.050347644	0.307381723	-0.000938162	0.984834785	0.143829495	0.00339675	-0.061371395	0.213276076	-0.075252132	0.126802165	-0.271791962	1.99E-08	-0.227067801	3.14E-06	0.000227432	0.996323392	0.296829085	7.59E-10	0.111705249	0.023186459	0.069648501	0.15769953	0.045094509	0.360655768	0.022986651	0.641366065
PGAM5	blue	0.284030546	4.20E-09	-0.446654821	1.21E-21	-0.277312779	9.96E-09	-0.005369834	0.913362743	0.063930686	0.194764033	-0.204941467	2.71E-05	0.010559742	0.830582256	-0.144424379	0.003265307	-0.118434076	0.016037954	0.048044101	0.330069054	0.212192557	1.37E-05	0.206436078	2.36E-05	0.165982605	0.000708003	0.226623699	3.28E-06	0.168306188	0.000593537	0.322461403	1.90E-11	0.160333545	0.001076752	0.38953109	2.05E-16	0.316004713	4.98E-11	0.6730283	8.46E-56	0.256012346	1.33E-07	0.024547145	0.61889295	0.307320361	1.75E-10	0.081841844	0.096719639
SEC61A1	blue	0.125802015	0.010496636	-0.257428845	1.12E-07	-0.103329088	0.035803458	0.110890209	0.024216323	-0.000827345	0.98662595	-0.15761583	0.001311128	-0.038073292	0.440306676	0.100322224	0.041574674	0.033390712	0.498589026	0.094642726	0.054624153	-0.089582623	0.068961135	0.061707422	0.210775797	0.069354225	0.159466816	0.046212665	0.348858113	0.105242321	0.03249763	0.111007413	0.024065838	-0.299973273	4.92E-10	-0.074355037	0.131405643	0.075203306	0.127049454	0.3510261	2.02E-13	-0.018187718	0.712479326	-0.014832861	0.763763558	0.208807171	1.89E-05	0.074692106	0.129661053
RAB12	blue	-0.06814402	0.166891877	0.027556309	0.576558216	-0.058597953	0.234729776	0.063201216	0.199916539	0.051376816	0.297586135	0.105077763	0.032771341	0.055695097	0.258769468	0.051502636	0.296403008	-0.135804641	0.005703999	0.119505406	0.015099232	-0.002805071	0.95467813	-0.099599566	0.043073117	-0.036688882	0.457120469	0.019772589	0.688679467	-0.065364208	0.184922612	-0.111154063	0.023878682	0.109594739	0.025934544	0.044543792	0.366556985	-0.130542964	0.00790076	0.046135021	0.349669363	0.109330156	0.0262981	0.05785908	0.240693664	-0.182692045	0.000189249	-0.176946779	0.000301929
TMEM159	blue	-0.081534451	0.097983383	0.047141543	0.339245503	0.054469344	0.269414056	0.028089741	0.569197924	-0.143683034	0.003429839	0.086319056	0.079745377	-0.10310397	0.036210602	-0.029262886	0.553169971	0.040901909	0.407074605	0.034712794	0.481730956	-0.028919828	0.55783409	-0.087488762	0.075732958	-0.034229242	0.487860721	-0.158800468	0.001203726	0.014292837	0.772122875	0.023910249	0.628023812	0.138023999	0.004955101	0.074072452	0.132882166	-0.222403017	5.03E-06	-0.394818232	7.39E-17	-0.142738313	0.003650394	-0.059174266	0.230150944	-0.263778053	5.30E-08	-0.194773695	6.76E-05
ACLY	blue	0.223607771	4.46E-06	-0.29220901	1.42E-09	-0.191868828	8.71E-05	-0.00489813	0.920947187	-0.107226665	0.029347728	-0.18196933	0.00020086	0.105564711	0.031967047	0.013765087	0.780317744	-0.122463124	0.012753379	-0.040155402	0.415696991	0.266666487	3.74E-08	-0.02524832	0.608907954	0.105119796	0.03270124	0.213086055	1.26E-05	-0.003567578	0.942377293	0.16416923	0.000811183	-0.193881274	7.31E-05	-0.024321753	0.622117694	0.184433438	0.000163802	0.57111231	4.01E-37	0.130526272	0.007908791	-0.01033815	0.834085369	0.052404922	0.288010473	-0.003111399	0.949734971
ACAD8	blue	-0.006082977	0.901911378	0.075240103	0.126863055	0.025541436	0.60475514	0.094261585	0.05561	-0.127163119	0.009683321	0.000372795	0.993973526	-0.041610638	0.398987743	-0.118208053	0.016242405	-0.099673985	0.042916738	-0.114484319	0.019954566	-0.02186532	0.657720881	-0.027036058	0.583779437	0.050862896	0.30245131	0.013802018	0.779743477	-0.097184897	0.048413738	-0.009103873	0.853656019	-0.121154967	0.013748069	-0.093543119	0.057508524	-0.112345433	0.02240432	-0.294130021	1.10E-09	-0.079556051	0.106434285	-0.057232219	0.24583619	-0.230420999	2.22E-06	0.026264625	0.594563707
ABHD14B	blue	0.001606152	0.974039865	0.171606273	0.000460221	0.027331733	0.579670251	0.035070705	0.47722091	-0.018751775	0.70397548	0.007283906	0.882674418	-0.156976646	0.001372672	-0.231854678	1.91E-06	0.115275674	0.019109129	-0.151972006	0.00195435	-0.125826058	0.01048176	0.079314411	0.107504776	0.078759271	0.109996286	0.016114649	0.74403323	-0.116981114	0.017392543	-0.018640279	0.705653528	0.216603031	8.94E-06	0.00386408	0.937597636	-0.098609263	0.045200179	-0.4201828	4.26E-19	-0.182943378	0.000185361	-0.13630967	0.005525166	-0.061299314	0.213815175	0.048138294	0.329120689
UBE2M	blue	0.25560177	1.39E-07	-0.362925686	2.65E-14	-0.057565326	0.24309403	-0.071244817	0.148369528	0.059466886	0.227850444	-0.212229589	1.36E-05	0.072464856	0.141526606	-0.081447391	0.09834368	-0.068747108	0.163159973	0.068138176	0.166928349	0.0552967	0.262196865	-0.016076303	0.744621135	0.251411067	2.25E-07	0.204304452	2.87E-05	0.307164676	1.79E-10	0.208920379	1.87E-05	0.111651309	0.023253426	0.347667345	3.54E-13	0.292353672	1.39E-09	0.455760303	1.42E-22	0.165040161	0.000760006	0.126975949	0.009791737	0.298006985	6.46E-10	0.157584133	0.001314119
MED21	blue	0.003179879	0.948630165	-0.02296893	0.641623222	-0.022319141	0.651081577	-0.01791487	0.716605729	0.091869264	0.062140524	0.119665958	0.01496279	-0.015180126	0.758402448	-0.091313233	0.06374565	0.034215117	0.488040409	0.109427396	0.026163979	0.047179195	0.338859453	-0.035436135	0.472639966	-0.016074297	0.744651887	0.001373667	0.977796445	-0.030539067	0.535988482	-0.010039344	0.838814325	0.165283113	0.000746273	0.122174011	0.012967578	-0.025167039	0.610061762	0.165360994	0.000741919	0.213605612	1.20E-05	0.010777971	0.827135585	-0.005081556	0.91799702	-0.094324077	0.055447353
RRM2	blue	0.240349385	7.72E-07	-0.425909421	1.25E-19	-0.237093233	1.10E-06	0.138168657	0.004909511	0.129307507	0.008515198	-0.114105163	0.020371034	0.164422208	0.000795999	0.004326322	0.930150735	-0.065091689	0.186764718	0.100793794	0.040620769	0.062457612	0.205270231	0.066817203	0.175326638	0.136527197	0.005449704	0.204342399	2.86E-05	0.213548148	1.20E-05	0.222000269	5.24E-06	-0.033426476	0.498128909	0.236884577	1.12E-06	0.237356643	1.07E-06	0.795344386	2.17E-91	0.197632615	5.25E-05	0.16487559	0.000769442	0.250682008	2.45E-07	-0.162590273	0.000912168
PGAM1	blue	-0.0861065	0.080492665	-0.265139604	4.50E-08	-0.216870904	8.71E-06	0.180167017	0.000232786	0.208023944	2.03E-05	0.174366361	0.000370696	0.139807177	0.004418896	0.242983285	5.79E-07	-0.082758034	0.093029946	0.211176839	1.51E-05	0.038623842	0.433719694	-0.026187502	0.595646829	-0.093048742	0.058845837	-0.033193195	0.501134148	0.114791389	0.019622724	0.173839903	0.000386408	0.131703962	0.007359741	0.263450367	5.51E-08	0.080556145	0.102093027	0.481414175	2.39E-25	0.064796856	0.188772832	0.137348864	0.005172955	0.126699505	0.009953836	-0.367254715	1.24E-14
YBX3	blue	0.057252009	0.245672675	-0.1325227	0.006998376	0.030153424	0.541152133	0.043382791	0.379192868	0.056282487	0.253772808	-0.044487584	0.367162636	-0.030344477	0.538590893	0.067314827	0.172126782	-0.019052813	0.699451925	0.382085324	8.36E-16	-0.100479604	0.041254242	-0.056062734	0.255634254	-0.152364006	0.00190172	-0.137954369	0.00497718	-0.016935995	0.731476934	0.14011837	0.004330882	0.084250599	0.08726096	-0.063781729	0.195808204	-0.137595918	0.005092254	0.222692409	4.89E-06	0.108721021	0.027151812	0.074120793	0.132628677	0.110207607	0.025109012	-0.120272132	0.01445735
SLC2A1	blue	0.126976451	0.009791445	-0.314306659	6.38E-11	-0.088729057	0.071659311	0.04982183	0.312467573	0.069589296	0.158053895	-0.088187688	0.073414843	0.101747731	0.038747553	0.19132686	9.13E-05	0.167790741	0.000617338	0.202847496	3.28E-05	0.000362598	0.994138371	-0.046859064	0.342150697	-0.02397184	0.627138304	-0.004664411	0.924707817	0.149785036	0.002273214	0.201527583	3.70E-05	-0.054965607	0.265068926	0.120160601	0.014549205	-0.026195333	0.59553681	0.444810393	1.85E-21	0.122541791	0.012695638	0.260829196	7.53E-08	0.336763632	2.07E-12	-0.294538046	1.04E-09
PPM1G	blue	0.280783846	6.39E-09	-0.417354114	7.74E-19	-0.194749237	6.78E-05	0.091551145	0.063054726	0.034076264	0.489808653	-0.224355227	4.14E-06	0.088124643	0.073621542	-0.014654113	0.766527517	-0.131916347	0.007264433	0.097976955	0.046603928	-0.05380227	0.275331111	0.06814818	0.166865916	0.250667637	2.45E-07	0.324854152	1.32E-11	0.21406232	1.14E-05	0.305801498	2.17E-10	-0.099470632	0.043345189	0.129748008	0.008291402	0.093167517	0.058522221	0.663228939	1.11E-53	0.14416973	0.003320997	0.081472365	0.098240221	0.090422574	0.06638775	-0.088104994	0.07368606
PSAT1	blue	0.197750565	5.20E-05	-0.280816979	6.37E-09	-0.198865247	4.70E-05	-0.028641434	0.561632995	-0.013434132	0.78546928	-0.153862643	0.001712251	0.030746918	0.533215712	-0.013313996	0.787341624	-0.140645262	0.004185467	0.115737413	0.018630388	0.079784019	0.1054321	0.054713369	0.267271395	0.036502925	0.459405998	0.150138207	0.002218699	0.204531398	2.81E-05	0.161492401	0.000989094	0.100184877	0.041856032	0.217892343	7.88E-06	0.114855614	0.019553928	0.539693569	1.36E-32	0.246114595	4.09E-07	0.036677122	0.457264827	0.170013665	0.000520637	0.070547447	0.152392437
STARD7	blue	0.103255342	0.035936403	-0.077601955	0.115336429	-0.173699677	0.000390696	-0.00410071	0.93378471	0.034231504	0.487831955	-0.028216419	0.567456609	-0.027430938	0.578294565	-0.120365008	0.014381249	-0.113389369	0.021177895	0.173184046	0.00040685	0.05502631	0.264540747	0.007209887	0.883858206	0.106835845	0.029946539	0.132421717	0.007042072	0.070396031	0.153276733	-0.040546307	0.411168588	-0.054464145	0.269459832	0.075680581	0.124648163	0.097682175	0.047270745	0.390437545	1.72E-16	0.166015512	0.000706249	0.134915556	0.006031505	0.344827901	5.65E-13	-0.001765851	0.9714597
GCN1	blue	0.274620073	1.40E-08	-0.260725268	7.63E-08	-0.122929671	0.012414297	0.012455327	0.800759134	-0.022429724	0.64946792	-0.273466975	1.62E-08	0.04675606	0.343213979	-0.060170224	0.222387888	-0.054898862	0.265650508	-0.006957613	0.887894771	0.087895132	0.074378025	0.110052785	0.025315387	0.063208627	0.199863692	0.159333464	0.001158097	-0.020719858	0.674597866	0.050571087	0.305237139	-0.386544217	3.62E-16	-0.244230039	5.05E-07	0.132722836	0.006912494	0.556124439	6.68E-35	0.045050839	0.361121544	0.075140266	0.127369287	0.287262928	2.75E-09	0.102584953	0.037164289
KIFC1	blue	0.294371969	1.06E-09	-0.360227568	4.23E-14	-0.224478674	4.08E-06	0.072618651	0.140681435	0.065867643	0.181554897	-0.17644683	0.000314244	0.27946307	7.57E-09	-0.018983108	0.700498405	-0.120927394	0.013927912	0.049544529	0.315171833	-0.000841513	0.986396945	0.027114234	0.582691671	0.126467364	0.010091792	0.517915614	1.01E-29	0.240110335	7.92E-07	0.100818128	0.040572051	-0.135765936	0.005717917	0.143781831	0.003407487	0.342157261	8.72E-13	0.78826923	1.05E-88	0.323725496	1.57E-11	0.19714354	5.48E-05	0.140133481	0.004326649	0.040209108	0.415073099
IPO7	blue	0.178630508	0.000263688	-0.098819679	0.044740993	-0.193836499	7.34E-05	-0.027063395	0.583398962	-0.161204914	0.001010204	-0.139201773	0.004594763	0.020441521	0.678723985	-0.07065551	0.151763696	-0.054489723	0.269234673	0.090344101	0.066624785	0.213119747	1.25E-05	-0.017199156	0.727468797	-0.153683761	0.00173392	-0.064709234	0.189372674	-0.119491496	0.015111105	-0.108106495	0.028037121	0.125235631	0.010852539	-0.155397024	0.001536324	-0.025381551	0.607018788	0.248296115	3.21E-07	0.04080666	0.408168808	0.092615037	0.06004012	0.149198374	0.002366478	-0.132546501	0.006988113
DCTN2	blue	-0.003195702	0.948374916	-0.159221279	0.001167567	-0.099602426	0.043067099	0.012866751	0.794322661	0.051780446	0.29380179	0.047724908	0.333295869	0.012384568	0.801867474	0.052031356	0.291465595	-0.048552331	0.324972946	-0.000948401	0.984669294	0.013140238	0.790051816	-0.00378548	0.938864467	0.032040591	0.516121881	0.144518899	0.003244852	0.089205554	0.07014264	0.113605147	0.020931793	0.113387418	0.021180131	0.29858021	5.97E-10	0.090815806	0.065210367	0.183333517	0.000179473	0.144116332	0.003332784	0.036814645	0.455578391	0.082310021	0.094819878	-0.005091056	0.917844254
GOLIM4	blue	-0.089754235	0.068428828	0.03966975	0.421363653	-0.106402113	0.030623319	-0.032906132	0.504845334	-0.040449782	0.412284043	0.145789113	0.002981033	0.126721402	0.00994091	0.24278822	5.91E-07	-0.062097223	0.207901952	0.129935896	0.008197551	-0.018903319	0.701696976	-0.087757936	0.074833245	-0.217870254	7.89E-06	0.022928058	0.642216471	-0.099983145	0.042272194	-0.108416636	0.02758727	-0.17087151	0.000487235	-0.167577389	0.000627446	-0.019770081	0.688716893	0.289693015	1.99E-09	0.240045098	7.98E-07	-0.013896574	0.778273711	-0.161554439	0.000984592	-0.226550838	3.31E-06
SCD	blue	0.135900859	0.005669532	-0.066484671	0.177489418	-0.146628169	0.00281762	0.011604131	0.814117949	-0.062836081	0.202532553	-0.119296816	0.01527813	-0.079510815	0.106634043	-0.079869696	0.105057383	0.02463098	0.617695373	0.048525372	0.325241982	0.001294317	0.97907874	0.118727297	0.015776077	0.040662408	0.40982927	-0.015082087	0.759914822	-0.032922031	0.504639402	0.045081792	0.360791366	-0.157293025	0.001341885	-0.096545955	0.049916209	0.055132306	0.263620209	0.276420495	1.12E-08	-0.029225332	0.553679615	0.207727001	2.09E-05	0.313588174	7.09E-11	0.05462172	0.268074746
ARF6	blue	-0.096682429	0.049592061	-0.144777142	0.003189559	-0.090593343	0.065874323	0.178552374	0.000265358	0.177314996	0.000293149	0.13122743	0.007577663	0.089936042	0.067868574	0.126214914	0.010243739	0.003805663	0.938539152	0.080137918	0.103891091	-0.038024045	0.440898655	-0.091867203	0.062146414	-0.126943378	0.009810713	-0.067115084	0.173405913	-0.065625558	0.183168613	0.067431307	0.171384115	-0.076498699	0.120614229	-0.037279653	0.449901926	-0.056686869	0.250372048	0.277326889	9.94E-09	0.028012112	0.570266269	-0.047905012	0.331472663	-0.145868696	0.002965171	-0.284604356	3.90E-09
KCNQ1	blue	0.123731934	0.011849793	0.19763811	5.25E-05	0.03030155	0.53916585	-0.164140446	0.000812927	-0.195912602	6.12E-05	-0.155968915	0.001475112	-0.114836846	0.019574011	-0.235183572	1.35E-06	0.144365911	0.003278018	-0.086218184	0.080099311	-0.070976787	0.149906039	0.010609667	0.829793466	-0.003969864	0.935892907	0.012737441	0.796344156	-0.088607735	0.07204972	-0.210726163	1.57E-05	-0.045061809	0.3610045	-0.130481012	0.007930603	0.007939244	0.872205226	-0.286144913	3.18E-09	0.013782946	0.780040027	-0.108278785	0.027786448	0.006853861	0.889555732	0.489879608	2.57E-26
MTA2	blue	0.164984176	0.000763204	-0.262013703	6.54E-08	-0.18279989	0.000187571	0.028758088	0.560039645	0.096875531	0.049136419	-0.123572677	0.011960013	0.179322153	0.000249332	0.058793424	0.233169596	-0.109037833	0.026704867	0.125374448	0.010764335	0.017819088	0.718056254	-0.002427455	0.960774041	0.001880062	0.969614648	0.297681187	6.75E-10	0.049373774	0.316844648	0.070432964	0.153060679	-0.320553176	2.53E-11	-0.056545048	0.251561097	0.280444588	6.68E-09	0.628304717	9.55E-47	0.268009393	3.17E-08	0.118957801	0.015572853	0.051420987	0.297170421	0.056747609	0.249863993
ARSD	blue	0.059131407	0.230489266	0.117956235	0.016472876	0.007040516	0.88656795	0.03779617	0.443643775	-0.146924457	0.002761892	-0.054919692	0.26546891	-0.065884357	0.181443871	-0.146585293	0.002825769	0.05038263	0.307045279	-0.119653745	0.014973131	-0.026947161	0.585017544	-0.051011274	0.301041265	0.043889759	0.373642721	-0.066955363	0.17443383	-0.112029002	0.022788014	-0.114747941	0.019669383	-0.131890494	0.007275975	-0.158660287	0.001215999	-0.0582688	0.237373564	-0.344871171	5.61E-13	-0.089732368	0.068496467	-0.082205799	0.095240192	-0.100865587	0.040477178	0.119356096	0.0152271
ENO1	blue	0.096219483	0.050698821	-0.350917713	2.06E-13	-0.16089524	0.001033407	0.156410562	0.001429382	0.055832423	0.257595255	-0.013719085	0.781033219	0.261016172	7.37E-08	0.117160659	0.017219913	-0.197536625	5.30E-05	0.033514091	0.497002683	-0.068149916	0.166855087	-0.046730155	0.343481726	0.053860225	0.27481357	0.141252281	0.004023419	0.058238018	0.237621872	0.252206278	2.06E-07	-0.048611798	0.324380012	0.172524055	0.000428433	-0.030476994	0.536817951	0.34842415	3.12E-13	0.04735344	0.337076595	0.02318845	0.638440825	0.011980301	0.80820738	-0.296787243	7.64E-10
FAM20A	blue	-0.17375207	0.000389089	0.065486885	0.184097753	0.178752635	0.000261098	0.000732562	0.98815799	0.110439552	0.024802548	0.172601304	0.000425853	-0.102216045	0.037855034	-0.051628631	0.295221384	-0.14533346	0.003073341	-0.117972528	0.016457877	-0.021523864	0.662734153	-0.018700506	0.704746914	0.045518135	0.356157056	-0.151630395	0.002001297	-0.027035786	0.583783223	-0.08756289	0.075484312	0.041213645	0.403505652	-0.083856432	0.088755774	-0.141543011	0.003947834	-0.312963291	7.77E-11	-0.142997457	0.00358865	-0.13126382	0.00756082	-0.119308707	0.015267881	-0.074451876	0.130902581
XPO1	blue	0.238529111	9.40E-07	-0.302768962	3.33E-10	-0.22813785	2.81E-06	0.159088714	0.001178848	0.053991581	0.273642982	-0.126613692	0.010004636	0.067766414	0.169260822	-0.119321583	0.015256791	-0.192196316	8.47E-05	0.073777865	0.134434989	0.33236487	4.15E-12	0.000179122	0.997104358	0.066417101	0.1779313	0.115426148	0.018951951	0.019568957	0.691720842	0.11181892	0.023045882	-0.101447881	0.039328315	-0.016452194	0.738864599	0.019387006	0.694442594	0.605640709	1.06E-42	0.177043703	0.000299595	0.142581015	0.00368834	0.116435175	0.017926776	-0.167366496	0.000637588
PAPOLA	blue	0.298981522	5.65E-10	-0.194709167	6.80E-05	-0.176327546	0.000317251	-0.096827613	0.049249157	-0.190488888	9.81E-05	-0.33010448	5.90E-12	0.05852002	0.23535385	-0.128281018	0.009057712	-0.113862277	0.020641774	-0.014100483	0.775106848	0.16230377	0.000931692	0.03397172	0.491142244	0.061569583	0.211798846	0.1067779	0.030036206	-0.069997871	0.155620625	-0.154826227	0.001599735	-0.118077369	0.016361656	-0.162468661	0.000920409	0.201339535	3.76E-05	0.410597803	3.15E-18	0.189853412	0.000103624	0.079476931	0.106783866	0.143130598	0.003557297	0.360665687	3.93E-14
RAN	blue	0.162134014	0.000943441	-0.414943166	1.28E-18	-0.250555894	2.48E-07	0.053707544	0.276178463	0.171989062	0.000446705	-0.050710274	0.303906243	0.079742244	0.105615188	-0.071529649	0.146749868	-0.071060825	0.14942299	0.108424171	0.027576419	0.171765132	0.000454566	0.18676669	0.000134708	0.170278085	0.000510121	0.181909786	0.000201846	0.239350748	8.60E-07	0.298573627	5.97E-10	0.419516366	4.91E-19	0.594843033	6.98E-41	0.145390103	0.003061726	0.630817172	3.24E-47	0.32215174	1.99E-11	0.072769605	0.139855648	0.310189058	1.16E-10	-0.111990583	0.022834984
ITM2B	blue	-0.268662553	2.93E-08	0.254087357	1.66E-07	0.126040231	0.010350064	-0.01901725	0.699985766	0.036819879	0.455514275	0.242312508	6.23E-07	-0.122983137	0.012375952	0.01211965	0.806020604	0.216395672	9.12E-06	0.026679447	0.588753411	-0.040457367	0.412196333	-0.056740694	0.249921797	-0.196136738	6.00E-05	-0.224081905	4.25E-06	-0.085158234	0.083895825	-0.264291218	4.98E-08	0.250821819	2.41E-07	0.0135221	0.784099079	-0.15688992	0.001381224	-0.447172004	1.07E-21	-0.091842426	0.062217226	-0.011709291	0.812464546	-0.033441563	0.497934879	-0.113173471	0.021426643
RHOBTB3	blue	0.046772708	0.34304199	-0.145898629	0.002959225	-0.073894412	0.133818988	0.158507952	0.001229466	0.00562624	0.909243285	-0.009860669	0.841644847	0.049904462	0.31166469	0.029632422	0.548167284	-0.241221263	7.02E-07	-0.079351358	0.107340549	0.189501177	0.000106795	-0.073879925	0.133895437	0.116252525	0.018108679	0.124497299	0.011332514	0.014609275	0.767221295	0.06608487	0.180115849	-0.125196936	0.01087724	-0.043469144	0.378243946	-0.006656482	0.892716885	0.249128476	2.92E-07	-0.003048034	0.950757331	0.24226394	6.26E-07	-0.02866876	0.561259566	-0.253339093	1.81E-07
SLC46A2	blue	0.064356998	0.191798135	0.132428439	0.007039155	0.135069113	0.005973762	-0.093140888	0.058594645	-0.127540314	0.009468069	-0.070869544	0.150524196	-0.084047076	0.088030241	-0.165546537	0.000731641	-0.007725652	0.875615052	-0.063651774	0.196722504	-0.032070534	0.515729615	-0.010706958	0.828256794	-0.046604487	0.344782467	-0.095130816	0.053382931	-0.121673003	0.013346283	-0.133795812	0.006467943	0.130407337	0.007966222	-0.097670501	0.047297314	-0.043168351	0.381555629	-0.266578804	3.78E-08	-0.070096552	0.155037197	-0.072347127	0.142176196	-0.082311153	0.094815321	0.103854388	0.034868517
MARS	blue	0.109023483	0.026724974	-0.287201005	2.77E-09	-0.183907379	0.00017113	0.094185131	0.055809521	0.09500567	0.053698919	-0.06892757	0.162055555	0.041170643	0.403996854	0.017938164	0.716253125	-0.118370695	0.016095057	-0.009382574	0.849228649	0.111518949	0.023418462	0.099841094	0.042567323	0.046311441	0.347827804	0.217277933	8.37E-06	0.127609925	0.009428813	0.098444083	0.045563413	-0.0807634	0.101211174	0.182413582	0.000193646	0.223659704	4.44E-06	0.533806305	8.53E-32	0.176709795	0.00030771	0.108334307	0.027706076	0.208469715	1.95E-05	0.12338701	0.012089654
RAP1GAP	blue	0.221529095	5.49E-06	0.168779955	0.000572414	0.058742214	0.233577631	-0.198526968	4.85E-05	-0.306079002	2.09E-10	-0.227602293	2.97E-06	-0.073043963	0.138364302	-0.245127599	4.57E-07	0.093805975	0.056807799	-0.141071161	0.004071166	-0.046615943	0.344663754	0.00159491	0.974221499	0.078797596	0.109822834	0.110603935	0.024587311	-0.049799555	0.312684229	-0.140139078	0.004325082	-0.066554509	0.177033562	-0.160502341	0.001063553	0.045663631	0.354620131	-0.400345572	2.49E-17	-0.105912191	0.031403475	-0.081821204	0.096804086	0.187367968	0.000128039	0.342743385	7.93E-13
EIF4G2	blue	0.03522447	0.475290395	-0.076768431	0.119306796	-0.129230878	0.008554674	0.03683299	0.455353688	-0.077730965	0.11473127	-0.009473072	0.847792038	0.087248929	0.076541995	0.083264068	0.091040811	-0.044106805	0.371281955	0.112645842	0.022045245	0.005679583	0.908386577	-0.078393994	0.111660321	-0.129147259	0.008597937	0.059041165	0.231202775	-0.015241792	0.757451641	-0.194499098	6.93E-05	-0.141150158	0.004050278	-0.125316971	0.010800778	0.039293722	0.425782068	0.287596275	2.63E-09	0.103889167	0.034807357	0.022852516	0.643313551	-0.015312453	0.756362608	-0.124103227	0.011596302
ALYREF	blue	0.13254786	0.006987527	-0.418849591	5.65E-19	-0.218873529	7.15E-06	0.186708905	0.000135366	0.224858745	3.93E-06	-0.025833553	0.600629131	0.176322195	0.000317386	0.034712694	0.481732215	-0.176745592	0.00030683	0.079047585	0.108696698	0.016057824	0.744904503	0.084818624	0.085142492	0.234320602	1.47E-06	0.250502488	2.50E-07	0.22878653	2.63E-06	0.355817274	9.02E-14	0.075679376	0.124654182	0.414379212	1.44E-18	0.156055971	0.001465993	0.701505145	1.92E-62	0.312107623	8.80E-11	0.035592189	0.470691086	0.067171667	0.173042846	-0.173417631	0.000399457
RAB27A	blue	-0.122905282	0.012431824	0.2142716	1.12E-05	0.139683994	0.00445418	-0.015601235	0.751916846	-0.040301823	0.413997362	0.090821554	0.065193287	-0.140807713	0.004141531	-0.106042161	0.031194871	0.182674804	0.000189519	-0.104293664	0.03410271	-0.019187239	0.697435392	-0.028990198	0.55687581	-0.093787632	0.056856466	-0.190567055	9.75E-05	-0.191863089	8.72E-05	-0.128321206	0.009035908	0.027038122	0.583750708	-0.186308406	0.000140009	-0.257494493	1.12E-07	-0.464270874	1.81E-23	-0.22103098	5.77E-06	-0.098383026	0.045698299	-0.132467575	0.007022199	-0.218422153	7.48E-06
[truncated: 4,220 more rows]
